# Supplementary material for: Neurobiological Alterations Induced by SARS-CoV-2: Insights from Variant-Specific Host Gene Expression Patterns in hACE2-Expressing Mice
Source: Viruses. 2025 Feb 27;17(3):329. doi: 10.3390/v17030329 (PMC11946589; doi:10.3390/v17030329)
Supplement: Supplementary file 1 [file viruses-17-00329-s001.zip]

Archive with 7 entries (7 files):
- .DS_Store
- Supplementary Figure S1.pdf
- Supplementary Table S1 (Wuhan).xlsx
- Supplementary Table S2 (Alpha).xlsx
- Supplementary Table S3 (Beta).xlsx
- Supplementary Table S4 (Delta).xlsx
- Supplementary Table S5 (Omicrom).xlsx
