# Supplementary material for: Neurobiological Alterations Induced by SARS-CoV-2: Insights from Variant-Specific Host Gene Expression Patterns in hACE2-Expressing Mice
Source: Viruses. 2025 Feb 27;17(3):329. doi: 10.3390/v17030329 (PMC11946589; doi:10.3390/v17030329)
Supplement: Supplementary file 1 [file viruses-17-00329-s001.zip › Supplementary Table S1 (Wuhan).xlsx]

## Sheet: Wuhan
	log2FoldChange	lfcSE	stat	pvalue	padj
Iigp1	6.2026	4.72889	11.1205	3.52e-14	6.48e-10
Irgm2	4.3959	5.11326	10.2959	3.59e-13	2.6e-09
Gm12250	6.24921	4.4225	10.1229	5.91e-13	2.6e-09
Igtp	6.29677	6.78733	10.1143	6.06e-13	2.6e-09
Usp18	6.8099	6.00004	9.99783	8.5e-13	2.6e-09
Tap1	5.82455	4.9918	9.95491	9.63e-13	2.6e-09
Lcn2	9.06487	6.74539	9.94832	9.87e-13	2.6e-09
Ifit3	6.87146	8.03457	9.85467	1.29e-12	2.98e-09
Cxcl10	10.5463	7.28898	9.71943	1.95e-12	3.99e-09
Gbp5	6.14102	5.39051	9.62793	2.51e-12	4.64e-09
Irf7	6.83237	6.10166	9.51317	3.54e-12	5.82e-09
Ifit1	6.75059	6.39608	9.4751	3.96e-12	5.82e-09
Mx2	4.98213	3.84086	9.46273	4.1e-12	5.82e-09
Gbp10	5.19291	4.13705	9.40068	4.94e-12	6.34e-09
Gbp6	6.08787	5.24258	9.38602	5.16e-12	6.34e-09
Mx1	6.79684	4.45831	9.34942	5.76e-12	6.64e-09
Gm4951	4.5349	3.48382	9.28469	6.98e-12	7.57e-09
Gbp7	3.55335	3.55954	9.22132	8.45e-12	8.65e-09
Ifit3b	6.3158	6.93161	9.16226	1.01e-11	9.8e-09
Cd274	5.75971	5.06486	9.13882	1.08e-11	9.99e-09
Trim21	3.61516	3.45682	9.11593	1.16e-11	1.02e-08
Oasl1	6.4576	4.58807	9.09751	1.23e-11	1.03e-08
Irgm1	5.94774	7.21026	9.0644	1.36e-11	1.09e-08
Ccl2	8.49731	5.67199	8.99811	1.67e-11	1.28e-08
H2-Q6	5.57004	4.4908	8.93177	2.03e-11	1.44e-08
Tgtp1	5.78752	5.43638	8.93071	2.04e-11	1.44e-08
Rsad2	6.71062	5.36608	8.77506	3.28e-11	2.2e-08
Oasl2	5.74658	6.32372	8.75997	3.43e-11	2.2e-08
Isg15	7.54801	7.66297	8.75758	3.46e-11	2.2e-08
Tgtp2	5.66967	5.30003	8.73107	3.74e-11	2.3e-08
H2-Q4	6.75269	7.15953	8.65344	4.76e-11	2.83e-08
Oas1a	5.74129	5.04135	8.63278	5.07e-11	2.92e-08
Zbp1	5.62027	4.39181	8.6111	5.41e-11	3.02e-08
Rtp4	5.22109	5.70481	8.55384	6.46e-11	3.46e-08
Ccl5	8.0183	5.73605	8.55019	6.56e-11	3.46e-08
Gbp2	6.95732	6.7805	8.4995	7.65e-11	3.92e-08
Il12b	5.82712	3.57925	8.4872	7.94e-11	3.96e-08
Irf1	4.5319	4.62165	8.47454	8.25e-11	4e-08
Ch25h	4.18128	3.66474	8.42835	9.52e-11	4.5e-08
Oas1b	3.43179	3.13131	8.36833	1.15e-10	5.29e-08
Slfn8	3.7349	3.23205	8.35124	1.21e-10	5.44e-08
Ccl4	6.80863	4.80102	8.30285	1.41e-10	6.17e-08
Slfn9	3.19327	2.78036	8.29508	1.44e-10	6.17e-08
Trim30a	4.61065	4.43522	8.20581	1.9e-10	7.97e-08
Il12rb1	3.72954	3.6446	8.19527	1.97e-10	7.97e-08
Steap4	3.25165	2.64875	8.19144	1.99e-10	7.97e-08
Ifi47	5.2676	4.3297	8.169	2.14e-10	8.38e-08
Apol9a	3.9359	3.04477	8.12646	2.44e-10	9.37e-08
Ccl7	6.04549	4.35467	8.11349	2.54e-10	9.56e-08
Ifi27l2a	6.68322	6.56538	8.08104	2.82e-10	1.03e-07
Nlrc5	3.74741	3.30534	8.07575	2.86e-10	1.03e-07
Ifi204	5.40252	4.3885	8.04823	3.12e-10	1.11e-07
Ddx58	4.44755	4.78067	8.025	3.35e-10	1.15e-07
Bst2	5.85667	7.96612	8.02311	3.38e-10	1.15e-07
Ifit2	5.82941	6.44036	8.01903	3.42e-10	1.15e-07
Gbp3	4.84147	4.74887	7.98383	3.82e-10	1.26e-07
Psmb8	5.86721	6.64455	7.97446	3.93e-10	1.27e-07
Ddx60	3.16608	2.85101	7.96186	4.09e-10	1.28e-07
H2-Q8	5.63838	4.84568	7.96058	4.11e-10	1.28e-07
Parp14	4.11266	4.17357	7.95409	4.19e-10	1.29e-07
Ifi44	4.99382	4.48821	7.94469	4.32e-10	1.3e-07
Ifih1	3.40197	3.55075	7.93897	4.39e-10	1.31e-07
Parp10	3.87718	3.64328	7.90562	4.88e-10	1.43e-07
Gbp9	3.84191	4.17809	7.89863	4.99e-10	1.44e-07
Tnfaip2	4.82305	3.75633	7.85865	5.66e-10	1.61e-07
Psmb9	5.29081	5.83102	7.84676	5.88e-10	1.62e-07
Irf9	3.02075	4.39611	7.84577	5.9e-10	1.62e-07
Apol9b	3.50068	3.0237	7.74871	8.02e-10	2.17e-07
Socs1	3.48893	3.14802	7.69375	9.54e-10	2.55e-07
Plac8	6.63456	5.30253	7.68259	9.91e-10	2.58e-07
Ccl12	6.74363	5.75903	7.67884	1e-09	2.58e-07
Lgals3bp	4.57375	8.31229	7.677	1.01e-09	2.58e-07
Lrg1	3.99918	4.37527	7.66489	1.05e-09	2.64e-07
Ube2l6	5.19817	6.35721	7.57813	1.38e-09	3.43e-07
Plscr2	3.01134	3.14715	7.57438	1.39e-09	3.43e-07
Cirbp	2.75607	8.1192	7.55963	1.46e-09	3.55e-07
Phf11b	5.32119	4.55511	7.54857	1.52e-09	3.63e-07
Bcl3	3.63363	3.31664	7.5404	1.55e-09	3.67e-07
Sult1a1	3.29343	5.87283	7.53296	1.59e-09	3.71e-07
Trim30d	3.03255	2.94859	7.52738	1.62e-09	3.73e-07
Parp9	4.23993	4.73707	7.5145	1.69e-09	3.84e-07
H2-Q5	4.07895	3.48627	7.50423	1.74e-09	3.92e-07
Ifi205	5.51338	4.03602	7.49925	1.77e-09	3.94e-07
Eif2ak2	3.73645	4.69274	7.49223	1.81e-09	3.98e-07
Cmpk2	3.72749	6.76656	7.42821	2.22e-09	4.82e-07
Cxcl9	6.38327	4.43915	7.41504	2.32e-09	4.98e-07
D17H6S56E-5	3.79163	4.09125	7.40862	2.37e-09	5.02e-07
Tlr2	4.87587	4.34927	7.39744	2.45e-09	5.14e-07
Xaf1	4.3417	4.53974	7.39297	2.49e-09	5.16e-07
Trim34a	3.29422	3.95085	7.3856	2.55e-09	5.22e-07
Oas1g	4.21063	3.31245	7.32389	3.11e-09	6.29e-07
Batf2	3.98046	3.31911	7.31853	3.16e-09	6.33e-07
Serpina3n	4.93587	7.72743	7.31161	3.23e-09	6.4e-07
Gzmb	5.43939	3.73937	7.30181	3.34e-09	6.54e-07
H2-T23	4.58296	8.20746	7.29536	3.4e-09	6.59e-07
Ifitm3	5.0705	8.93869	7.293	3.43e-09	6.59e-07
H2-T9	4.95621	6.48679	7.23515	4.13e-09	7.85e-07
H2-Q7	4.75691	4.03267	7.21955	4.34e-09	8.17e-07
H2-K2	3.70276	3.45768	7.20975	4.48e-09	8.34e-07
Dhx58	4.51846	4.54478	7.20372	4.57e-09	8.42e-07
Tor3a	4.32251	5.5624	7.19487	4.7e-09	8.58e-07
Rbm3	3.10283	6.1818	7.17793	4.96e-09	8.97e-07
Phf11d	4.64746	4.12264	7.1588	5.28e-09	9.44e-07
Stat1	3.36911	5.01244	7.12076	5.96e-09	1.06e-06
Ifi35	4.5583	5.56041	7.01893	8.28e-09	1.45e-06
Mnda	4.63031	3.62323	7.00911	8.55e-09	1.49e-06
Klrg2	2.3851	2.24856	6.99171	9.04e-09	1.56e-06
H2-D1	4.57387	9.42338	6.9815	9.34e-09	1.59e-06
H2-K1	4.89562	7.97911	6.96902	9.73e-09	1.65e-06
C3	4.76541	4.20728	6.92662	1.12e-08	1.87e-06
Saa2	2.84269	1.97145	6.91139	1.17e-08	1.95e-06
Socs3	4.31143	4.63952	6.90348	1.2e-08	1.98e-06
Ccl3	6.47586	4.9319	6.89062	1.26e-08	2.05e-06
Casp4	4.24264	3.48289	6.86827	1.35e-08	2.18e-06
Stat2	3.18066	5.82033	6.85466	1.41e-08	2.26e-06
Saa1	3.36019	2.4852	6.8421	1.47e-08	2.33e-06
Saa3	7.87976	5.75545	6.75058	1.99e-08	3.14e-06
Bcl2a1d	4.81415	3.83224	6.73503	2.07e-08	3.23e-06
Serpina3i	3.44701	2.54098	6.73234	2.09e-08	3.23e-06
AW112010	5.37244	5.43554	6.73086	2.1e-08	3.23e-06
Ifnb1	3.69053	2.52401	6.71569	2.21e-08	3.36e-06
Tap2	3.43871	5.83905	6.68433	2.44e-08	3.69e-06
Parp12	3.64163	5.28962	6.6749	2.52e-08	3.78e-06
Apod	3.6639	8.98327	6.65923	2.65e-08	3.92e-06
Hcar2	3.83316	3.08557	6.65857	2.66e-08	3.92e-06
Serpina3f	2.91889	2.32463	6.65522	2.69e-08	3.93e-06
Gbp4	4.05316	3.72	6.61442	3.07e-08	4.45e-06
Icam1	4.83745	5.19041	6.6114	3.1e-08	4.46e-06
Parp3	3.16256	3.73193	6.58341	3.39e-08	4.84e-06
Dtx3l	3.30247	4.19272	6.54492	3.84e-08	5.45e-06
Tspo	4.98594	6.73091	6.52307	4.13e-08	5.81e-06
Cfb	4.96909	3.93924	6.49519	4.52e-08	6.31e-06
Ciart	3.4416	6.36326	6.43015	5.58e-08	7.73e-06
Plekha4	3.88509	4.0576	6.40185	6.12e-08	8.41e-06
Gbp8	3.0656	2.62818	6.3944	6.27e-08	8.51e-06
Tnf	3.55026	2.60259	6.39369	6.28e-08	8.51e-06
Hspb6	2.9658	5.23332	6.38923	6.37e-08	8.58e-06
Trim25	3.12707	4.4521	6.36401	6.92e-08	9.24e-06
Cxcl1	3.65348	2.56987	6.35864	7.04e-08	9.34e-06
Samd9l	3.74379	4.25454	6.33601	7.58e-08	9.98e-06
Pyhin1	3.99762	3.46866	6.31162	8.2e-08	1.07e-05
Tapbp	3.68236	6.40564	6.31056	8.23e-08	1.07e-05
Cebpd	3.30829	4.44009	6.30492	8.38e-08	1.08e-05
Slfn2	4.97619	5.44787	6.29842	8.57e-08	1.1e-05
Herc6	3.12925	4.50436	6.28983	8.81e-08	1.12e-05
Isg20	3.65584	3.28485	6.2816	9.04e-08	1.14e-05
Tmem140	3.98381	4.12163	6.27341	9.29e-08	1.17e-05
Xdh	3.0817	4.24505	6.24793	1.01e-07	1.26e-05
Fcgr4	4.50463	4.10873	6.22752	1.08e-07	1.34e-05
Lgals9	4.24308	5.94808	6.20766	1.15e-07	1.41e-05
Trex1	3.25887	5.67924	6.20488	1.16e-07	1.42e-05
Uba7	3.37911	4.12353	6.15323	1.37e-07	1.67e-05
Hmox1	4.26123	5.63276	6.14443	1.41e-07	1.7e-05
Ttc36	3.02623	2.29399	6.07196	1.79e-07	2.14e-05
Icosl	2.90272	4.53552	6.06679	1.82e-07	2.17e-05
C4b	3.6215	6.29914	6.06263	1.85e-07	2.18e-05
Slc43a3	3.58037	3.40883	6.02165	2.11e-07	2.48e-05
Ms4a4c	4.84388	3.79285	6.00474	2.23e-07	2.6e-05
Mt1	3.04787	11.3407	6.00094	2.26e-07	2.62e-05
Zc3hav1	2.64404	3.15748	5.99607	2.29e-07	2.64e-05
Lilrb4a	4.53654	3.51336	5.97946	2.42e-07	2.77e-05
Oas1c	2.33047	3.04314	5.93877	2.76e-07	3.14e-05
Acod1	4.67491	3.27616	5.93034	2.84e-07	3.21e-05
Serping1	4.11435	6.57607	5.90612	3.07e-07	3.45e-05
Map3k6	2.51582	3.42563	5.9022	3.11e-07	3.48e-05
Mt2	3.54287	10.7085	5.88003	3.34e-07	3.71e-05
Gzma	3.99861	3.26689	5.87075	3.45e-07	3.81e-05
Slc10a6	3.31551	2.71356	5.85476	3.63e-07	3.98e-05
Trib2	-1.82944	4.65099	-5.84052	3.8e-07	4.14e-05
C1ra	3.90177	4.59155	5.83185	3.91e-07	4.24e-05
Il27	3.56667	2.69461	5.81344	4.15e-07	4.48e-05
Plin4	3.15644	3.70441	5.80941	4.21e-07	4.5e-05
Phf11a	3.70324	3.00029	5.80495	4.27e-07	4.5e-05
Nmi	3.0361	3.70775	5.8036	4.29e-07	4.5e-05
Tmem52	2.44114	2.47793	5.80355	4.29e-07	4.5e-05
H2-Q9	4.37179	3.82666	5.80298	4.3e-07	4.5e-05
Itgad	2.12361	2.19784	5.79235	4.45e-07	4.63e-05
Chil3	7.47475	5.12021	5.78607	4.61e-07	4.77e-05
Slfn4	3.73187	2.67965	5.77503	4.71e-07	4.85e-05
Slc15a3	4.09788	4.34879	5.76529	4.86e-07	4.98e-05
AI607873	3.59437	3.21487	5.72061	5.62e-07	5.72e-05
Gm4841	3.5731	2.87716	5.71588	5.7e-07	5.78e-05
Sele	3.02646	2.25711	5.66823	6.66e-07	6.71e-05
Pydc3	3.37067	2.44467	5.65089	7.05e-07	7.06e-05
Ms4a6c	4.09818	3.7054	5.62608	7.64e-07	7.61e-05
B2m	3.71271	10.4178	5.60664	8.14e-07	8.06e-05
Il1rn	3.91231	3.15135	5.58343	8.77e-07	8.65e-05
Il6	2.86879	2.22065	5.57006	9.16e-07	8.98e-05
Mlkl	2.91035	2.59523	5.55285	9.69e-07	9.45e-05
Ms4a6d	4.22398	4.49193	5.55142	9.74e-07	9.45e-05
Ptx3	3.86696	3.15896	5.53792	1.02e-06	9.77e-05
Gnmt	2.50196	2.29279	5.53768	1.02e-06	9.77e-05
Glipr2	3.8762	5.09383	5.53616	1.02e-06	9.77e-05
Arhgef37	1.91808	2.61455	5.51509	1.09e-06	0.000103636
Pnpla2	2.26323	4.68421	5.51471	1.1e-06	0.000103636
Apobec3	2.54234	2.89675	5.50726	1.12e-06	0.000105627
Crtam	2.79604	1.47727	5.49273	1.18e-06	0.000110162
Birc3	2.98296	3.54743	5.47113	1.26e-06	0.000117553
Bcl2a1a	4.02378	3.76139	5.46525	1.29e-06	0.000119248
C1rb	2.93002	3.05904	5.43627	1.41e-06	0.000130292
Gm6548	2.98718	4.62783	5.42668	1.46e-06	0.000133731
Gadd45b	2.95529	6.02433	5.3996	1.59e-06	0.00014526
Fas	2.70464	3.16417	5.36578	1.78e-06	0.000161257
Tspan4	2.82102	5.10425	5.36142	1.8e-06	0.000162745
Casp12	2.24903	2.64766	5.35509	1.84e-06	0.000165301
Nkg7	3.56695	2.96874	5.34526	1.9e-06	0.000169825
Pik3ip1	1.65265	6.41424	5.32922	1.99e-06	0.000177516
Bcl2a1b	4.34278	4.82643	5.30882	2.14e-06	0.000189335
Tifa	3.2847	5.11397	5.2737	2.39e-06	0.000210905
Rnf225	2.18575	2.50823	5.26331	2.47e-06	0.000217048
Timp1	4.09826	3.4911	5.26046	2.5e-06	0.000218118
Rhoj	3.00656	4.46156	5.25351	2.55e-06	0.000221905
Tnfsf10	2.56918	3.38623	5.22385	2.81e-06	0.000243031
Gm9895	2.55812	2.51819	5.20935	2.94e-06	0.000253465
Myd88	2.74013	5.16014	5.19813	3.05e-06	0.000261579
H2-L	2.83147	2.92164	5.19044	3.13e-06	0.000266891
Slfn1	3.79075	3.11056	5.18811	3.15e-06	0.000267735
Tgm1	2.88134	2.43429	5.17016	3.34e-06	0.000282286
Cybb	3.43221	3.14818	5.15577	3.5e-06	0.000294346
Tapbpl	2.36171	5.29879	5.11498	3.99e-06	0.000333784
Galnt15	3.03909	3.62545	5.11381	4e-06	0.000333784
Csf1	2.2256	4.16534	5.10931	4.06e-06	0.000337115
Helz2	2.47036	3.24835	5.09153	4.3e-06	0.000355334
Alkbh3	2.03594	4.99101	5.08305	4.42e-06	0.000362613
Gpr34	-2.54004	2.85004	-5.08202	4.43e-06	0.000362613
Tmem106a	3.07324	3.49912	5.08106	4.45e-06	0.000362613
Ms4a4b	3.54514	2.90276	5.07964	4.47e-06	0.000362711
Dcxr	2.18916	4.2221	5.07527	4.53e-06	0.000366164
Il18bp	3.8346	4.69984	5.07004	4.61e-06	0.000370859
Gpr84	3.03205	3.4023	5.06567	4.67e-06	0.000374341
Serpina3g	3.90193	3.76059	5.06008	4.76e-06	0.000379445
Amica1	2.63097	2.5756	5.05875	4.77e-06	0.000379445
AA619741	2.68833	2.19985	5.04613	4.97e-06	0.00039342
Hes3	2.75413	1.66141	5.03469	5.16e-06	0.000406333
Phyhd1	2.11175	3.71735	5.03339	5.18e-06	0.000406333
Psmb10	2.92141	7.99096	5.02181	5.38e-06	0.000419919
A2m	2.71291	4.15534	5.00822	5.61e-06	0.000436753
Slc30a10	-1.61755	3.1445	-4.98505	6.03e-06	0.000466652
Trim12a	2.90607	4.09567	4.98396	6.07e-06	0.000466652
Rasa4	2.68856	3.49094	4.9836	6.07e-06	0.000466652
AW011738	2.29529	3.52458	4.97692	6.21e-06	0.000474757
Nfkbie	2.85354	3.20581	4.97338	6.28e-06	0.000478185
Kcng1	-2.85519	3.66921	-4.97164	6.31e-06	0.000478881
Csf3	3.3223	2.15035	4.94263	6.93e-06	0.000523312
Cd52	4.81126	6.12366	4.93577	7.1e-06	0.000534115
Tnfrsf1a	2.6201	5.98458	4.92125	7.41e-06	0.000554021
Ccl19	3.67519	4.30295	4.92101	7.42e-06	0.000554021
Gbp11	2.88778	2.63147	4.90515	7.81e-06	0.000580281
Slc2a5	-1.6167	2.23407	-4.88135	8.42e-06	0.000623514
Mvp	3.03121	5.02885	4.87474	8.6e-06	0.000634265
Map3k8	2.52657	2.90936	4.86832	8.78e-06	0.000644387
Spdef	2.4769	2.2642	4.86726	8.81e-06	0.000644387
Pla2g3	2.44628	3.3185	4.83962	9.62e-06	0.00070091
Trim34b	1.73526	2.02906	4.81397	1.04e-05	0.000757479
1810032O08Rik	1.88509	2.56749	4.81074	1.05e-05	0.000760429
Cd69	3.18543	2.63508	4.81031	1.06e-05	0.000760429
Oas3	2.86958	2.73428	4.80537	1.07e-05	0.000769418
Atf3	3.61059	4.1706	4.80379	1.08e-05	0.000770488
Rbm43	1.83832	4.29245	4.79487	1.11e-05	0.000789366
Jun	2.48862	7.14457	4.79176	1.12e-05	0.000794135
Hsph1	-1.85937	6.75373	-4.78783	1.13e-05	0.00080101
Serpina3m	2.326	2.04439	4.78537	1.14e-05	0.000804216
Trafd1	2.48714	6.23637	4.78017	1.16e-05	0.000812438
Tmeff1	-1.81044	6.00372	-4.77977	1.16e-05	0.000812438
AA467197	4.99158	4.12315	4.75527	1.26e-05	0.000878612
Sp140	3.17978	3.40729	4.74688	1.29e-05	0.000895086
Rgs4	-2.73961	8.16755	-4.74195	1.31e-05	0.000902774
Ncan	-2.25398	5.96193	-4.74179	1.31e-05	0.000902774
Cdkn1a	3.05612	6.04507	4.73991	1.32e-05	0.000904842
Sp110	2.94497	3.44497	4.7367	1.33e-05	0.000908118
Tgm2	3.04426	6.11359	4.73643	1.33e-05	0.000908118
Osmr	2.36313	3.03	4.73	1.36e-05	0.000923357
Cx3cl1	-2.30878	9.11671	-4.72314	1.39e-05	0.000939741
Samhd1	2.78665	4.6559	4.72214	1.4e-05	0.000939741
Fam26f	3.1599	3.06208	4.70771	1.46e-05	0.000980134
Arrdc2	2.18684	5.16355	4.70189	1.49e-05	0.000994659
Shmt1	1.6385	2.85202	4.6986	1.5e-05	0.00100143
Cry1	1.77336	4.99714	4.69331	1.53e-05	0.00101466
Pnp	2.58178	5.90529	4.69172	1.54e-05	0.00101614
Cxcl11	3.08288	2.58188	4.65596	1.72e-05	0.0011321
Hck	2.99045	3.7343	4.65526	1.73e-05	0.0011321
Il1r2	4.51324	3.82549	4.65182	1.75e-05	0.00114322
Cd300lf	3.06711	2.67835	4.63806	1.82e-05	0.00118683
Ucp2	2.71366	7.56878	4.63263	1.85e-05	0.00120301
Fgr	2.91372	2.53089	4.62149	1.92e-05	0.00124164
Sstr2	-2.14472	3.76636	-4.61941	1.93e-05	0.0012454
H2-Q1	2.86465	3.64732	4.59548	2.08e-05	0.00133603
Il1b	3.43398	2.92532	4.59497	2.09e-05	0.00133603
Pla1a	2.71369	3.5703	4.5871	2.14e-05	0.00136443
C2	2.86987	4.0191	4.585	2.15e-05	0.00136879
Srgn	3.73873	6.6106	4.58206	2.17e-05	0.00137751
Tlr3	2.30767	4.58657	4.57662	2.21e-05	0.00139566
Scimp	3.06195	2.69917	4.57476	2.22e-05	0.00139728
Hdac9	-1.65486	3.03199	-4.57408	2.23e-05	0.00139728
Myadm	-1.70121	3.87068	-4.56796	2.27e-05	0.00141958
Gm11517	2.27039	3.0265	4.55874	2.34e-05	0.00145635
Serpina3h	1.84186	1.76514	4.54796	2.42e-05	0.00150145
Scn3b	-2.40537	4.70808	-4.54459	2.44e-05	0.0015123
Znfx1	2.20255	5.29429	4.53404	2.53e-05	0.00155683
Rnf31	1.78783	5.45569	4.53215	2.54e-05	0.00155683
Plscr1	2.62695	3.70808	4.53215	2.54e-05	0.00155683
Etnppl	2.37418	5.34334	4.52953	2.56e-05	0.00156446
Ifng	3.29639	2.61265	4.5241	2.61e-05	0.00158634
Shisa8	2.44185	3.37548	4.52144	2.63e-05	0.00159409
Snhg1	2.46012	6.09398	4.51608	2.67e-05	0.00161576
Nfkbia	2.44506	6.94421	4.50056	2.81e-05	0.0016907
Ly6a	2.97528	5.81458	4.49628	2.84e-05	0.00170801
Mocos	2.05486	2.87093	4.49026	2.9e-05	0.00173478
Rnf135	2.17254	4.27957	4.48791	2.92e-05	0.0017419
Gpr17	-2.60374	5.11105	-4.48146	2.98e-05	0.00177168
Slc5a3	-1.48084	2.87082	-4.4759	3.03e-05	0.00179361
Aldob	1.94296	2.11611	4.46121	3.17e-05	0.00187532
Trim56	2.14658	3.26133	4.44957	3.29e-05	0.00193853
Hmgb2	3.0469	4.44712	4.44337	3.36e-05	0.00197027
Hsh2d	1.69634	1.81398	4.43884	3.4e-05	0.00199182
Slco1c1	-1.7632	4.45104	-4.42138	3.59e-05	0.00209575
Pcp2	4.37968	1.47182	4.42139	3.6e-05	0.00209575
Gsdmd	2.97263	4.08208	4.41804	3.63e-05	0.00210536
Dlx1as	-2.36694	3.52998	-4.4154	3.66e-05	0.00211589
Il2rb	2.60985	2.6777	4.40942	3.73e-05	0.002149
C1s1	2.33371	2.77003	4.39234	3.93e-05	0.0022592
Snhg15	2.4597	4.16074	4.39048	3.96e-05	0.0022653
Bbc3	1.94622	3.9603	4.38551	4.02e-05	0.00229344
Ms4a6b	3.28127	3.94627	4.37082	4.21e-05	0.00239267
Chil1	2.53109	5.51776	4.36989	4.22e-05	0.00239267
Ifitm2	2.70665	7.06054	4.36483	4.28e-05	0.00242321
Gkn3	-2.14823	2.43293	-4.33707	4.67e-05	0.00263298
Ppp1r15a	2.18109	5.85003	4.33533	4.7e-05	0.00263916
Clec2d	2.39148	4.90351	4.33053	4.77e-05	0.00267055
Tnfrsf4	2.12854	2.51966	4.32387	4.87e-05	0.00271363
Khdrbs3	-2.30542	7.13963	-4.32311	4.88e-05	0.00271363
P2ry12	-1.83229	4.51626	-4.32217	4.89e-05	0.00271363
Daxx	2.26843	5.23393	4.32146	4.9e-05	0.00271363
Slc39a10	-2.48558	5.99402	-4.30872	5.1e-05	0.00281435
Ccl11	2.43474	2.11352	4.30594	5.14e-05	0.0028275
H3f3b	2.10165	8.91676	4.30528	5.15e-05	0.0028275
Epsti1	2.46086	2.91264	4.30331	5.18e-05	0.00283639
Ugt8a	-2.39302	5.47795	-4.28364	5.51e-05	0.0030052
Dlx6os1	-2.00613	2.77614	-4.2793	5.58e-05	0.00303675
Slc1a5	2.40939	3.52474	4.27599	5.64e-05	0.00305895
Apobec1	2.61373	3.23783	4.27142	5.72e-05	0.00309087
Psme2	2.53758	6.8107	4.27073	5.73e-05	0.00309087
H2-T22	2.76566	5.11067	4.26321	5.87e-05	0.00315426
F830016B08Rik	2.13921	2.15134	4.26108	5.91e-05	0.00316571
Cyp4v3	1.77213	4.20276	4.25902	5.94e-05	0.00317664
Lgals3	4.02441	4.02729	4.25379	6.05e-05	0.00322517
Cebpb	2.06393	3.01013	4.24862	6.14e-05	0.00325234
Wfdc17	4.60817	3.70058	4.24949	6.15e-05	0.00325234
Asap3	2.04827	3.48305	4.24698	6.17e-05	0.00325234
Cbln3	4.11392	1.68298	4.24746	6.17e-05	0.00325234
Chordc1	-2.13997	5.18633	-4.24367	6.23e-05	0.00327361
Sbno2	2.32725	4.74681	4.23374	6.43e-05	0.00336566
Angptl4	2.92572	4.69885	4.23057	6.49e-05	0.00338929
Lncppara	2.13735	3.0053	4.22081	6.69e-05	0.00348248
Zc3h12a	2.10215	2.63323	4.21751	6.76e-05	0.00350805
Nmrk2	1.91428	1.85213	4.2131	6.85e-05	0.00354589
Batf	2.46623	2.66566	4.19686	7.2e-05	0.0037169
Pnma2	-1.86785	5.07834	-4.19543	7.23e-05	0.00372283
Aldh1l1	1.75158	7.20651	4.19189	7.31e-05	0.00374951
Lrrc29	1.89786	2.55181	4.19129	7.32e-05	0.00374951
Nfkb2	1.90134	2.62543	4.18286	7.51e-05	0.00383701
Pirb	3.38231	3.01425	4.18124	7.55e-05	0.0038473
Cxcl16	3.37395	4.19259	4.17418	7.72e-05	0.00392061
Arhgef33	2.72544	1.86431	4.16683	7.89e-05	0.00399715
Tmem252	2.81267	3.74185	4.16406	7.96e-05	0.00401252
H2-M3	2.70962	4.68936	4.16346	7.97e-05	0.00401252
Il4ra	2.26531	4.18479	4.16289	7.99e-05	0.00401252
Il20rb	2.0627	2.21935	4.16078	8.04e-05	0.00402753
Erap1	2.0176	4.45776	4.15954	8.07e-05	0.00403186
Treml2	2.31815	2.53855	4.1545	8.2e-05	0.00408353
Kcnf1	-2.92354	5.89872	-4.1512	8.28e-05	0.00411424
Npr1	2.14535	3.58303	4.14264	8.5e-05	0.0042116
Kcnv1	-2.78336	4.52096	-4.13983	8.57e-05	0.0042368
Ifi30	3.44965	5.56666	4.1334	8.75e-05	0.00431178
Ahsa2	-1.40506	2.57098	-4.12937	8.84e-05	0.00434392
Mndal	3.16096	3.56033	4.12356	9.01e-05	0.00441798
Ier3	1.76036	5.49779	4.11775	9.17e-05	0.00448393
Ubxn2b	-1.63559	3.96541	-4.1101	9.39e-05	0.00457769
Plvap	1.71873	4.69785	4.10923	9.41e-05	0.00457781
Ccrl2	2.66256	2.80644	4.07489	0.000104487	0.00506705
Whamm	1.65726	4.73059	4.07415	0.000104716	0.00506705
Pml	1.86914	3.30147	4.07083	0.000105781	0.0050763
Fam107a	1.88629	9.38751	4.0707	0.000105823	0.0050763
Ifitm1	2.69107	4.3653	4.06968	0.000106154	0.0050763
Slc22a4	2.14084	3.7461	4.06927	0.000106284	0.0050763
Plaur	3.20185	3.81852	4.06938	0.000106284	0.0050763
Prkg2	-1.44199	3.07971	-4.05439	0.000111052	0.00529033
E130102H24Rik	2.44475	3.96783	4.049	0.000113035	0.00535474
Casp1	2.8589	3.83768	4.04895	0.000113062	0.00535474
Cdh15	2.21278	3.0861	4.04829	0.000113276	0.00535474
Csf2rb	2.4529	2.89292	4.03921	0.000116442	0.00549033
Pim1	2.61126	4.36545	4.02694	0.000120855	0.00568386
1810041L15Rik	-1.77951	4.34938	-4.01996	0.000123435	0.00579044
Ccl8	2.55355	2.38793	4.00675	0.000128472	0.00601144
Selp	2.40488	2.21184	4.001	0.000130722	0.00607223
Ly6c2	4.58963	5.75815	4.00334	0.000130724	0.00607223
Stat3	2.08069	5.02052	4.0009	0.000130759	0.00607223
Casp7	2.05257	3.59327	3.99734	0.000132174	0.0061225
Cd14	2.84737	4.35917	3.99355	0.000133711	0.0061782
Fcgr2b	2.99204	4.13964	3.9809	0.000138927	0.00640315
Lrrtm1	-1.93159	6.11001	-3.96823	0.00014431	0.0066248
Tubb6	2.72697	3.63326	3.96792	0.000144455	0.0066248
Maff	1.94302	2.38178	3.96705	0.000144826	0.00662532
Ifit1bl2	1.53958	2.1519	3.96135	0.000147335	0.00671614
Slfn5	2.55037	4.26257	3.9609	0.000147539	0.00671614
Sstr1	-1.68325	4.29852	-3.94543	0.000154569	0.0070188
Sdc4	1.98806	7.48099	3.94307	0.000155668	0.00705132
Stx11	2.02502	2.04939	3.9378	0.000158154	0.00714638
Hpx	3.54217	3.48727	3.93237	0.000160952	0.00725505
Sp100	1.98813	2.94003	3.9234	0.000165151	0.00742614
Pim3	1.69234	6.5914	3.92236	0.000165663	0.00743104
Syt17	-2.39569	5.42992	-3.91931	0.000167191	0.0074814
Junb	2.1976	7.5574	3.91074	0.000171542	0.00765752
Rab20	2.98396	3.80205	3.9038	0.000175189	0.00780142
Pglyrp1	2.23797	6.20018	3.90273	0.000175714	0.00780485
Egr3	-2.50229	4.30776	-3.90198	0.000176113	0.00780485
Gfap	2.5157	8.49914	3.89536	0.000179637	0.00793475
Psme1	2.37949	8.31021	3.8941	0.000180318	0.00793475
Ms4a4d	2.31176	2.23778	3.89406	0.000180335	0.00793475
Igsf6	2.79886	3.15246	3.88916	0.000183022	0.00803381
Tinf2	1.5194	4.84321	3.88413	0.000185776	0.00813533
BC029214	1.73994	7.04404	3.88032	0.000187903	0.00820895
Ildr2	-1.85713	5.60343	-3.87711	0.000189718	0.00826867
Fcgr1	2.88145	4.6194	3.87607	0.000190339	0.00827313
Gabra6	3.02192	1.27386	3.87535	0.000190771	0.00827313
Cst7	2.67667	2.9301	3.87459	0.000191167	0.00827313
Ubd	3.11885	2.74703	3.86667	0.000195809	0.00842495
Il1a	2.52359	2.67635	3.8663	0.00019595	0.00842495
Clec4a1	3.21844	3.30277	3.86632	0.000196046	0.00842495
Gadd45g	2.45629	6.6585	3.8602	0.000199554	0.00854189
Rab3c	-1.94757	6.74444	-3.85925	0.000200115	0.00854189
Hs3st4	-2.33511	5.72122	-3.85918	0.000200157	0.00854189
AB124611	2.80427	2.86545	3.8464	0.000207958	0.00885432
Rgs1	3.1219	3.04436	3.8417	0.000210962	0.0089615
Ogfr	1.97902	7.04762	3.84022	0.000211801	0.00897647
Mdga1	-1.80307	3.49611	-3.82578	0.000221103	0.0093492
Sstr4	-2.37388	3.70093	-3.82063	0.000224522	0.00947207
Pik3ap1	2.80988	4.16069	3.81947	0.000225325	0.00948421
Aloxe3	1.9391	3.78687	3.81838	0.000226024	0.00949196
Smim3	2.47191	5.37525	3.81429	0.000228793	0.00958641
Slc16a11	1.88828	4.27619	3.79812	0.000240046	0.0100351
2010005H15Rik	2.27471	2.14354	3.79295	0.000243758	0.0101672
Cp	2.26682	3.99957	3.79086	0.000245268	0.0102071
Ptges	2.40434	3.71711	3.76738	0.000262941	0.0108988
Hs3st2	-2.21427	4.67862	-3.7672	0.000263071	0.0108988
Erp27	1.92626	2.05291	3.76388	0.000265668	0.0109817
Inhba	-1.43982	1.96005	-3.76039	0.000268423	0.0110708
Gm11127	2.0709	2.17709	3.75768	0.000270588	0.0111352
Cxcl13	2.85603	3.11791	3.75397	0.000273621	0.0112349
Il17c	2.09652	1.98988	3.75279	0.000274527	0.011247
B230209E15Rik	-1.65425	4.71973	-3.74367	0.000282016	0.0114964
Rhoc	2.27928	5.82428	3.74358	0.000282091	0.0114964
Zfp385c	2.2913	1.8678	3.74311	0.000282483	0.0114964
Fgl2	2.7544	3.75386	3.73466	0.000289653	0.0117524
Jmjd7	1.90998	3.20624	3.73415	0.000290049	0.0117524
Pnp2	2.31556	4.23856	3.71307	0.000308628	0.0124778
Oas2	2.2212	2.56616	3.71202	0.000309585	0.0124891
Mcemp1	2.79976	2.56348	3.7067	0.000314524	0.0126606
Upp1	2.5457	3.08704	3.69869	0.000321966	0.0129157
Themis2	2.84215	3.44628	3.69844	0.000322263	0.0129157
C230035I16Rik	2.05458	2.72375	3.69081	0.000329485	0.0131766
Slc25a34	1.99577	4.14619	3.6868	0.00033339	0.0133038
Cd8b1	2.15657	2.08564	3.68261	0.000337518	0.0134395
Hpcal4	-2.83418	8.49227	-3.675	0.000345209	0.0137161
Mmp17	-2.0851	6.63815	-3.67418	0.000345959	0.0137163
Lilr4b	2.83144	2.52444	3.66155	0.000359076	0.0142059
Mamstr	1.31408	2.65561	3.65806	0.000362174	0.0142977
Rras	2.08264	5.98932	3.6457	0.000376022	0.0148127
Ms4a4a	2.71741	3.00655	3.64266	0.000379424	0.0148894
Slamf8	2.37271	2.65181	3.64247	0.000379585	0.0148894
Bid	1.80863	5.25429	3.63741	0.000385227	0.0150787
Gm12216	1.96852	2.69223	3.63562	0.000387246	0.0151256
Iqck	1.48866	2.81591	3.63481	0.000388167	0.0151293
AI593442	-1.98063	4.78828	-3.63409	0.000388982	0.0151293
Aspg	2.13023	3.31831	3.62638	0.000397825	0.0154406
Necab1	-1.98944	5.40828	-3.62248	0.000402378	0.0155773
Gm867	1.80489	2.39405	3.62191	0.000403036	0.0155773
Fcer1g	3.11152	7.23138	3.61867	0.000407161	0.0157038
Zscan25	1.304	5.13273	3.61331	0.000412703	0.0158843
9930111J21Rik1	1.84535	2.70116	3.60849	0.000419105	0.0160971
Neurl1b	-2.24347	3.8721	-3.59097	0.000440998	0.0169028
Vstm2a	-1.56852	4.86213	-3.5843	0.000449607	0.017197
Cdh11	-1.47315	4.82778	-3.583	0.000451315	0.0172266
Hp	3.64652	3.33708	3.57104	0.000468722	0.0178541
Spred3	-1.50416	4.51981	-3.56814	0.00047117	0.0178789
Gpr26	-2.32626	4.42877	-3.56804	0.000471315	0.0178789
Mal2	-2.32874	6.68873	-3.55634	0.000487553	0.0184569
Abca9	-1.35626	2.44475	-3.55311	0.000491892	0.018583
Enc1	-2.65048	8.18398	-3.54858	0.000498677	0.0188008
Clic1	2.50017	6.55892	3.54709	0.000500789	0.0188419
Clic3	2.08055	2.51736	3.54553	0.000503015	0.0188734
Lrrc7	-1.64439	2.80128	-3.54508	0.000503674	0.0188734
Sertm1	-2.12091	4.73602	-3.54385	0.000505463	0.0189021
0610040B10Rik	1.78551	3.82046	3.5378	0.000514368	0.0191961
Mmp3	3.02267	2.86074	3.53445	0.000519716	0.0193565
Tsc22d4	1.67719	6.82356	3.52797	0.000529165	0.0196687
Klf15	1.44285	5.82057	3.52662	0.000531221	0.0197054
Pkp3	1.63231	1.50253	3.52506	0.000533612	0.0197503
Zfas1	2.09393	7.32238	3.52444	0.000534573	0.0197503
Fpr2	2.90067	2.64873	3.52313	0.000536829	0.019794
Exoc3l	1.49554	1.8235	3.52168	0.000538844	0.0198286
Mvb12a	1.58488	6.31738	3.5159	0.000547879	0.0201209
G530011O06Rik	2.52741	3.34254	3.51376	0.000551306	0.0202065
D430019H16Rik	-2.25478	5.95948	-3.51114	0.000555439	0.0202967
Slamf9	2.8297	3.72807	3.51093	0.000555969	0.0202967
Tnfsf9	1.75546	2.40179	3.50763	0.00056107	0.0204425
Esyt1	1.91817	4.90873	3.50691	0.000562236	0.0204445
Fgf2	1.7148	2.66779	3.50543	0.000564637	0.0204914
Abhd16a	1.46763	7.51671	3.50294	0.000568696	0.0205982
Rimbp2	-1.84902	4.33229	-3.49656	0.000579212	0.0209379
Dusp2	2.32719	3.27055	3.4951	0.000581651	0.0209849
Txnip	2.41788	5.53702	3.49407	0.00058339	0.0210066
Stx1a	-2.8487	6.56239	-3.49231	0.000586552	0.0210793
Timp4	2.03403	7.01854	3.48907	0.000591795	0.0212263
Scgb1a1	5.83127	5.17313	3.49502	0.000607626	0.0217285
Chaf1b	1.74091	2.36885	3.47906	0.000609036	0.0217285
1500004A13Rik	-1.40114	3.97746	-3.4786	0.000609567	0.0217285
Ctla2a	2.7712	4.45466	3.47832	0.00061051	0.0217285
Pde1a	-2.21245	4.47645	-3.46726	0.000629968	0.0223778
Synj2	-1.56899	3.15049	-3.46548	0.000633181	0.0224121
Apoa1	1.88809	2.0656	3.46538	0.000633365	0.0224121
Mlec	-1.33564	6.02942	-3.46063	0.000641604	0.0226602
Csrnp1	2.23683	5.20321	3.45959	0.000643947	0.0226994
Trim14	1.85181	2.66805	3.45845	0.00064604	0.0227298
Rasgrp1	-2.23962	7.46187	-3.45642	0.000649805	0.0228187
Tmco4	1.74819	2.74823	3.4521	0.000657861	0.0230398
Cobl	-1.87468	3.74537	-3.45171	0.0006586	0.0230398
Gm12185	1.6121	1.95543	3.45046	0.000660953	0.0230783
4833419F23Rik	1.88153	2.09141	3.44598	0.00066946	0.0233311
Napsa	3.31471	3.28031	3.43705	0.000688096	0.0239353
Zc3h12d	1.56835	1.78102	3.43324	0.000694223	0.024103
E230016M11Rik	1.57336	2.27243	3.43106	0.000698562	0.0242081
Slc2a4	1.78488	2.59848	3.42899	0.000702688	0.0243054
Sun2	1.39688	4.80614	3.42724	0.000706156	0.0243418
Syngr3	-1.4908	7.80025	-3.42715	0.000706382	0.0243418
3110035E14Rik	-3.14204	7.03637	-3.41744	0.000727113	0.0250094
Epha5	-1.72636	4.46777	-3.41467	0.000731912	0.0251276
Grrp1	1.72937	3.6782	3.41382	0.000733688	0.0251418
Tppp	-1.74757	7.93059	-3.41021	0.000741246	0.0253536
Ccr1	2.98891	2.9486	3.40961	0.00074312	0.0253707
Scx	1.84503	2.77282	3.40812	0.000745654	0.0254101
Otub2	-1.67034	3.3053	-3.40447	0.000753428	0.0256277
Kcnt2	-1.89195	3.17129	-3.4022	0.000758307	0.0257461
Fat2	2.38349	1.28648	3.39907	0.00076512	0.0258928
Ldb2	-1.65455	3.33	-3.3989	0.000765437	0.0258928
Irf8	2.28518	3.60669	3.39705	0.000769485	0.0259821
Celf5	-2.00363	4.47686	-3.39344	0.00077739	0.026201
Ankrd39	1.42028	3.19695	3.39162	0.000781402	0.0262882
Scgb3a1	1.90089	1.89965	3.38869	0.000787918	0.0264591
Fam71e1	1.47152	3.69462	3.38795	0.000789575	0.0264666
L1cam	-2.06512	6.11641	-3.38505	0.000796091	0.0266365
Cpne4	-2.05435	5.29361	-3.38263	0.000801566	0.0267712
S100a9	3.01987	2.72405	3.37983	0.000808747	0.0269621
Bhlhe41	1.53014	3.98864	3.37654	0.000815492	0.0271379
C4a	1.74741	2.72399	3.37561	0.000817652	0.0271458
H2-T10	2.00511	2.49891	3.37517	0.000818674	0.0271458
Dgkb	-2.00038	5.24697	-3.37246	0.000824967	0.0273054
Itgax	2.64158	2.92648	3.3708	0.000829043	0.0273911
R3hdm1	-1.67518	6.2259	-3.36761	0.000836349	0.027583
Lacc1	2.1298	3.91876	3.36322	0.000846797	0.0278778
Gda	-2.42761	6.46794	-3.35142	0.000875535	0.0287725
Ly6i	3.22964	3.02803	3.34581	0.00089118	0.0292345
Lat	1.9601	2.35534	3.34413	0.000893627	0.0292627
Per1	1.97662	6.04028	3.34076	0.000902158	0.0294897
1700125H20Rik	1.58462	1.6079	3.34006	0.000903939	0.0294956
9430020K01Rik	-1.63622	5.5296	-3.33318	0.000921608	0.0299808
Ltbr	1.92466	5.24186	3.33301	0.00092206	0.0299808
Tbr1	-2.91999	5.03181	-3.32211	0.00095153	0.0308845
St6galnac5	-2.25313	5.79136	-3.31856	0.000960301	0.0311144
Cd40	2.1576	2.26658	3.31746	0.000963242	0.031155
Ddn	-3.94457	8.9273	-3.30969	0.000993363	0.0320423
1700003E16Rik	-1.71707	4.73541	-3.30613	0.000994354	0.0320423
B430306N03Rik	1.82631	2.06404	3.30545	0.000996236	0.0320423
Cyba	2.79603	5.49109	3.3047	0.000998882	0.0320423
Hspb1	2.12827	6.13745	3.30434	0.000999366	0.0320423
Stum	-2.58498	6.82199	-3.29308	0.0010316	0.0330185
Nptxr	-2.80866	7.71823	-3.28892	0.00104404	0.0332618
Gm16675	1.54746	1.86849	3.28851	0.00104461	0.0332618
Mas1	-1.99687	3.00449	-3.28851	0.00104462	0.0332618
Cbln2	-1.94788	3.8155	-3.28667	0.00105002	0.0333761
Mafk	1.84255	5.02458	3.28469	0.00105583	0.0334606
Vcam1	1.94966	6.15229	3.28453	0.00105631	0.0334606
Spsb1	1.71851	5.66171	3.28182	0.00106433	0.033603
Nfkbiz	1.57607	2.19383	3.28178	0.00106445	0.033603
S100a6	2.46983	7.14145	3.27925	0.00107216	0.0337506
Mpeg1	2.5179	6.19913	3.27905	0.00107278	0.0337506
Nqo1	1.70632	4.21123	3.2751	0.00108449	0.0340609
Neto1	-2.00144	5.24034	-3.27159	0.00109518	0.034338
Il3ra	1.97543	3.02539	3.26518	0.00111492	0.0348977
Tma16	1.77638	4.97182	3.26294	0.0011219	0.0350565
Grm5	-1.73183	4.4104	-3.25986	0.00113158	0.0352992
Fam81a	-2.15774	6.30655	-3.24807	0.00116934	0.0363999
Npy2r	-1.73281	2.78645	-3.24761	0.00117082	0.0363999
Dclk1	-1.6729	5.08065	-3.24332	0.00118485	0.0367742
Serpine1	2.33236	3.13652	3.2412	0.00119194	0.0369321
Retnlg	2.30105	1.88161	3.24009	0.00119559	0.036983
Fabp7	-2.26468	6.33977	-3.23854	0.00120075	0.0370471
Dbpht2	-1.92876	4.51643	-3.23808	0.00120222	0.0370471
Dynll1	-1.58579	7.82063	-3.23764	0.00120369	0.0370471
Olfr56	1.59047	1.88152	3.23389	0.00121628	0.0373722
Odc1	1.89534	7.36395	3.2317	0.0012237	0.0375376
Nod1	1.57129	3.11625	3.227	0.00123975	0.0379668
Ripk2	1.52187	2.58829	3.22352	0.00125177	0.0382714
Ptpn22	1.73832	2.14224	3.21657	0.00127609	0.0389503
H2-Q10	1.60666	1.74543	3.21489	0.00128205	0.0390676
Cckbr	-2.02356	5.02901	-3.211	0.00129594	0.0394258
Rspo1	-1.94757	3.39286	-3.20617	0.00131335	0.0398893
Tagln2	2.14624	6.29726	3.20421	0.00132052	0.0400414
Basp1	-1.80525	8.56968	-3.19981	0.00133665	0.0404638
Lcp2	2.2143	3.63062	3.19791	0.0013437	0.0406105
Fgf13	-1.69333	5.06917	-3.18342	0.00139843	0.0421954
Ntsr1	-1.74184	3.02722	-3.18188	0.00140439	0.0423063
Arid5a	1.67573	2.56819	3.17831	0.00141825	0.0426538
Tgfbi	3.24578	5.10436	3.17588	0.00143217	0.0430025
Shisa9	-1.42726	4.18057	-3.17308	0.00143883	0.0431322
Rpph1	2.16282	3.5056	3.17135	0.00144572	0.0432683
Vwa5a	1.61579	3.98948	3.16713	0.00146256	0.0437014
Spi1	2.5527	4.76775	3.16194	0.001484	0.0441752
C130026L21Rik	-1.46447	2.38059	-3.16157	0.00148506	0.0441752
Apln	-1.69127	4.37615	-3.16144	0.00148561	0.0441752
C1qb	2.0891	8.73035	3.15775	0.00150075	0.0445537
Micall2	1.89109	3.22189	3.15415	0.00151564	0.0448573
Cd2	1.96244	2.27456	3.15382	0.00151699	0.0448573
Sh3rf3	-1.748	3.52638	-3.15351	0.00151828	0.0448573
Myo1g	1.92726	2.47581	3.15193	0.00152488	0.0449804
Setdb2	1.60255	2.41576	3.15016	0.00153231	0.0451273
Irak3	1.59744	2.39961	3.14679	0.00154649	0.0454723
Gpr101	-2.05564	2.56192	-3.14229	0.00156573	0.0459647
Tarm1	2.76847	2.55273	3.14162	0.0015698	0.0460108
Mmp15	-1.52026	4.27029	-3.13875	0.00158092	0.0462633
Padi2	-1.61386	4.3371	-3.13784	0.00158488	0.0463056
Sgk1	1.65002	5.04792	3.13595	0.00159309	0.0464667
Hcn3	-1.46513	3.69695	-3.13541	0.00159544	0.0464667
Crybb3	1.71929	2.26537	3.13442	0.00159977	0.0465196
Npb	1.44239	1.87142	3.12944	0.0016217	0.0470814
C1ql3	-2.014	5.74463	-3.12888	0.0016242	0.0470814
Mpped1	-2.54016	6.86714	-3.12588	0.0016381	0.0474097
BC094916	1.81593	2.02947	3.12476	0.00164258	0.0474648
Sh3bgr	2.03938	2.79151	3.12273	0.00165172	0.0476544
Pycard	2.29191	3.858	3.12082	0.00166046	0.0478316
Mustn1	2.01966	3.43383	3.11669	0.0016792	0.0482313
Ppm1e	-1.90308	6.28094	-3.11628	0.00168106	0.0482313
Ptpn3	-1.9822	4.77611	-3.11535	0.00168534	0.0482313
Crh	-1.82168	3.06942	-3.1151	0.00168646	0.0482313
BC068281	-1.30123	2.33219	-3.11467	0.00168797	0.0482313
Akap5	-2.29331	4.58847	-3.11436	0.00169003	0.0482313
Xpa	1.4192	4.83134	3.11332	0.00169468	0.0482892
Plin2	2.26741	5.07419	3.11097	0.00170567	0.0485274
Orm2	1.64046	1.53209	3.10841	0.00171748	0.0487881
Rxfp1	-1.78704	2.17244	-3.105	0.00173351	0.0491677
Usp31	-1.49571	4.55762	-3.10392	0.00173863	0.0492371
Gucy2g	-1.61256	2.20028	-3.10131	0.00175104	0.0494913
Zbtb48	1.23417	4.13218	3.10009	0.0017554	0.0494913
Sell	2.50856	2.45436	3.10045	0.00175566	0.0494913
Fat3	-1.56078	3.0666	-3.09974	0.0017585	0.0494958
Zufsp	1.40603	3.9841	3.08941	0.00180862	0.0508287
Dao	2.14245	1.4641	3.08851	0.00181306	0.0508761
Chd5	-1.71975	4.96356	-3.08296	0.00184056	0.0515693
Slc2a13	-1.59817	5.42943	-3.08164	0.00184714	0.0516751
Capg	2.29994	3.21482	3.07961	0.00185753	0.0518871
Gabra4	-1.64716	5.98808	-3.07562	0.00187754	0.0523667
Slc7a4	-1.6802	5.51073	-3.07425	0.00188456	0.0524831
Plek	2.05827	4.70866	3.0732	0.00188994	0.0525533
Gm5431	1.90128	2.42327	3.07126	0.00189985	0.0527495
Pilrb2	1.50608	1.66798	3.06554	0.00192951	0.0534923
Stard5	1.42518	4.33834	3.06369	0.0019392	0.0536803
Grm7	-1.4279	3.92083	-3.06054	0.00195581	0.0540588
Nampt	1.65955	6.25591	3.05705	0.00197432	0.0544888
Slc6a7	-1.78674	5.69906	-3.05618	0.001979	0.0545246
Mir6958	1.9418	3.72104	3.05571	0.00198153	0.0545246
Rpgrip1l	-1.36171	3.09922	-3.05193	0.00200186	0.0550018
Rarres2	2.46905	4.90285	3.05044	0.00201048	0.0551565
Elfn1	-1.46977	4.43058	-3.04282	0.00205165	0.0562024
Tnni1	1.72926	3.66022	3.04177	0.00205748	0.0562786
Gpr18	1.89324	2.02787	3.04093	0.00206215	0.0563227
Ifitm6	2.6336	2.86545	3.03942	0.00207186	0.0564414
Ak5	-2.21121	7.04632	-3.03875	0.00207443	0.0564414
1700018L02Rik	1.41943	2.32557	3.03769	0.00208024	0.0564414
Snhg5	1.77946	4.95688	3.03764	0.00208053	0.0564414
Atp2c1	-1.30916	4.05972	-3.0373	0.00208181	0.0564414
2410006H16Rik	1.99968	7.66024	3.03598	0.00208985	0.0565764
Aim1	1.41833	2.29864	3.0342	0.00209987	0.0567225
Fcrls	-1.89825	4.58157	-3.03393	0.0021014	0.0567225
Pdcd1	1.93765	2.0464	3.02934	0.00212754	0.0573442
Cxcl2	2.21195	2.01285	3.0255	0.00214974	0.0578579
Psme2b	1.45801	2.40142	3.02424	0.00215691	0.0579556
Npy1r	-1.66187	4.02196	-3.02377	0.00215966	0.0579556
BC147527	2.15848	2.45363	3.02224	0.00216862	0.0581115
Clec4e	2.90145	2.55998	3.0223	0.00217199	0.0581174
D130043K22Rik	-1.61933	3.12672	-3.02013	0.00218089	0.0582708
Smim13	-1.5041	6.60245	-3.01844	0.00219079	0.0584185
C920006O11Rik	1.4792	3.25916	3.01797	0.00219359	0.0584185
Magee2	-1.46416	3.73735	-3.01757	0.00219592	0.0584185
Icam5	-2.92194	7.16605	-3.01635	0.00220732	0.0585688
4930599N23Rik	1.46962	1.73425	3.01554	0.00220793	0.0585688
Miip	1.46555	4.4047	3.0147	0.00221293	0.0586172
Slit1	-2.15945	5.15454	-3.01311	0.00222249	0.0587861
Hes5	-1.94153	4.14612	-3.00954	0.0022438	0.0592645
Gabra3	-1.55865	6.49911	-3.00403	0.00227717	0.0600599
Rassf1	1.53433	4.43571	3.00159	0.00229209	0.0603672
Mir9-3hg	1.45596	3.44829	2.99816	0.00231326	0.0608376
Vim	1.92986	7.4381	2.99749	0.00231739	0.0608595
Hist1h1c	2.09988	6.43381	2.99189	0.00235246	0.0616927
Prkar2b	-1.58038	5.19081	-2.99007	0.00236385	0.0619032
Relb	1.91943	3.67195	2.98925	0.00236904	0.0619512
Tmem243	1.99533	5.2893	2.98486	0.00239702	0.0625942
S100a11	2.62714	6.64028	2.98339	0.00240818	0.0627756
Ctxn1	-2.54611	9.17848	-2.98241	0.002414	0.0627756
Kctd4	-1.92461	3.94017	-2.98219	0.00241418	0.0627756
Mocs1	1.49955	3.547	2.97597	0.00245453	0.0636289
Rasl10a	-2.61168	5.26248	-2.97579	0.0024575	0.0636289
Cyp4f18	2.75591	2.71444	2.97568	0.00245946	0.0636289
Cyp1b1	1.79728	3.21318	2.97502	0.00246081	0.0636289
Zfp133-ps	-1.48613	2.26232	-2.96825	0.0025056	0.0646965
Msrb1	1.87179	6.00473	2.96351	0.00253742	0.0652677
Lrrk2	-1.71851	3.67029	-2.96341	0.00253812	0.0652677
Slc41a3	1.73558	3.33198	2.96337	0.00253835	0.0652677
Npy5r	-1.39854	2.50349	-2.96024	0.00255958	0.0657221
Rac2	2.35073	3.78787	2.95205	0.00261649	0.0670899
Sdcbp2	1.8599	3.09822	2.94746	0.00264807	0.0678054
Ephb3	-1.46009	3.78936	-2.94291	0.00268022	0.0684636
Snca	-1.93807	7.49203	-2.94277	0.00268121	0.0684636
Nsmf	-1.72078	6.48976	-2.94064	0.00269642	0.0687568
Siglec1	1.76759	2.36759	2.94011	0.00270015	0.0687569
Pcdhgc5	-2.14303	6.47459	-2.9383	0.00271336	0.068998
Myoc	-2.053	4.85739	-2.93343	0.00274846	0.0697942
Il2rg	2.28371	3.20059	2.93076	0.00276838	0.0702034
Thrsp	1.83584	6.36064	2.92711	0.00279477	0.0707753
H2-Ab1	2.88349	4.77395	2.92518	0.00281516	0.0711937
Mybpc3	1.66687	1.43666	2.92346	0.00282188	0.0712661
Dcc	-1.34876	2.77705	-2.92291	0.00282599	0.0712723
Traf3ip2	1.54279	2.55474	2.91411	0.00289249	0.0728497
Cnn3	1.69071	7.87816	2.91276	0.00290277	0.0730088
Ms4a8a	2.63619	2.46729	2.9103	0.00292445	0.073454
Dnal1	-1.38744	4.42461	-2.90844	0.00293605	0.073645
Lbp	2.08168	4.69819	2.90773	0.0029417	0.0736864
Dok1	1.68269	2.63197	2.90612	0.00295405	0.0738954
Kcns2	-1.29542	3.1444	-2.90394	0.00297032	0.0742018
Ngef	-2.13383	6.85512	-2.9027	0.002981	0.0743272
Hspa14	1.57953	5.3508	2.90237	0.00298341	0.0743272
Zfhx2	-1.71112	3.68275	-2.89954	0.00300576	0.074783
Neurl3	2.03546	2.90156	2.89887	0.00301116	0.0748163
Fezf2	-2.67192	4.36296	-2.89718	0.00302794	0.0751319
Lrrc25	2.69817	3.65038	2.89247	0.00306613	0.075929
Gcnt4	-1.48102	2.42953	-2.89171	0.00306829	0.075929
Syngr2	1.77695	5.76167	2.89119	0.00307252	0.0759317
Pcgf5	1.52297	4.75531	2.89025	0.00308011	0.0760174
Tubb5	-1.15436	9.07649	-2.88738	0.00310138	0.07644
Gm15417	1.52372	2.96589	2.88483	0.00312425	0.0769009
Trim12c	1.36636	2.41787	2.88167	0.00315037	0.0774402
Chrm1	-2.43586	4.97605	-2.88128	0.00315492	0.077449
Pld3	-1.65348	8.38881	-2.87993	0.00316478	0.0775876
Atp2b4	-1.92241	5.06209	-2.87903	0.00317223	0.0776337
Gabra5	-2.15703	5.83795	-2.87872	0.00317508	0.0776337
Msn	2.00455	6.10963	2.87436	0.00321142	0.0784182
Lck	1.6156	2.41127	2.87327	0.00322051	0.0785361
LOC100038947	2.58198	2.49303	2.87046	0.00324711	0.0790802
Mgst1	2.06846	5.11086	2.86715	0.0032727	0.0795982
Ly6c1	1.86961	6.03323	2.86569	0.00328516	0.079761
Pydc4	1.8945	2.09047	2.86495	0.00329149	0.079761
Dsel	-1.20813	3.11482	-2.8646	0.00329237	0.079761
Ptpn5	-1.75355	6.46097	-2.86418	0.0032981	0.0797949
Pitpnc1	-1.42893	5.11463	-2.86236	0.00331383	0.0800469
Kcnb1	-1.90143	5.36307	-2.86198	0.0033172	0.0800469
Slc16a7	-1.44874	3.03695	-2.85894	0.0033436	0.0804394
Chrm3	-1.98485	5.02168	-2.85871	0.00334569	0.0804394
Sap30	1.86953	4.3961	2.85861	0.00334655	0.0804394
Clic4	1.7416	7.79623	2.85788	0.00335293	0.0804878
Cd3d	1.85123	2.18468	2.85068	0.00341658	0.0819091
Cep76	1.79665	3.21268	2.83683	0.00354221	0.0848106
Atg4c	-1.43672	3.78452	-2.83283	0.00357931	0.0855879
Zdhhc22	-1.48842	5.73173	-2.83195	0.0035875	0.0856637
Gm15631	-1.53763	2.97056	-2.83149	0.00359178	0.0856637
Cd74	2.71603	5.08835	2.82867	0.0036242	0.0863252
Slc16a9	1.41464	3.17591	2.82739	0.00363026	0.086358
Shc3	-1.55504	5.06689	-2.82106	0.00369055	0.087679
Pik3c2b	-1.52218	2.94164	-2.81753	0.0037245	0.0883718
Rhbdf2	1.61214	2.43127	2.81679	0.00373164	0.0884275
Tulp3	1.24758	4.712	2.81335	0.0037642	0.0890843
C530008M17Rik	-1.57953	4.44905	-2.8101	0.00379695	0.0897444
H2-DMb1	2.04977	3.86343	2.80656	0.00383209	0.090459
Pgm2l1	-1.93207	5.89353	-2.80601	0.00383744	0.0904694
Fbxo36	1.37667	4.12631	2.80437	0.00385372	0.0907371
Nutf2-ps1	2.5801	3.31105	2.80244	0.00387718	0.0911731
Gm5617	1.69181	4.19646	2.79879	0.0039098	0.0917698
Unc13a	-1.86957	6.04076	-2.79852	0.00391251	0.0917698
Zfp697	-1.5057	2.8386	-2.79721	0.00392579	0.0919642
Cap2	-1.58426	6.89956	-2.79642	0.00393377	0.0920342
Mapk11	-1.5231	4.7334	-2.79575	0.00394064	0.0920782
Alcam	-1.36371	5.09044	-2.79496	0.00394869	0.0921494
Apol10b	1.40482	2.27402	2.79305	0.00396819	0.0924874
Kcnc2	-1.69098	5.58555	-2.79122	0.00398704	0.0928095
Ltbp2	1.51973	1.66724	2.79009	0.00399863	0.0929618
Gltscr2	1.27365	7.73087	2.78837	0.00401554	0.0932246
Gm6566	1.43509	1.57575	2.78803	0.00402004	0.0932246
Slpi	3.15585	3.14127	2.78649	0.00406207	0.0940807
Creg2	-1.85494	5.62973	-2.78033	0.00410068	0.094856
Rab29	1.8297	4.52419	2.77828	0.00412241	0.0952391
Ctss	2.00714	7.784	2.77176	0.00419238	0.0966071
Lgals8	1.4858	3.68214	2.77159	0.00419403	0.0966071
Pttg1	1.40415	6.41794	2.77128	0.00419735	0.0966071
Ankrd13a	1.32493	6.34447	2.77035	0.00420744	0.0967187
Rela	1.52333	5.71629	2.76896	0.00422247	0.0968508
Nr2e1	-1.47195	3.50043	-2.76885	0.0042237	0.0968508
Skor2	1.46157	1.14576	2.76538	0.0042615	0.0975962
Gabra2	-1.86097	4.84608	-2.76432	0.00427321	0.0977431
Dlk2	-1.7355	3.90656	-2.76033	0.00431714	0.0986256
Msr1	1.85063	2.18939	2.75978	0.00432328	0.0986437
Camkv	-2.21171	8.58599	-2.75579	0.00436863	0.0995552
Cited2	1.2176	6.04989	2.75358	0.00439116	0.099945
Cecr6	-1.82308	4.81746	-2.75241	0.00440581	0.100131
Fam84a	-1.58448	5.42202	-2.75202	0.0044102	0.100131
Il15	1.71552	2.41964	2.75089	0.00442301	0.100298
Kctd21	-1.85699	3.86796	-2.74712	0.00446595	0.101148
Rapgef5	-1.57866	5.25027	-2.74585	0.00448046	0.101254
Ptgds	1.68062	12.7237	2.74575	0.00448163	0.101254
Tdgf1	1.62638	1.86911	2.74395	0.00450234	0.101598
Vopp1	-1.44791	6.34927	-2.74279	0.00451578	0.101776
Pgap1	-1.44829	3.10664	-2.73701	0.00458303	0.103166
H2-T24	1.66641	3.45053	2.73653	0.00458868	0.103167
Slco4a1	1.70763	2.715	2.73214	0.00464036	0.104202
Nptx2	-1.80438	5.77953	-2.73139	0.00464935	0.104277
1810026B05Rik	1.44822	3.01843	2.72705	0.00470108	0.105149
Rnf19b	1.64637	6.69067	2.72676	0.00470458	0.105149
Kyat3	1.15376	3.00807	2.72648	0.00470535	0.105149
Sst	-2.38013	9.70397	-2.72003	0.00478878	0.106769
Tnfaip3	1.98808	3.20009	2.71936	0.00479443	0.106769
S100a4	2.70696	4.74713	2.72016	0.00479522	0.106769
Nod2	1.45387	2.06473	2.71231	0.00488098	0.108431
Chst1	-1.72695	7.7934	-2.71182	0.00488717	0.108431
Cbln4	-1.95991	4.13618	-2.7118	0.00488753	0.108431
Slc1a6	1.82653	4.71583	2.71083	0.00489947	0.108469
Fam189a1	-1.75955	5.13407	-2.71071	0.004901	0.108469
Mov10	1.35293	2.69571	2.7087	0.00492613	0.108895
Zfp819	1.44153	1.72731	2.70821	0.00493218	0.108898
Gfra2	-1.57061	3.93601	-2.70528	0.00496905	0.109581
Stk17b	1.69744	3.63917	2.70451	0.00497885	0.109666
Ept1	-1.34085	4.53454	-2.70249	0.00500446	0.110098
Cpne6	-1.92981	6.10609	-2.70166	0.00501514	0.110152
Epha4	-1.98301	6.04608	-2.70138	0.00501885	0.110152
Fbxw17	1.39536	4.50455	2.70066	0.00502779	0.110217
Lyz2	3.37588	6.77596	2.70362	0.00505161	0.110607
Sys1	1.3513	6.59257	2.69299	0.0051265	0.112114
Snai1	1.49619	2.38376	2.6915	0.00514592	0.112406
C1rl	1.3748	2.03993	2.68935	0.00517409	0.112887
Ifit1bl1	2.39272	3.47492	2.68815	0.00519349	0.113176
Homer1	-1.42271	3.41525	-2.68724	0.00520175	0.113223
Pcsk1	-1.37599	4.84668	-2.68282	0.00526034	0.114363
Samsn1	1.89336	3.13607	2.67949	0.0053049	0.115196
6330403K07Rik	-1.56823	8.46404	-2.67895	0.00531209	0.115216
Cdt1	1.55422	2.94722	2.67785	0.00532678	0.115315
1700030J22Rik	-1.31533	2.98173	-2.67768	0.00532915	0.115315
Epha8	1.58914	3.63418	2.67632	0.0053474	0.115411
Col18a1	1.73033	2.74541	2.676	0.00535177	0.115411
Cacna2d1	-1.4695	3.28317	-2.67595	0.0053524	0.115411
Mrln	1.89846	1.92026	2.67221	0.00540342	0.116376
Gpr65	1.61359	2.25696	2.67075	0.00542328	0.116667
Ubqln4	-1.22691	6.66552	-2.66743	0.00546767	0.117337
Grifin	1.75628	1.88938	2.66713	0.00547301	0.117337
Egr4	2.07685	5.64523	2.66714	0.00547351	0.117337
Il18rap	1.42305	1.71767	2.66567	0.00549315	0.117621
Cacng3	-1.71442	6.88355	-2.66223	0.00554102	0.118508
Med14	-1.20688	4.11696	-2.65722	0.00560952	0.119834
Mmd	-1.60654	7.29047	-2.65554	0.00563508	0.120153
Pcsk4	1.28308	2.99674	2.65538	0.00563746	0.120153
Slfn3	1.46943	2.16644	2.65359	0.00566289	0.120555
9330175E14Rik	1.25531	1.52362	2.65156	0.0056918	0.121031
Gm4070	1.57039	1.93834	2.65044	0.00570794	0.121234
Klk6	2.15756	3.70619	2.64932	0.0057253	0.121371
Ucma	1.64692	1.74775	2.64907	0.00572755	0.121371
Zdhhc2	-1.17794	4.88405	-2.64397	0.00579945	0.122754
Gpr83	-1.73379	3.44522	-2.64314	0.00581361	0.12286
Sprn	-1.88203	7.09674	-2.64286	0.0058178	0.12286
Oxtr	-1.42458	2.74923	-2.64108	0.00584364	0.123265
2810032G03Rik	-1.38968	3.3549	-2.63938	0.00586872	0.123652
Adra1d	-2.2565	4.39958	-2.63614	0.00591901	0.124569
Purg	-1.21295	3.31208	-2.6322	0.00597335	0.12557
Ctsz	1.81765	7.55935	2.62993	0.00600941	0.126184
Scn3a	-1.46414	3.48357	-2.62903	0.0060229	0.12621
Foxg1	-2.04931	4.18294	-2.62898	0.00602434	0.12621
Zfp36	1.96696	5.57472	2.62769	0.00604341	0.126466
Syt1	-1.62622	7.89044	-2.62432	0.00609429	0.127386
Cbx8	1.36845	4.9393	2.62317	0.00611187	0.127609
Gpr12	-1.37837	3.42731	-2.62265	0.00611972	0.127611
Exd2	-1.47678	5.40185	-2.62225	0.00612582	0.127611
Car13	1.90921	3.17556	2.61838	0.00618569	0.128628
Prrg3	-1.39803	3.28621	-2.61817	0.00618858	0.128628
Il19	1.70229	1.61558	2.61759	0.00619762	0.12867
Pdpn	1.91504	4.424	2.61566	0.0062278	0.129151
Cnksr1	1.63224	2.06397	2.61481	0.00624086	0.129277
Fos	1.89414	6.15676	2.6137	0.00625824	0.129488
Nfil3	1.68422	5.17541	2.61306	0.00626815	0.129488
Hcls1	2.17547	4.75329	2.61292	0.00627212	0.129488
Armcx6	1.68708	4.42883	2.61078	0.00630386	0.129998
Neurod6	-2.6737	5.30217	-2.60861	0.00635595	0.130926
Hoga1	1.39524	2.4101	2.60365	0.0064169	0.132033
Bst1	2.01626	2.44939	2.60208	0.00644259	0.132414
Car8	2.85547	3.11364	2.60121	0.00648834	0.133206
1110038B12Rik	1.66538	5.02454	2.59728	0.00651937	0.133694
Camk2a	-2.29692	8.45031	-2.59659	0.00653464	0.133859
Ccr2	1.76871	2.10611	2.59403	0.00657229	0.134354
Iltifb	1.83918	1.44924	2.59397	0.00657342	0.134354
Sfxn2	1.33788	3.10075	2.59011	0.00663662	0.135496
Sema5a	-1.55791	3.94282	-2.58715	0.00668558	0.136344
Tmem44	-1.52212	5.12438	-2.58589	0.00670648	0.136585
Ctla2b	1.70799	2.58969	2.58555	0.00671217	0.136585
Sorcs3	-1.33155	4.36235	-2.58489	0.00672317	0.136658
Lsp1	1.89917	2.73145	2.58349	0.00674682	0.136987
Epha6	-1.7707	3.6265	-2.58303	0.00675436	0.136989
Cd53	2.21428	4.61681	2.58157	0.00678158	0.13739
Pde8b	-1.30686	3.8058	-2.58058	0.00679534	0.137518
Hcrt	-4.01812	2.60952	-2.59183	0.00686045	0.138612
Pgf	1.49865	3.08217	2.5765	0.00686446	0.138612
Dok5	-1.2354	3.91085	-2.57306	0.00692191	0.13962
Myl4	-2.15341	4.80775	-2.57236	0.00693713	0.139774
Fzd10	-1.33796	2.11368	-2.57025	0.00697134	0.14031
Adcy3	-1.28021	3.86978	-2.56814	0.00700786	0.140882
Gm2694	2.07992	2.7629	2.5678	0.00701508	0.140882
Dgkk	-1.65766	2.02777	-2.56301	0.00709726	0.142378
Bcl11b	-1.68336	3.0864	-2.56062	0.00713923	0.143064
Tnfrsf1b	2.22234	3.84982	2.55965	0.00715973	0.143319
Fam163b	-1.82667	6.7053	-2.55864	0.00717446	0.143458
Ldlrap1	1.50577	3.71661	2.55782	0.00718883	0.14359
Tcirg1	1.69262	3.79645	2.55399	0.00725704	0.144795
Grn	1.82547	7.91099	2.55034	0.00732278	0.145878
Zbtb40	-1.26733	2.50986	-2.55009	0.00732711	0.145878
Sema3e	-1.48765	3.5859	-2.54876	0.00735104	0.146196
Ddit4l	-1.92302	4.00927	-2.54412	0.00743599	0.147726
Pcdh8	-1.52165	3.89513	-2.54362	0.00744458	0.147738
Fosb	2.12406	3.74356	2.53741	0.00756136	0.149894
1700112E06Rik	1.61245	2.69527	2.53463	0.00761097	0.150715
Nrp1	-1.44075	4.32088	-2.53215	0.00765736	0.151471
Shisa7	-1.88415	4.77542	-2.53167	0.00766665	0.15149
Rnh1	1.68844	5.58075	2.53123	0.00767473	0.15149
Nlk	-1.44009	5.43917	-2.52947	0.00770787	0.151981
Spink10	-1.29598	1.93443	-2.52867	0.00772299	0.152117
Flrt2	-1.517	4.28514	-2.52751	0.00774508	0.152389
Mapk12	1.62228	3.42112	2.52446	0.00780311	0.153367
Rock2	-1.33058	5.74499	-2.52324	0.0078265	0.153663
Syde1	1.31603	4.51305	2.51474	0.00799086	0.156723
Mdrl	1.32802	2.26632	2.51417	0.00800199	0.156774
Dusp19	-1.35672	3.88572	-2.51368	0.00801153	0.156795
Zdhhc23	-1.81311	3.37628	-2.51258	0.00803334	0.156965
Grm3	-1.37412	5.11786	-2.51237	0.00803727	0.156965
Lbx1	1.27215	1.14899	2.50848	0.0081141	0.158298
Mir138-1	1.88408	2.32599	2.4993	0.00829822	0.161719
Wdr78	-1.33786	2.68239	-2.49785	0.00832703	0.161978
Itgb2	2.0467	4.47042	2.49783	0.00832911	0.161978
Ano3	-1.98794	4.98015	-2.49494	0.00838733	0.162939
Plppr4	-1.56142	6.42555	-2.4917	0.0084527	0.164036
Pnpla7	1.18275	4.47523	2.49086	0.00846795	0.164159
Tmem200a	-1.44099	3.48568	-2.49016	0.0084843	0.164303
Gem	1.70851	3.16327	2.48693	0.00855125	0.165344
Slc41a1	1.32113	6.41083	2.4867	0.00855598	0.165344
Ctsw	1.48973	2.02498	2.48562	0.00857852	0.165606
Ccdc86	1.4447	4.39265	2.48442	0.00860347	0.165914
Hapln2	1.68922	5.44597	2.48269	0.00863977	0.16644
Chd3	-1.56353	7.53506	-2.48015	0.00869307	0.167156
Sla	1.71035	3.58504	2.48006	0.00869509	0.167156
Eif6	1.34293	7.22515	2.47867	0.0087243	0.167543
Tuba8	1.45984	5.18903	2.47632	0.00877417	0.168325
Jund	1.17989	6.29953	2.46936	0.00892184	0.17098
Nfkbil1	1.15322	4.91338	2.4678	0.0089547	0.171432
Fxyd1	1.52295	5.85394	2.46511	0.00901562	0.172419
Phtf1	-1.14482	3.08383	-2.46347	0.00904767	0.172733
Raph1	-1.39918	3.84022	-2.4635	0.00905076	0.172733
Pvalb	2.00072	6.94076	2.4626	0.00907202	0.172959
Irf5	1.92278	3.21358	2.46141	0.0090974	0.173132
Pdlim4	1.53744	5.52781	2.46126	0.00909987	0.173132
Opcml	-1.5203	5.97026	-2.45945	0.00913966	0.17371
Cd72	1.96354	2.57709	2.45611	0.00921499	0.174962
Alox5ap	2.07518	4.1612	2.45117	0.00932691	0.176904
Erbb3	-1.44725	3.36835	-2.44945	0.00936284	0.177171
Ccl17	1.87386	3.54024	2.44919	0.00936927	0.177171
Tbrg1	1.30238	7.31376	2.44914	0.00936982	0.177171
Atp2b1	-1.67424	7.3686	-2.44821	0.00939101	0.17739
Tnfrsf12a	2.00986	4.48535	2.4466	0.00942923	0.17793
Lmo3	-1.93094	6.01514	-2.44381	0.00949198	0.178931
Raver2	-1.22812	3.80399	-2.44088	0.00955794	0.179958
Lman2l	-1.21842	4.41226	-2.44053	0.00956599	0.179958
Snhg7	1.31849	3.80184	2.43862	0.00961004	0.180602
Pak6	-1.48181	4.68194	-2.43561	0.00967988	0.181549
Thrb	-1.44442	3.2978	-2.4356	0.00968013	0.181549
Rasip1	1.35397	4.28317	2.43152	0.00977535	0.183149
Fam198a	-1.14109	2.05233	-2.42935	0.00982477	0.183888
Ppp1r17	2.87462	2.02853	2.42793	0.00994514	0.185952
Astn1	-1.39541	5.70986	-2.42352	0.00996468	0.186129
Palm2	-1.49929	3.84905	-2.42214	0.00999779	0.186302
Zfp365	-1.46118	7.81041	-2.42194	0.0100026	0.186302
Ptprn	-1.34003	8.76385	-2.42187	0.0100043	0.186302
Nrgn	-2.46382	10.478	-2.42117	0.0100458	0.186886
Lhx1os	2.62373	2.71569	2.41807	0.0101398	0.188445
Crtc2	1.26205	5.30597	2.41482	0.0101743	0.188896
Htr1a	-1.5161	3.69216	-2.41216	0.0102393	0.189912
Sh3d19	-1.48434	3.19745	-2.41019	0.0102876	0.190615
Glycam1	1.46688	1.59506	2.40944	0.0103061	0.190766
Gm30551	1.54245	1.78068	2.40794	0.0103428	0.191254
Snx20	1.91268	3.23874	2.40387	0.010445	0.192812
Aqp6	1.60088	1.40079	2.40371	0.010448	0.192812
Rab9b	-1.46837	4.29505	-2.40297	0.0104663	0.192956
Art3	1.35518	2.67848	2.39709	0.0106139	0.195482
Plxnc1	-1.31464	4.39479	-2.39489	0.0106698	0.196315
S100a8	3.18692	3.42568	2.40009	0.0107278	0.197187
Dok6	-1.41903	4.62568	-2.39021	0.0107892	0.198118
Aoah	2.05076	2.3173	2.38599	0.0109016	0.199983
Cacna1e	-1.77705	4.49328	-2.38464	0.0109332	0.200362
Trpc5	-1.32691	2.96576	-2.38167	0.0110103	0.201574
Tor1aip1	1.3684	4.33536	2.38124	0.0110213	0.201576
Mitd1	1.39902	4.52013	2.37708	0.0111307	0.203375
Dbndd2	1.46215	6.01416	2.37634	0.0111502	0.20353
Snhg12	1.38821	6.78436	2.36953	0.0113314	0.206409
Amigo3	1.40861	2.50298	2.36937	0.0113358	0.206409
Slamf7	1.814	2.13329	2.36876	0.0113526	0.206409
Sdc1	1.9242	2.9342	2.3688	0.0113527	0.206409
Tmem229a	-1.54153	4.62424	-2.36235	0.0115253	0.209341
Fbln5	1.61434	3.45851	2.35809	0.011642	0.211143
Scrg1	1.46557	7.10362	2.35789	0.0116474	0.211143
Tmem263	-1.08128	3.98628	-2.35634	0.011686	0.21145
Mcm2	1.36454	3.39412	2.35635	0.0116898	0.21145
Slc9a3r1	1.35289	7.20347	2.35602	0.0116988	0.21145
Lrrc8a	1.34513	6.01169	2.35492	0.0117292	0.211652
Srpk1	-1.14722	5.34839	-2.35471	0.0117329	0.211652
Inpp1	1.14748	5.73898	2.35371	0.0117604	0.21194
Itgb7	1.49447	2.45184	2.34614	0.0119745	0.215587
C1qa	1.73239	8.46823	2.34442	0.0120232	0.216253
Lypd1	-1.61737	3.88942	-2.34143	0.0121077	0.217561
Igip	-1.43796	5.25426	-2.33983	0.0121532	0.21797
Dusp28	1.28422	6.19022	2.3398	0.0121541	0.21797
Mir7068	1.72543	2.12219	2.3383	0.0121972	0.218421
Shisa5	1.36158	6.20549	2.33806	0.012204	0.218421
Dbp	1.18686	7.24745	2.33763	0.0122148	0.218421
Ppan	1.1807	5.11871	2.33617	0.0122574	0.21897
Fgf10	-1.22859	2.25292	-2.33169	0.0123878	0.221085
Thbs4	-1.78507	2.97496	-2.33035	0.0124273	0.221418
Kcna6	-1.19651	5.72033	-2.33022	0.0124304	0.221418
Cnpy1	1.50376	1.2045	2.32858	0.0124783	0.222056
Rprd1a	-1.12693	5.76101	-2.32734	0.0125117	0.22237
Gm20219	1.50278	2.41637	2.32716	0.0125201	0.22237
Itm2a	-1.50499	6.09062	-2.32444	0.0126	0.223575
Prpf38a	1.41827	6.00715	2.3228	0.0126485	0.224219
Lonrf2	-1.53761	6.14813	-2.32126	0.0126941	0.22481
Arl5c	1.74179	3.06442	2.31971	0.0127406	0.225418
Arpc1b	1.73527	6.72465	2.31873	0.0127696	0.225562
A330009N23Rik	-1.4941	2.9253	-2.3186	0.0127732	0.225562
Syt16	-1.72099	5.99913	-2.31449	0.0128967	0.227525
St8sia3	-1.35007	5.84818	-2.31347	0.0129272	0.227845
Selm	1.37983	8.63446	2.31105	0.0130005	0.228809
Mpp2	-1.39791	6.65656	-2.31084	0.0130067	0.228809
Shf	1.41694	6.1369	2.31005	0.0130309	0.229016
Htr2a	-1.51345	3.55406	-2.3082	0.0130871	0.229784
Hvcn1	1.80875	2.96025	2.30494	0.0131879	0.231334
Ndst4	-1.50143	2.87469	-2.30364	0.0132272	0.231802
Zfp965	-1.05537	1.07245	-2.30181	0.0132806	0.232466
Pcdh20	-1.66518	3.98478	-2.30136	0.0132974	0.232466
Sat2	1.38228	5.07825	2.30118	0.0133028	0.232466
Mkl2	-1.56822	4.3229	-2.29965	0.0133506	0.233079
Clec7a	1.77301	2.09571	2.2976	0.0134148	0.233979
Gatsl2	-1.48277	5.61011	-2.29514	0.0134911	0.23491
H2-Aa	2.43738	4.85472	2.29655	0.0134937	0.23491
Fbxl19	-1.27539	5.27662	-2.29369	0.0135369	0.235439
Pstpip1	1.8655	3.38299	2.29124	0.0136159	0.23659
Vamp8	1.7602	6.24951	2.28965	0.0136648	0.237217
Adcy2	-1.31713	6.41988	-2.28551	0.0137962	0.239272
Prkab1	1.12976	5.1754	2.28443	0.0138278	0.239392
Hdc	2.04154	3.94667	2.2847	0.0138291	0.239392
Bcl2l15	1.41977	1.38637	2.28312	0.0138727	0.23975
Dkkl1	-2.09293	4.68159	-2.28333	0.0138758	0.23975
Apol6	1.39864	1.96348	2.282	0.0139088	0.240096
Kalrn	-2.10149	5.5881	-2.27954	0.0139991	0.241429
Mir1901	1.18798	1.42453	2.27814	0.0140337	0.2418
Mcur1	1.31424	4.73689	2.27434	0.0141578	0.243483
Apoc2	1.99076	2.1951	2.2745	0.0141578	0.243483
Klrb1b	1.57136	1.98704	2.27285	0.0142066	0.244094
Pnmal1	-1.22598	6.94488	-2.27179	0.0142415	0.244466
Tssk5	1.37579	1.1096	2.27094	0.0142695	0.244719
Celf6	-1.38299	3.84875	-2.26987	0.0143046	0.245093
Emx2	-1.35517	3.14927	-2.26749	0.0143834	0.246214
Snord55	1.65484	2.33836	2.26646	0.0144181	0.246556
Armcx4	-1.4071	4.33212	-2.26609	0.0144301	0.246556
Rab15	-1.36772	5.69646	-2.26459	0.01448	0.24696
Endod1	1.32285	7.30724	2.26458	0.0144806	0.24696
Cpne7	-1.98036	6.20951	-2.26291	0.0145417	0.247773
Stxbp3	1.25975	5.42263	2.2616	0.0145804	0.248204
Sox21	-1.21838	2.80383	-2.26104	0.0145993	0.248263
Arhgap33	-1.6955	4.95693	-2.26055	0.0146162	0.248263
C3ar1	1.92216	3.14891	2.26001	0.0146375	0.248263
Gng13	1.98734	7.5267	2.25976	0.014648	0.248263
Nr4a2	-1.81036	3.79275	-2.25953	0.0146512	0.248263
Kcnh3	-2.28286	6.09218	-2.25996	0.0146661	0.248287
Homer3	1.9645	3.9459	2.25587	0.0147792	0.249972
Mettl3	-1.41372	4.20601	-2.25396	0.0148393	0.250572
Sct	1.87578	2.43425	2.25395	0.0148419	0.250572
Celf4	-1.21076	5.30917	-2.25335	0.0148601	0.25065
Slc6a3	-2.94726	2.69203	-2.25693	0.0149784	0.252414
Otoa	1.12322	1.45016	2.24782	0.0150502	0.253393
Cd86	1.90389	3.51857	2.24737	0.015069	0.253478
Pam	-1.17516	7.34106	-2.24672	0.0150877	0.253562
Mgst2	1.27881	1.61132	2.24591	0.0151161	0.253807
Zfp467	1.34244	3.24273	2.24485	0.015153	0.254195
Fermt3	1.65472	4.04545	2.24261	0.0152313	0.255124
Fam163a	-1.19251	3.26033	-2.24247	0.015236	0.255124
Glipr1	1.89757	3.1553	2.24146	0.0152749	0.255542
C5ar1	1.45932	2.2326	2.24056	0.0153031	0.255783
Neurod1	1.99072	3.43516	2.23858	0.0153794	0.256825
Spp1	1.75002	4.05915	2.238	0.0153939	0.256834
Csrp1	1.39439	9.92406	2.23555	0.0154799	0.258035
Cnih3	-1.50728	4.47779	-2.2347	0.01551	0.258304
Pcdh1	-1.46065	5.98085	-2.23232	0.0155948	0.259482
Cytip	1.37304	1.89916	2.23112	0.0156375	0.259957
Crhbp	-1.63216	4.94519	-2.22801	0.0157495	0.261583
Dusp10	1.24923	3.86802	2.22513	0.015853	0.263066
Sirpb1b	1.95309	2.11549	2.22483	0.0158697	0.263105
Tlr13	1.95766	3.25655	2.2192	0.0160754	0.266276
Btg1	1.47763	4.84558	2.2177	0.0161243	0.266847
Ctsl	1.29055	7.32213	2.21595	0.0161886	0.267604
BC030500	-1.2448	3.84215	-2.21567	0.0161991	0.267604
Cnih2	-1.42708	7.59985	-2.21515	0.016218	0.267677
Rev1	1.22573	4.40225	2.21339	0.0162832	0.268429
Rgcc	1.71928	6.26445	2.21316	0.0162927	0.268429
Bdkrb1	1.24758	1.75566	2.21189	0.0163389	0.268627
Fnbp4	1.34842	5.07439	2.21163	0.0163489	0.268627
Syt5	-1.69054	7.82006	-2.21155	0.0163523	0.268627
Insl6	1.76213	2.61801	2.21128	0.016363	0.268627
Pxmp2	1.33824	4.37151	2.20867	0.0164593	0.269968
Phf24	-1.55101	5.90993	-2.20705	0.0165201	0.270723
D630045J12Rik	-1.35407	3.86937	-2.20558	0.0165751	0.271385
Snrpb	1.1934	8.05657	2.20446	0.0166175	0.271808
Pilra	1.60354	2.09248	2.20412	0.0166305	0.271808
Ak8	1.28029	3.34071	2.20249	0.0166919	0.272248
Cep72	1.25296	1.88018	2.20246	0.0166931	0.272248
A230056P14Rik	-1.27913	2.52068	-2.20223	0.0167017	0.272248
Plat	1.38551	6.6929	2.20128	0.016738	0.272599
Ptprcap	1.78403	2.46968	2.19961	0.0168031	0.273282
Ttll1	-1.18066	5.74782	-2.1994	0.0168096	0.273282
Slc31a2	1.48069	4.03345	2.19557	0.0169561	0.27542
Ncf4	1.88599	3.11688	2.19389	0.0170251	0.276298
Pxdn	-1.52533	4.09308	-2.19245	0.0170767	0.276891
Gm2115	-1.55707	3.70621	-2.18819	0.017242	0.279326
1700124L16Rik	1.44031	2.91811	2.18677	0.0172977	0.279982
Map2	-1.21208	6.32841	-2.1814	0.0175089	0.283092
Slc1a1	-1.16424	6.58708	-2.1811	0.0175205	0.283092
Lamp5	-2.20796	7.26565	-2.18157	0.0175376	0.283119
Nlrp3	1.52452	2.33678	2.17966	0.0175778	0.283362
Ilk	1.22688	6.87227	2.17903	0.0176029	0.283362
Pde2a	-1.62316	5.76479	-2.1784	0.0176282	0.283362
Jazf1	-1.11107	3.70603	-2.17802	0.0176396	0.283362
Pla2g16	1.46159	6.23928	2.17806	0.0176412	0.283362
Lamp2	1.30528	5.74469	2.17797	0.0176448	0.283362
Mpdz	-1.21246	2.87141	-2.17686	0.0176893	0.28383
Grin3a	-1.23359	3.46224	-2.17522	0.0177546	0.284629
Hbb-b2	2.64186	5.48096	2.17739	0.017843	0.28573
Gria2	-1.44143	5.40013	-2.17274	0.0178542	0.28573
Wipf3	-1.95036	5.56581	-2.1687	0.0180261	0.288231
Flt3l	1.34062	2.58096	2.16807	0.0180431	0.288252
Satb2	-2.16643	3.74197	-2.16726	0.0181075	0.289001
Endog	1.31089	5.40603	2.16615	0.0181213	0.289001
Ikbke	1.58183	2.4953	2.16243	0.0182735	0.291175
Rab19	1.29318	1.85841	2.16022	0.0183643	0.29237
Cfap53	1.12119	1.61675	2.15649	0.0185189	0.294577
Klhl3	-1.50273	3.94948	-2.15533	0.0185671	0.294963
Kcnq5	-1.48504	3.33659	-2.15514	0.0185752	0.294963
Lpin3	1.35765	1.97749	2.15475	0.0185913	0.294965
Tnni3	1.45428	2.42472	2.15383	0.0186297	0.29532
Zmat4	-1.36896	4.5159	-2.15274	0.0186752	0.295787
Rbm12b2	-1.13646	3.34804	-2.15177	0.0187135	0.296139
Anxa1	2.06882	4.20278	2.15119	0.018761	0.296636
Tnfsf8	1.36281	1.70367	2.14934	0.0188179	0.297281
Sez6	-1.4662	5.96309	-2.14601	0.0189592	0.299256
Tmem91	-1.50331	4.28653	-2.14101	0.0191724	0.302363
Gna13	1.40266	5.81924	2.1406	0.0191898	0.302378
Hrct1	1.48349	3.22018	2.13962	0.0192317	0.30278
Clcn1	1.18605	1.66048	2.13843	0.0192832	0.303331
Kcnj4	-2.31454	6.93031	-2.13899	0.0193326	0.30385
Arrdc4	1.91095	3.54271	2.13437	0.0194666	0.305444
Smarcd2	1.18355	3.79355	2.13417	0.0194672	0.305444
Pdia6	-1.10759	7.32129	-2.13352	0.019492	0.305573
Fzd7	1.21137	3.18967	2.13274	0.0195293	0.305898
Lct	-1.72669	1.89287	-2.13106	0.0196042	0.30681
Krt25	1.51311	1.35809	2.12929	0.0196803	0.30774
Cacna1h	-1.37014	3.38829	-2.12862	0.0197095	0.307936
Kcng4	2.00725	4.03504	2.12809	0.0197496	0.308301
Aldoc	1.20158	9.70168	2.12666	0.0197956	0.308758
Nuak2	1.29307	2.18777	2.12271	0.0199706	0.311224
B3gnt3	1.35823	2.70123	2.11994	0.0200942	0.312885
Grin2b	-1.79314	3.65325	-2.11951	0.0201164	0.312967
Pilrb1	1.57327	1.80908	2.11878	0.0201461	0.313165
Anxa2	1.82796	6.5446	2.11832	0.020171	0.313287
Myo5b	-1.67573	4.44683	-2.11717	0.020219	0.313769
Slc30a3	-1.92334	5.62561	-2.11669	0.0202498	0.313983
Rab6b	-1.25795	8.90402	-2.11526	0.020304	0.314559
Synpo	-1.67535	5.73615	-2.11253	0.0204285	0.316222
Lcp1	1.5495	3.82001	2.11191	0.0204557	0.316377
Tprn	1.33159	5.5569	2.11069	0.0205109	0.316635
Irf2	1.21663	5.44412	2.11059	0.0205154	0.316635
Dhx57	-1.23549	3.49379	-2.11038	0.0205251	0.316635
Igfbp7	1.43413	5.81343	2.11003	0.0205411	0.316635
Lrrtm2	-1.17305	4.75456	-2.10613	0.0207191	0.318949
Atoh7	1.54868	1.73229	2.10599	0.0207258	0.318949
Oprd1	-1.39099	3.28452	-2.1053	0.0207574	0.319169
Gls	-1.39044	5.88046	-2.10392	0.0208206	0.319874
Gpr141	1.766	1.94977	2.10269	0.0208804	0.320317
Cacnb1	-1.34008	4.21514	-2.10255	0.0208842	0.320317
I830077J02Rik	1.74666	2.84857	2.10026	0.0209925	0.32171
Ift172	-1.28312	4.5428	-2.09579	0.0211984	0.324596
Ptk2b	-2.06801	6.81677	-2.09594	0.021221	0.324673
Trim67	1.24385	2.44476	2.09415	0.0212755	0.325236
Cacng8	-1.48162	6.22891	-2.09348	0.0213068	0.325445
Gpnmb	1.93081	3.34357	2.09194	0.0213923	0.326481
9930111J21Rik2	1.2836	2.12736	2.09104	0.0214219	0.326661
Vimp	1.29957	7.17261	2.09063	0.0214414	0.326689
Kctd16	-1.54411	4.06229	-2.08475	0.0217209	0.330674
Glt8d2	-1.80475	3.58769	-2.08333	0.0217939	0.331511
Wdr35	-1.18967	3.90137	-2.08279	0.0218149	0.331558
Bak1	1.40683	5.29683	2.0802	0.0219395	0.333176
Slc40a1	-1.10526	3.1202	-2.07755	0.022064	0.334791
Tmem219	1.45413	5.20814	2.07233	0.0223221	0.337969
Serpina3k	1.36827	1.16875	2.07231	0.0223231	0.337969
Qrfpr	-1.41073	2.39069	-2.0722	0.0223284	0.337969
Cdkl2	-1.14713	3.00316	-2.06994	0.0224379	0.339145
E030003E18Rik	1.58668	5.2767	2.06987	0.0224429	0.339145
Mical2	-1.68998	6.09621	-2.06369	0.0227502	0.343288
Fam19a1	-1.59322	4.59499	-2.06359	0.0227543	0.343288
Gpr182	1.32261	3.26426	2.05901	0.0229826	0.34645
Il10ra	1.5035	2.90582	2.05828	0.0230197	0.346659
Plbd1	2.06906	2.54728	2.05875	0.0230341	0.346659
Ifi203	1.50627	2.16681	2.05398	0.0232366	0.349242
Fam63a	1.19542	4.66798	2.05384	0.0232436	0.349242
Slc35b4	-1.08382	5.52348	-2.05207	0.0233299	0.349743
Lin7b	-1.50159	6.61805	-2.05213	0.0233308	0.349743
Mmp13	1.39723	1.79576	2.05158	0.0233586	0.349743
Nr1d1	1.34617	7.76786	2.05158	0.0233588	0.349743
Dcn	1.68145	5.34549	2.05131	0.0233741	0.349743
Smox	1.14482	3.89854	2.05094	0.0233908	0.349743
Gng4	-1.21455	4.50392	-2.04718	0.023584	0.352124
Wnt10b	1.63896	2.30747	2.04712	0.0235883	0.352124
Dmtn	-1.18382	5.08167	-2.04569	0.0236604	0.352455
Mlip	-1.73637	4.65721	-2.04534	0.0236822	0.352455
Trim26	1.12415	3.8867	2.04521	0.023683	0.352455
Prkca	-1.44751	5.58535	-2.04518	0.0236869	0.352455
En2	1.79479	1.83778	2.04465	0.0237204	0.352668
Stxbp6	-1.36085	5.19704	-2.04414	0.0237404	0.352681
Snord69	1.87187	3.08334	2.0432	0.0238011	0.353299
Lpxn	1.99963	3.53157	2.04215	0.0238722	0.35407
Nnt	-1.1125	3.17841	-2.04059	0.0239217	0.354517
Prmt2	-1.19012	4.58919	-2.03951	0.0239806	0.354795
Clec4d	1.82773	2.07321	2.03963	0.0239832	0.354795
Rprm	-1.63004	6.30067	-2.0392	0.0239981	0.354795
Wdr47	-1.11943	6.44835	-2.03782	0.0240674	0.355534
Ripk1	1.25241	3.3997	2.03726	0.0240983	0.355705
Gpr132	1.64798	1.97019	2.03283	0.0243329	0.358881
Pcif1	1.08064	6.13234	2.02992	0.024482	0.360792
Lyn	1.6283	3.71109	2.02808	0.0245844	0.361861
Slc25a28	1.19473	6.25024	2.02788	0.0245938	0.361861
Hspb8	1.58464	6.41307	2.02477	0.0247609	0.364028
Muc1	1.32166	2.3088	2.02126	0.0249493	0.366506
Wnt2	-1.54639	2.70948	-2.01753	0.0251516	0.369184
Cd48	1.66746	3.03181	2.01716	0.0251734	0.36921
Chrac1	1.37326	6.15863	2.01642	0.0252112	0.36947
Rhod	1.12787	1.60647	2.01547	0.0252633	0.36994
Itpk1	1.10241	6.94234	2.01362	0.025362	0.37109
Ptpn6	1.68215	3.53409	2.01086	0.0255184	0.372711
L3mbtl1	-1.26241	2.70602	-2.01066	0.0255268	0.372711
Igfbp1	1.10487	1.33767	2.01054	0.0255334	0.372711
9330159F19Rik	-1.13287	4.91805	-2.00627	0.0257696	0.375597
Spata6	1.28175	3.52534	2.00623	0.0257719	0.375597
Lmna	1.22225	4.81893	2.00513	0.025833	0.376191
Mdk	1.39499	4.00861	2.00439	0.0258742	0.376493
Cacna2d3	-1.28765	6.23281	-2.00275	0.0259658	0.377527
C030006K11Rik	1.05697	4.03527	2.00133	0.0260396	0.378302
Kcnk2	-1.22507	3.62726	-2.00072	0.0260792	0.37858
L3mbtl3	-1.10432	3.17769	-1.99848	0.026202	0.380062
2025-09-01	1.4213	2.7106	1.99705	0.0262858	0.380871
Stmn1	-1.19912	10.12	-1.99682	0.026299	0.380871
Gtpbp6	1.19844	5.63963	1.99638	0.0263234	0.380925
Rin1	-1.82261	5.16928	-1.99398	0.0264711	0.382761
Hopx	1.50038	5.5239	1.99158	0.0265967	0.384277
Zfp831	-1.43963	2.86649	-1.99038	0.0266651	0.384963
Arhgap30	1.61683	3.15532	1.987	0.02686	0.387473
1700003M07Rik	-1.12381	3.57996	-1.98593	0.0269181	0.387592
Mxra8	1.38775	4.42865	1.98583	0.0269261	0.387592
Elovl6	-1.23444	4.7011	-1.98574	0.0269313	0.387592
Platr17	1.2511	2.50972	1.98307	0.0270857	0.38951
Pamr1	-1.28651	4.8934	-1.98186	0.0271557	0.389984
Rubcn	-1.13142	4.32752	-1.98175	0.0271623	0.389984
Phc2	1.12101	5.59252	1.98141	0.0271821	0.389984
Col25a1	-1.29654	3.0998	-1.98008	0.0272597	0.390793
6530402F18Rik	-1.16844	3.37007	-1.97926	0.0273072	0.39117
Ogfod1	-1.23848	5.01895	-1.97863	0.0273443	0.391208
Osgin1	1.41356	2.4339	1.97849	0.0273523	0.391208
Reps2	-1.32553	4.72728	-1.97703	0.0274377	0.392125
Elf4	1.47728	2.51924	1.97555	0.0275247	0.393064
Mef2b	1.31885	1.42682	1.9733	0.027657	0.394647
Tmeff2	-1.01418	5.99441	-1.96988	0.0278543	0.396975
Gimap6	1.45195	4.33297	1.96982	0.0278632	0.396975
Stk32b	-1.26139	2.71394	-1.9687	0.0279296	0.397614
Ccp110	-1.19723	5.14438	-1.96801	0.0279708	0.397894
Npepps	-1.09193	6.67864	-1.96348	0.0282393	0.40116
Trnau1ap	1.28984	5.79381	1.96317	0.0282605	0.40116
Epb41l4aos	1.36231	4.54714	1.96308	0.0282657	0.40116
Pclo	-1.37343	3.651	-1.96268	0.0282901	0.401197
Kantr	-1.12945	2.77473	-1.96226	0.0283155	0.401249
Nfe2l2	1.32219	4.40258	1.96082	0.0284018	0.402163
Hist2h2aa2	2.09754	4.20312	1.95802	0.0286581	0.405481
Hcst	1.66897	2.77771	1.95552	0.028727	0.406143
Rnf114	1.29026	6.88369	1.95367	0.0288368	0.407084
4933409K07Rik	-1.39606	3.08941	-1.95365	0.0288377	0.407084
Slc11a1	1.72631	3.67597	1.95264	0.0289066	0.407568
Tlr9	1.58208	2.6383	1.95239	0.0289162	0.407568
Pnpt1	1.21738	4.91057	1.9519	0.028945	0.407662
Spata2l	-1.46544	5.39941	-1.95034	0.0290415	0.40871
Slitrk3	-1.39608	5.16358	-1.94762	0.0292091	0.410755
Rap2b	-1.20749	4.99397	-1.945	0.0293713	0.412721
Sipa1l1	-1.47366	5.82266	-1.94338	0.0294723	0.413824
Rilpl1	-1.23919	5.89335	-1.94197	0.0295602	0.414743
Ephb6	-1.52323	5.06876	-1.94077	0.0296358	0.415488
Srbd1	-1.06125	3.12603	-1.93925	0.0297252	0.416424
6430584L05Rik	-1.00456	1.93702	-1.93756	0.0298314	0.417526
Sorcs2	-1.23663	5.13536	-1.93726	0.029856	0.417526
Lmo2	1.26843	3.92508	1.93701	0.0298718	0.417526
Itpkb	1.42629	5.5748	1.93619	0.0299234	0.41793
Prf1	1.47965	1.92952	1.93547	0.0299693	0.418171
Trim62	1.48716	4.99234	1.93521	0.029986	0.418171
Fzd3	-1.26161	4.17562	-1.93206	0.030185	0.420627
Hgh1	1.04367	4.02887	1.92975	0.0303272	0.422171
1810010H24Rik	1.20802	3.4292	1.92961	0.0303415	0.422171
Fam205a2	-1.21661	2.2727	-1.92627	0.0305558	0.424832
Fxyd7	-1.46875	7.73413	-1.92551	0.0306047	0.425191
Rorc	1.22048	1.79424	1.92433	0.0306805	0.425922
2010204K13Rik	-1.45609	4.8861	-1.9236	0.0307279	0.42626
Nectin3	-1.06419	2.73643	-1.92312	0.030755	0.426315
Alb	1.64583	1.33631	1.92175	0.0308513	0.427126
Snord16a	1.56733	2.33002	1.92158	0.0308598	0.427126
Gpr88	-2.53975	5.95379	-1.92817	0.0309388	0.427746
Ip6k3	1.18823	2.18142	1.92009	0.0309553	0.427746
Crnde	1.25729	2.00546	1.9198	0.0309742	0.427746
R3hdm2	-1.11438	5.5957	-1.9194	0.0310002	0.427785
Mpv17l2	1.23525	6.13821	1.91794	0.0310956	0.42878
Zfp593	1.18998	4.70628	1.91372	0.0313721	0.432269
Myo9a	-1.23847	4.26948	-1.91244	0.0314561	0.433018
Rgs14	-1.98591	6.16817	-1.91315	0.0314734	0.433018
Ankrd45	-1.352	5.09095	-1.91161	0.0315108	0.433209
Eif4ebp1	1.50782	4.2485	1.91113	0.0315435	0.433335
1110006O24Rik	1.09768	2.3603	1.90934	0.031661	0.434625
Fkbp5	1.34138	6.00991	1.90843	0.0317217	0.435134
Ankrd26	-1.23899	2.87645	-1.90714	0.0318072	0.435983
Prss12	-1.61471	3.85088	-1.90631	0.0318656	0.436459
H19	1.4764	1.91816	1.90198	0.032153	0.439759
Syn1	-1.40201	7.76488	-1.90195	0.0321542	0.439759
Irx3	1.4034	2.01541	1.90041	0.0322584	0.440663
Cnn2	1.33431	4.62078	1.90003	0.0322833	0.440663
Proser3	-1.10639	2.10449	-1.8997	0.0323062	0.440663
Emp1	1.5397	2.7638	1.89942	0.0323262	0.440663
Mettl16	-1.12694	4.44011	-1.8992	0.0323398	0.440663
Cdh9	-1.30541	3.6859	-1.89868	0.032375	0.440816
Gch1	1.60583	3.14328	1.89791	0.0324294	0.441231
Magi3	-1.18628	3.55839	-1.89731	0.0324673	0.441421
Atp8a1	-1.18613	4.58812	-1.8966	0.0325154	0.441749
Gpsm1	1.09649	4.62162	1.89409	0.0326838	0.44371
Aff1	1.31853	3.22276	1.89368	0.032714	0.443793
Thap2	-1.17751	3.08346	-1.89304	0.032758	0.444032
Katnal1	-1.19089	5.2015	-1.89272	0.0327797	0.444032
Ttl	-1.15795	5.37512	-1.89123	0.0328813	0.444905
Wdr43	1.06028	4.95018	1.89086	0.0329027	0.444905
4931428F04Rik	-1.07842	3.42213	-1.89066	0.0329166	0.444905
Fpr1	1.60386	1.85085	1.88983	0.0329806	0.445198
Lix1	-1.23263	5.05629	-1.8897	0.0329866	0.445198
Nfkbib	1.17913	5.37687	1.88834	0.0330801	0.446134
Cstb	1.59534	7.59565	1.88739	0.0331484	0.446729
H2-Eb1	1.87391	4.01543	1.88689	0.0332176	0.447333
Wwc1	-1.143	5.86329	-1.88559	0.0332697	0.447384
Nwd2	-1.51917	3.47318	-1.8856	0.0332698	0.447384
Uba6	-1.12934	3.28242	-1.88449	0.0333456	0.448076
Sertad1	1.47348	5.60288	1.88288	0.0334583	0.449129
Epb41	1.19373	3.14722	1.88258	0.0334782	0.449129
Tmem176a	1.39839	5.27552	1.88231	0.0334971	0.449129
Nsun5	0.987199	3.85928	1.87939	0.0336952	0.45099
Usp36	1.20939	4.92006	1.87931	0.0337066	0.45099
Zbtb32	1.36877	1.85301	1.87926	0.0337099	0.45099
Rxfp3	-1.13186	2.13798	-1.87892	0.0337338	0.45099
Gm3086	-1.23769	1.64251	-1.87805	0.0337945	0.451037
Avp	-3.54835	3.78225	-1.91735	0.0337982	0.451037
Zyx	1.36773	4.82551	1.87782	0.0338106	0.451037
Gga3	-1.17089	4.56912	-1.87309	0.0341443	0.455158
Aatf	1.06517	4.94386	1.87201	0.0342172	0.4558
Bmper	-1.06345	3.25015	-1.8704	0.0343306	0.456982
Arx	-1.32852	3.1377	-1.86973	0.0343825	0.45725
Ifnar2	1.31287	4.26619	1.86948	0.0344004	0.45725
Cutc	1.14138	3.46145	1.86624	0.0346314	0.459878
Tmem132b	-1.37496	5.55884	-1.86601	0.034648	0.459878
Pdp1	-1.20174	4.2413	-1.86444	0.0347602	0.461035
Zbtb2	1.33824	4.17267	1.86285	0.034875	0.462192
Rln1	1.488	2.55729	1.86254	0.0348976	0.462192
Kcnq2	-1.23466	4.26423	-1.86182	0.0349491	0.462542
Gm3435	1.09551	3.47172	1.8606	0.0350348	0.463173
Drp2	-1.22413	4.61011	-1.86046	0.035047	0.463173
Ptprc	1.4517	2.3165	1.85835	0.0352008	0.464872
Klhdc4	1.10083	5.57961	1.85788	0.0352344	0.464984
Hfe	1.14401	2.83838	1.85653	0.0353325	0.465944
Mir7046	1.41935	1.88037	1.85588	0.0353797	0.466233
Ipo8	-1.04252	4.59762	-1.85504	0.0354361	0.466643
Gabrg3	-1.25317	3.16002	-1.85457	0.0354756	0.46683
Mfsd10	1.18501	5.01144	1.84942	0.0358535	0.471465
Nt5c3	1.28253	5.96654	1.84611	0.0360983	0.474134
Akr1b8	1.34299	2.64311	1.84565	0.0361321	0.474134
Kcna4	-1.22506	3.76816	-1.84549	0.0361444	0.474134
Serpinb1a	-1.49745	4.07855	-1.8453	0.0361592	0.474134
Nupr1	1.74649	6.08753	1.84481	0.0362135	0.474318
Jph4	-1.28499	7.53945	-1.8444	0.0362248	0.474318
Zdhhc4	1.03934	5.86118	1.84106	0.0364696	0.476871
Zfp773	-1.04587	1.71213	-1.84109	0.0364714	0.476871
Pex6	-1.17108	5.4197	-1.84066	0.0365043	0.476893
Wnt3	1.40181	3.50462	1.84038	0.0365249	0.476893
AI115009	-1.13925	1.92863	-1.83887	0.0366382	0.478034
Barhl2	1.66983	1.84783	1.83615	0.0368533	0.4805
Pld4	1.78958	5.60271	1.83392	0.0370414	0.482612
Abhd12b	-1.54173	1.69515	-1.83164	0.0371866	0.484161
Dlx1	-1.54706	4.22691	-1.83007	0.0373066	0.485381
Cx3cr1	-1.43485	4.95486	-1.82623	0.0375982	0.48883
Atp2a3	1.62911	2.26915	1.82537	0.0376707	0.489225
Samd5	-1.17843	3.0345	-1.82514	0.0376817	0.489225
Miat	-1.80339	3.83013	-1.82484	0.0377409	0.489649
Dpy19l1	-1.09775	5.77263	-1.82318	0.0378329	0.490497
Il1r1	1.07639	2.3659	1.8219	0.0379294	0.491106
Il13ra1	1.67933	4.17999	1.82174	0.0379561	0.491106
C77370	-1.18548	3.27225	-1.82138	0.0379717	0.491106
Dnase2a	1.37359	4.17057	1.82119	0.0379864	0.491106
Lzts1	-1.55811	5.14955	-1.81967	0.0381072	0.492322
Carhsp1	1.21857	7.06617	1.81753	0.0382708	0.494069
Kif3a	-1.14668	4.83419	-1.81701	0.038311	0.494069
Vps13a	-1.239	3.51448	-1.81686	0.0383228	0.494069
Bdh2	1.37312	3.1142	1.81472	0.0384908	0.49575
Lhx2	-1.48952	4.56361	-1.81452	0.0385069	0.49575
Ankrd63	-1.92534	3.92354	-1.81378	0.0386524	0.497275
Psd3	-1.38937	5.09581	-1.80824	0.0390003	0.501401
Rtn4rl2	-1.77138	5.12481	-1.80439	0.039339	0.505078
Ypel2	-1.2315	4.74802	-1.80395	0.0393411	0.505078
Gm9733	1.5382	1.77754	1.80018	0.0396457	0.508635
Bdkrb2	1.11855	1.99376	1.79786	0.0398293	0.510635
Ubald2	1.26484	6.17359	1.79676	0.0399185	0.511422
Zbtb46	1.23061	2.69171	1.79235	0.0402761	0.515498
Paqr7	-1.14884	3.6295	-1.79214	0.0402925	0.515498
Gap43	-1.20395	8.76209	-1.79133	0.0403588	0.515989
Rnf150	-1.30069	4.37687	-1.79065	0.0404142	0.516338
Hspa12a	-1.30567	5.70772	-1.78972	0.04049	0.516948
Clec4a3	1.64308	2.69552	1.78813	0.0406318	0.5184
Ccr7	1.31234	1.70333	1.78671	0.0407364	0.519375
Abcc5	-1.09809	4.81841	-1.78507	0.0408715	0.520598
Pdrg1	1.18704	6.89468	1.78486	0.0408888	0.520598
Tfap4	1.08372	2.84289	1.78392	0.0409643	0.521199
Olfm2	-1.12244	7.46191	-1.78224	0.0411053	0.522633
Bbs7	-1.16331	3.94597	-1.78067	0.0412354	0.523738
Sin3b	1.27017	6.23153	1.78026	0.0412693	0.523738
Dedd2	1.08293	5.1913	1.78016	0.0412775	0.523738
Ctsc	1.48839	3.23805	1.7793	0.0413504	0.523931
Cd180	1.89159	3.7232	1.78017	0.0413683	0.523931
Ada	1.10795	2.10049	1.77896	0.0413779	0.523931
Tdrd7	1.121	4.97513	1.77792	0.0414641	0.524533
Vwc2l	-1.15341	2.34067	-1.7777	0.0414824	0.524533
Ddx39	1.26513	5.16523	1.77627	0.0416016	0.52568
Pgr	-1.34005	2.85449	-1.77484	0.0417216	0.526835
Rab40b	-1.58453	5.00304	-1.77259	0.0419171	0.52883
Tln2	-1.23628	4.77394	-1.77228	0.0419369	0.52883
Kcnip2	-1.57666	5.13367	-1.77195	0.0419701	0.528887
Brms1l	-1.13588	5.77546	-1.77146	0.0420055	0.528971
Pcdh19	-1.15593	2.85563	-1.77018	0.0421133	0.529886
Fxyd5	1.6154	4.32774	1.76989	0.0421481	0.529886
Acsm5	1.18209	1.36536	1.76957	0.0421649	0.529886
Sat1	1.52349	6.40917	1.76928	0.0421931	0.529886
P4ha1	-1.00387	3.81324	-1.76828	0.0422687	0.530371
Ssfa2	1.1199	5.60319	1.7681	0.0422893	0.530371
Nrxn1	-1.20685	3.58168	-1.76749	0.0423414	0.530664
Mmp8	1.83429	2.03608	1.76772	0.0423906	0.530919
6430571L13Rik	1.33624	3.43599	1.76596	0.042471	0.531566
Mmgt2	-1.04034	4.1493	-1.76523	0.0425294	0.531935
Mgp	1.58196	7.86849	1.76446	0.0426055	0.532525
Bhmt	1.3592	1.39636	1.76248	0.042768	0.534195
Gdf9	1.59771	2.7294	1.76011	0.0429802	0.536482
Agap2	-1.5169	7.41528	-1.75896	0.0430732	0.537278
Cttnbp2	-1.29757	5.01125	-1.75803	0.0431506	0.537649
Fam117a	1.2748	3.63317	1.7579	0.0431612	0.537649
S1pr3	1.21939	3.95789	1.75629	0.0433009	0.538926
Tgfbr3l	1.26397	2.70697	1.75604	0.0433222	0.538926
F10	1.62152	1.89316	1.75568	0.043365	0.539095
Naip2	1.28498	2.07417	1.75494	0.0434174	0.539382
Tmem51	1.2186	4.0189	1.75163	0.0437052	0.542535
Ltb	1.36337	2.29596	1.7511	0.0437514	0.542535
Casq1	1.15719	2.32015	1.751	0.0437595	0.542535
Ucp1	1.14442	1.47092	1.74853	0.0439753	0.544765
Cox18	1.10754	3.58179	1.74827	0.0439985	0.544765
Gpr171	1.20205	1.62769	1.74567	0.0442265	0.547097
Ddt	1.19184	7.65362	1.74545	0.0442461	0.547097
2810006K23Rik	-1.1244	3.19958	-1.74461	0.0443202	0.547646
Plekhf1	1.30288	4.152	1.74383	0.0443889	0.547839
C1qc	1.47666	8.32416	1.74378	0.0443953	0.547839
Sh3rf1	-1.18119	4.25967	-1.74254	0.0445033	0.548439
Cd44	1.33137	2.16708	1.74254	0.0445034	0.548439
Cbx6	-1.18699	7.75792	-1.74211	0.0445407	0.548532
Gm13944	1.1735	1.08619	1.74173	0.0445748	0.548585
Lrfn2	-1.20755	4.69403	-1.74113	0.0446278	0.548785
Hif3a	1.10879	2.0698	1.74087	0.0446506	0.548785
Tor1aip2	1.14958	4.38938	1.73985	0.0447411	0.549531
2810049E08Rik	1.25523	3.08224	1.73907	0.0448111	0.549923
Fsd1	-1.10149	5.8499	-1.73883	0.0448326	0.549923
Zfp804a	-1.15183	3.94161	-1.73821	0.0448873	0.550228
Nrsn1	-1.20212	8.9369	-1.73743	0.044957	0.550716
Tnr	-1.40207	5.033	-1.73492	0.0451817	0.552475
Nova2	-1.24207	4.89126	-1.73491	0.0451818	0.552475
Sirpb1a	1.56102	1.96859	1.73454	0.0452225	0.552475
E230013L22Rik	1.19857	1.83197	1.73425	0.0452412	0.552475
Scn2b	-1.24866	7.30401	-1.73396	0.0452675	0.552475
Kif21b	-1.12746	4.69776	-1.73358	0.0453013	0.552475
Moxd1	-1.20797	2.86158	-1.73348	0.0453104	0.552475
Arg1	1.69315	2.05997	1.73292	0.0453901	0.553081
B3galt2	-1.28142	4.40595	-1.73143	0.0454948	0.553945
Smpd3	-1.38214	5.60274	-1.73114	0.0455211	0.553945
Map1b	-1.39854	7.40202	-1.72924	0.0456933	0.555674
BC026585	1.22632	4.59629	1.72842	0.0457666	0.55598
Myt1l	-1.21736	4.24328	-1.72829	0.0457788	0.55598
Npas2	-1.36027	4.60081	-1.72472	0.0461027	0.559545
Ntng1	-1.22695	2.47771	-1.7232	0.0462412	0.560857
Zfp575	-1.17341	3.05819	-1.72272	0.046285	0.561019
Gimap5	1.1894	2.31706	1.72148	0.0463983	0.562023
Adgrl1	-1.25737	7.20173	-1.7198	0.0465532	0.563529
Ugt1a6a	1.23133	2.97673	1.71902	0.0466241	0.564018
Rnf32	-1.0923	2.32145	-1.71831	0.0466899	0.564442
Vasp	1.31584	3.60129	1.71619	0.0468851	0.566431
Rasgrf2	-1.4208	5.80082	-1.71109	0.0473593	0.571785
Ier2	1.21762	5.21526	1.71007	0.0474535	0.572071
Trip6	1.36357	4.10793	1.70991	0.0474687	0.572071
Mettl4	-1.10612	3.01605	-1.70983	0.047476	0.572071
Etv5	-1.17955	6.0824	-1.70634	0.0478025	0.575628
Trib3	1.28591	2.38209	1.70467	0.0479598	0.577145
D430041D05Rik	-1.38095	5.13415	-1.70263	0.0481526	0.579087
Sftpc	2.92867	4.83954	1.73229	0.0482282	0.579619
Tmem238	1.13069	2.70242	1.70082	0.048323	0.58038
Selenbp1	1.09853	5.13857	1.69957	0.0484414	0.58102
Nhlrc3	1.12769	3.76913	1.69951	0.0484473	0.58102
Med22	1.11118	5.46091	1.69888	0.0485074	0.58102
Il34	-1.17946	5.39564	-1.69862	0.0485322	0.58102
Slc22a8	-1.12718	2.64104	-1.6986	0.0485339	0.58102
2200002D01Rik	1.45668	2.18337	1.6977	0.0486215	0.581343
Pds5b	-1.04181	4.18384	-1.69728	0.0486552	0.581343
Bbs1	-1.12859	4.52548	-1.69704	0.0486824	0.581343
Rnf165	-1.25646	4.35371	-1.69677	0.0487086	0.581343
Cchcr1	1.06356	2.96691	1.69642	0.0487394	0.581343
Lrrc10b	-2.0788	5.19977	-1.70048	0.0487603	0.581343
Asprv1	1.43785	2.6689	1.69602	0.0487816	0.581343
Csf2rb2	1.32271	2.12067	1.69559	0.0488213	0.581441
Zbtb42	1.19359	2.22935	1.69347	0.0490233	0.583469
Gps2	1.04468	5.82366	1.69153	0.0492076	0.585285
Crip1	1.57381	5.93444	1.69073	0.0492987	0.585603
Trim72	1.18027	1.97888	1.69039	0.0493199	0.585603
5430416N02Rik	1.11877	4.56267	1.69029	0.0493297	0.585603
Plxna1	-1.31795	5.02922	-1.68907	0.0494468	0.586616
Vps13c	-1.33755	3.46815	-1.68835	0.049517	0.587071
Zkscan17	1.06373	3.056	1.68784	0.0495639	0.587249
2310039H08Rik	1.27641	4.30948	1.68528	0.0498138	0.589832
Il21r	1.53183	3.27834	1.68422	0.0499251	0.590769
Ncbp2	-1.11251	5.80675	-1.68244	0.0500906	0.592348
Clstn2	-1.33152	5.49623	-1.68168	0.0501647	0.592643
Glra3	-1.30005	3.05435	-1.68153	0.0501798	0.592643
Slc39a1	1.16185	6.57324	1.68096	0.0502353	0.592918
Rexo4	-1.06218	5.51344	-1.67923	0.0504042	0.594172
2010001A14Rik	1.3103	4.51346	1.67922	0.050406	0.594172
Gstt1	1.21833	5.61101	1.67888	0.0504392	0.594183
Chn1	-1.36273	6.87904	-1.67755	0.0505702	0.595347
Ddit3	1.28775	6.04766	1.67692	0.0506316	0.595688
Cnpy4	-1.00595	4.11079	-1.67529	0.0507867	0.597132
Prr15	1.33238	2.1118	1.67475	0.0508466	0.597455
Pak7	-1.28757	4.30807	-1.67136	0.0511816	0.600739
Cntnap3	-1.16781	2.66413	-1.67126	0.0511912	0.600739
Ulk2	-1.14095	5.4309	-1.67049	0.0512686	0.601264
Plxna2	-1.29543	4.82047	-1.67012	0.0513048	0.601307
Cdk5r1	-1.1416	7.2122	-1.66913	0.051404	0.601838
Hpca	-1.58748	8.13376	-1.66918	0.0514154	0.601838
Lingo1	-1.28319	6.83118	-1.66843	0.0514734	0.602135
Tnip1	1.10851	3.69289	1.66734	0.0515829	0.603033
Sftpd	1.92931	2.1889	1.66772	0.051791	0.605081
Sox9	1.09159	4.79823	1.66275	0.0520426	0.607636
Itprip	1.18446	2.51196	1.66179	0.0521396	0.608383
AI662270	1.41806	2.17725	1.66069	0.0522525	0.609183
Pde9a	1.21865	4.1063	1.66025	0.0522958	0.609183
Nkx6-2	1.30554	4.64552	1.66013	0.0523072	0.609183
Satb1	-1.30561	3.22843	-1.65971	0.05235	0.609296
Grp	-1.77765	4.09665	-1.65971	0.0524524	0.610103
Lrrc16a	1.14216	3.79271	1.65833	0.0524902	0.610158
Erc2	-1.3119	4.90925	-1.65757	0.0525675	0.610407
Fcgr3	1.35616	6.25172	1.65689	0.0526369	0.610407
Ctsh	1.72946	5.28895	1.65752	0.0526438	0.610407
Sorbs2	-1.20102	3.71534	-1.65681	0.0526441	0.610407
Slc35f3	-1.08972	4.76885	-1.6523	0.053104	0.615352
Dbr1	1.09433	4.67015	1.65168	0.0531681	0.615708
Plcb1	-1.29643	5.17955	-1.64992	0.0533484	0.617105
F3	1.10859	6.60666	1.64985	0.0533557	0.617105
Hnrnpdl	1.09261	7.34073	1.64799	0.0535471	0.618692
Tmco3	-1.14822	4.59144	-1.64746	0.0536021	0.618692
Plek2	1.14199	2.11341	1.64717	0.0536319	0.618692
Sfrp1	1.35673	4.08712	1.64659	0.0536929	0.618692
Emilin3	1.02192	1.2772	1.64638	0.0537136	0.618692
Fam21	1.10965	6.68972	1.64632	0.0537195	0.618692
Necap2	1.19309	6.28385	1.64624	0.0537278	0.618692
Spem1	1.16593	1.63494	1.64568	0.0537857	0.618972
5930412G12Rik	-1.15834	2.25352	-1.64437	0.0539214	0.620146
Elavl2	-1.08754	3.3144	-1.64375	0.0539859	0.620502
Prickle1	-1.22484	5.89134	-1.64333	0.0540298	0.620618
Trem1	1.48808	1.85395	1.6426	0.0541113	0.621168
Dock10	-1.06752	3.79191	-1.6412	0.0542503	0.622376
A930015D03Rik	1.10561	2.3266	1.64056	0.0543184	0.62277
Snhg17	1.0503	2.52874	1.63828	0.0545541	0.625083
Flrt1	-1.16691	3.50578	-1.63642	0.0547519	0.626852
Crot	1.25252	5.92338	1.63618	0.0547764	0.626852
Ift80	-1.19068	3.88549	-1.63552	0.0548458	0.627215
Rapgefl1	-1.40292	6.30217	-1.63525	0.0548762	0.627215
Fbxo6	1.17563	4.02158	1.63476	0.0549257	0.627391
Nt5e	1.19901	3.4877	1.63423	0.0549821	0.62743
Fv1	-1.28836	2.96864	-1.63387	0.0550198	0.62743
Chml	-1.0583	2.69079	-1.63375	0.0550311	0.62743
Slc5a5	-1.16406	4.65789	-1.63266	0.0551478	0.628372
Cpne5	-1.55485	5.65163	-1.62956	0.0554919	0.631902
Mfsd7a	1.17836	2.06172	1.62887	0.0555495	0.631943
Rims1	-1.22377	4.46468	-1.62861	0.0555771	0.631943
Dip2a	-1.20056	5.18885	-1.62841	0.0555984	0.631943
Wnt9a	-1.31138	3.42699	-1.62757	0.0556875	0.632564
Angpt2	1.24401	2.74035	1.62712	0.0557354	0.632564
Pde4a	-1.06459	4.63591	-1.62693	0.0557559	0.632564
Nr4a1	-1.28009	6.30425	-1.6246	0.056004	0.634897
Fam212b	-1.46854	4.79873	-1.62441	0.0560305	0.634897
Gprc5c	1.18268	1.96105	1.62369	0.0561022	0.635319
Gsg1l	-1.33528	5.59627	-1.6228	0.0561971	0.635941
Lrrc75a	-1.03477	4.2682	-1.6225	0.0562261	0.635941
Ypel1	-1.35599	3.03822	-1.62212	0.0562711	0.63606
Ncf1	1.22799	2.94639	1.62152	0.0563348	0.63639
Atrn	-1.19952	6.06872	-1.61974	0.0565261	0.637837
Card19	1.31925	5.50834	1.61958	0.0565436	0.637837
Rbm12b1	-1.02037	3.04119	-1.61932	0.0565667	0.637837
Mir8112	1.38207	3.35774	1.61783	0.0567337	0.639329
Efemp2	1.16109	4.20956	1.6161	0.0569196	0.641032
Sphk1	1.19727	2.33483	1.61409	0.0571381	0.6431
Capn11	-1.33785	1.54165	-1.61369	0.0571815	0.643196
Ncs1	-1.09084	7.83123	-1.61009	0.0575746	0.647222
Cyp2j9	1.12598	6.28608	1.60757	0.0578507	0.64961
Mir132	-1.45467	2.4289	-1.60755	0.0578574	0.64961
4930402H24Rik	-1.05141	4.50577	-1.60523	0.0581072	0.651758
Rangap1	-1.04405	6.90556	-1.605	0.0581306	0.651758
Dclk3	-1.41638	5.14302	-1.60483	0.0581548	0.651758
Hsp90b1	-0.927414	8.5874	-1.60425	0.0582102	0.651898
Gm15972	1.21237	1.94738	1.60405	0.058238	0.651898
Nudt22	1.15322	4.95552	1.60203	0.0584616	0.654004
Nek2	1.23903	1.82928	1.60146	0.0585253	0.65432
Mest	-1.08128	3.00582	-1.60062	0.0586182	0.654881
Shroom2	-1.10701	3.49895	-1.60021	0.0586636	0.654881
Arpp19	-1.31311	5.90632	-1.60005	0.0586821	0.654881
Triobp	1.15578	2.92935	1.59735	0.058982	0.657829
C1ql1	-1.19403	4.41196	-1.5963	0.0590993	0.658331
Gng7	-1.6287	6.20179	-1.59633	0.0591447	0.658331
Il17ra	1.30743	4.74034	1.59552	0.0591871	0.658331
Cdc42bpg	1.12269	2.56068	1.59546	0.0591931	0.658331
Rnf125	1.29082	2.72071	1.59497	0.0592481	0.658331
Trim37	-1.20587	7.10898	-1.59455	0.059295	0.658331
Grm8	-1.14392	2.73291	-1.59387	0.059372	0.658331
Apc	-1.15992	5.93046	-1.5936	0.0594019	0.658331
Dpysl4	1.10309	6.28292	1.59339	0.0594248	0.658331
Gtf2i	-1.04435	4.84842	-1.59325	0.05944	0.658331
Cldn14	1.11471	2.17002	1.59321	0.0594454	0.658331
Ifrd1	1.18296	6.34751	1.59312	0.0594555	0.658331
Fibcd1	-1.60602	4.34594	-1.59145	0.0596839	0.660463
Slc28a2	1.69087	2.17743	1.5912	0.0597606	0.660916
Ifi27	1.16285	5.09704	1.58757	0.0600818	0.664069
Serpinf2	1.10193	1.72815	1.58654	0.060199	0.664966
Cbln1	1.89222	5.01692	1.58738	0.0604516	0.666995
Map3k14	1.1453	3.26589	1.58428	0.060455	0.666995
BC049762	1.12351	1.55887	1.58378	0.0605123	0.667071
Cdk5rap3	0.947132	4.7066	1.58353	0.0605343	0.667071
Pole3	1.06154	6.1693	1.58311	0.0605893	0.667279
Ppm1j	1.08104	1.95979	1.5826	0.0606473	0.667505
Mapkapk2	1.21134	6.08522	1.58229	0.0606822	0.667505
Ccnl1	1.2636	5.32473	1.5798	0.060967	0.670225
Dock4	-1.23355	5.16047	-1.57949	0.0610023	0.670225
Plekho2	1.28296	4.58084	1.57911	0.0610463	0.670309
Ehd4	1.18947	4.96055	1.57842	0.0611252	0.670776
Cdk5r2	-1.18098	7.72367	-1.57778	0.0611992	0.670797
Fen1	1.01746	3.58611	1.57774	0.0611998	0.670797
S100a13	1.35439	6.94151	1.57721	0.0612656	0.671119
Pxn	1.15072	4.19574	1.57561	0.0614496	0.672059
Tenm3	-1.26792	3.70735	-1.5756	0.0614509	0.672059
Traf1	1.26359	1.97192	1.5752	0.0614971	0.672059
Cxcr4	1.8244	3.56622	1.57739	0.0614973	0.672059
Adcy5	-1.48042	6.60683	-1.57429	0.0616125	0.672909
Gpx3	1.69584	5.45849	1.5748	0.061648	0.672909
Igdcc4	-1.0549	3.34144	-1.57235	0.0618246	0.674437
Tmem266	1.26951	3.6979	1.57148	0.0619276	0.675161
Nkain2	-1.08473	4.45276	-1.57054	0.0620365	0.675949
Dbh	1.45251	1.57638	1.56935	0.0621823	0.676558
Siglech	-1.07387	2.6725	-1.56921	0.0621916	0.676558
Mast2	-1.03629	4.88642	-1.56909	0.0622026	0.676558
Itsn1	-1.05331	3.72209	-1.5671	0.0624364	0.678701
Fras1	-1.12824	2.28365	-1.56663	0.0624927	0.678913
Spsb3	1.00969	5.4338	1.56588	0.0625758	0.679415
Timp2	-1.13757	8.25472	-1.565	0.0626827	0.680175
Cd244	1.27274	1.92609	1.56436	0.0627589	0.680334
Myl12a	1.28683	6.48276	1.56425	0.0627711	0.680334
Litaf	1.36458	6.25207	1.56367	0.0628406	0.680687
Parp4	1.09881	2.98668	1.56313	0.062903	0.680963
Il10	1.30602	1.79511	1.56041	0.0632231	0.684026
Htra4	1.36427	2.71212	1.5599	0.0632846	0.68429
Tmem192	1.17564	5.32828	1.5583	0.0634725	0.685919
Pantr1	-1.3308	6.71722	-1.55727	0.0635954	0.686846
Itpkc	1.1384	4.0808	1.55627	0.0637131	0.687714
Cacna1i	-1.29188	4.48677	-1.55499	0.0638662	0.688263
Ackr1	1.29043	7.25953	1.55486	0.0638813	0.688263
Syt13	-1.05928	7.62052	-1.55486	0.0638813	0.688263
Selenos	1.29303	2.45709	1.55459	0.0639134	0.688263
Tbx21	1.05818	1.69818	1.55326	0.0640722	0.689571
Clec5a	1.34722	2.19503	1.55133	0.0643038	0.69166
Cd63	1.42099	6.92472	1.5509	0.0643595	0.69178
Ltbp4	-1.11522	3.35168	-1.5506	0.06439	0.69178
A630001G21Rik	1.20096	1.96021	1.54692	0.0648321	0.696124
Ttll7	-1.18627	5.48098	-1.5465	0.0648824	0.696258
Tmem130	-1.26217	8.07777	-1.54494	0.065071	0.697876
Snord22	1.45791	3.13481	1.54458	0.0651247	0.698046
Adamts1	1.40589	4.65961	1.54408	0.0651795	0.698228
Cck	-1.45499	8.19013	-1.54375	0.0652245	0.698303
Mir3101	1.44475	2.9146	1.54333	0.0652741	0.69843
Camkk2	-1.34971	5.42509	-1.54129	0.0655144	0.700388
Ndrg2	1.11832	9.88405	1.54113	0.0655332	0.700388
Gimap3	1.26021	1.8221	1.53716	0.066017	0.70515
Qtrt1	1.06527	4.83655	1.53607	0.0661504	0.706166
Slc5a1	1.08836	1.22474	1.53558	0.0662096	0.706184
Nrarp	-1.19871	4.16312	-1.53522	0.0662538	0.706184
Baalc	-1.05428	7.10642	-1.53511	0.066267	0.706184
Tlx3	1.13797	1.158	1.53412	0.0663885	0.70707
Krt8	1.49122	2.69178	1.53379	0.0664481	0.707296
Trappc6a	1.10441	3.22503	1.53257	0.0665796	0.708287
Foxf1	1.21507	2.46437	1.53123	0.0667453	0.709438
H1f0	1.06847	7.53049	1.53105	0.0667667	0.709438
Prr14l	-1.10636	4.00223	-1.53076	0.0668032	0.709438
Paqr6	1.34174	4.20054	1.53041	0.0668479	0.709504
Heatr5b	-1.19809	4.4365	-1.53007	0.0668879	0.70952
Armcx5	1.21379	5.25363	1.52866	0.0670619	0.710956
Hba-a1	3.297	3.86891	1.59171	0.0673291	0.713352
Gm13889	1.20067	6.02567	1.52622	0.0673653	0.713352
Arhgap9	1.20203	2.15396	1.52533	0.0674762	0.714116
Irf2bp2	1.1399	5.30133	1.5187	0.0683043	0.72236
Ppid	-1.02827	6.2134	-1.51846	0.0683334	0.72236
Itga5	1.45189	2.94191	1.51705	0.0685238	0.723863
Socs5	-1.0011	6.04274	-1.51668	0.0685542	0.723863
Sav1	1.16107	5.148	1.51622	0.0686169	0.724111
Ptafr	1.72443	2.93988	1.51707	0.0687131	0.724711
Slit2	-0.952174	1.99562	-1.51414	0.068873	0.725982
Armc2	-1.06502	2.2522	-1.51346	0.0689651	0.726538
Fgb	1.16018	1.13284	1.51259	0.0690757	0.727287
Tmbim1	1.17481	6.85393	1.51104	0.0692722	0.728811
Unc13b	-1.07461	2.4907	-1.51061	0.069327	0.728811
Nfkb1	1.11228	4.61485	1.51051	0.069339	0.728811
Klra2	1.35946	1.82996	1.50978	0.0694354	0.729163
Malt1	1.39281	2.89643	1.50967	0.0694517	0.729163
Adap2	1.3398	3.8201	1.50919	0.0695098	0.729358
Gpr156	1.09639	2.0727	1.50745	0.0697292	0.731244
Dnttip2	1.05389	5.57758	1.50702	0.0697846	0.731409
Mpc1	1.15132	8.39355	1.50615	0.0698959	0.73216
Zmat3	-1.10778	5.05072	-1.50534	0.0699998	0.732832
Npc2	1.39136	7.28994	1.50396	0.0701816	0.734166
Tmem8b	-1.07391	5.64292	-1.50372	0.0702069	0.734166
Kcnk4	-1.43784	3.86926	-1.50248	0.070378	0.735538
Zfc3h1	-1.17847	3.63109	-1.5019	0.0704407	0.735776
Dap	1.15984	4.63211	1.50156	0.0704855	0.735827
Plxna4	-1.22548	4.5519	-1.50033	0.0706436	0.73706
Crtac1	-1.19398	6.42896	-1.49918	0.0707924	0.738195
Kcnq3	-1.33255	5.03376	-1.49817	0.0709252	0.739162
Hnrnpu	-0.979447	7.55409	-1.49706	0.0710603	0.740151
Ptpn18	1.3878	3.02716	1.49629	0.0711727	0.740615
Gm11110	1.12334	2.26978	1.49615	0.0711852	0.740615
Gnl3	1.01231	4.40357	1.49525	0.0712994	0.741385
Isyna1	-1.17528	5.66828	-1.49391	0.0714764	0.742685
Cep19	-1.02361	6.34309	-1.49368	0.071505	0.742685
Fam43b	-1.06192	4.83731	-1.49125	0.0718235	0.745573
Dleu7	-1.13022	3.69566	-1.49093	0.0718653	0.745587
Hspa8	-0.932668	11.3756	-1.49027	0.0719458	0.746002
Rfc3	1.13485	4.52186	1.48848	0.0721865	0.748078
Mast3	-1.2337	6.89288	-1.48806	0.0722412	0.748224
Plxna3	-1.09985	3.40677	-1.48702	0.0723787	0.749227
Gm15056	1.91133	2.19434	1.49135	0.0725359	0.75031
Mir3113	-1.46689	2.25391	-1.4855	0.0725992	0.75031
Zfr2	-1.15546	5.13121	-1.4853	0.0726054	0.75031
Nav1	-1.16455	4.2716	-1.48416	0.0727557	0.751442
Erbb4	-1.14853	3.75294	-1.4824	0.0729882	0.753421
Irs4	-1.46065	2.13619	-1.4818	0.0730872	0.754021
2410018L13Rik	-1.03803	2.20744	-1.48095	0.0731799	0.754555
Cit	-1.36518	4.80509	-1.47862	0.0734947	0.757377
Camkmt	-1.06236	3.84585	-1.47813	0.0735548	0.757573
Sftpa1	1.8082	2.2613	1.48087	0.073646	0.757908
Gucy1a2	-1.20773	3.20983	-1.47713	0.0736888	0.757908
Ptn	-1.03039	8.05809	-1.47695	0.0737107	0.757908
B3gnt5	1.03209	1.41178	1.47594	0.0738484	0.758863
Ccno	1.285	3.03796	1.47566	0.0738858	0.758863
Procr	1.3825	2.81799	1.47474	0.0740141	0.759757
Tyrobp	1.5741	7.5425	1.47392	0.074199	0.760878
Gabrb3	-1.1122	5.74713	-1.47327	0.0742058	0.760878
Marf1	-0.986864	5.43433	-1.47156	0.0744304	0.762723
Dok4	-1.03288	4.30916	-1.47131	0.0744685	0.762723
Tmem74	-1.23757	3.69813	-1.47098	0.0745128	0.762753
Dlx6	-1.56562	3.81232	-1.47061	0.0746398	0.763629
S100a1	1.30496	8.63828	1.46971	0.0746858	0.763676
Gpsm3	1.33346	3.8697	1.46844	0.0748584	0.765016
Ptprn2	-1.10958	7.94014	-1.46672	0.075089	0.76694
Bcs1l	-1.05406	3.74857	-1.46601	0.0751843	0.76694
Ogt	-1.23069	5.07962	-1.46601	0.0751849	0.76694
4930523C07Rik	1.12186	2.1468	1.4658	0.075213	0.76694
Dennd3	1.19372	3.12524	1.46541	0.0752668	0.766959
AW551984	-1.52665	3.20674	-1.46557	0.0752981	0.766959
Lap3	1.15816	7.17822	1.46408	0.0754473	0.768055
Ttc3	-1.04483	8.43741	-1.46203	0.0757257	0.770171
Gm5767	0.9919	1.21511	1.46194	0.0757387	0.770171
Igfbp3	1.18457	4.93822	1.46136	0.0758175	0.770547
Uhrf2	-0.950591	5.00459	-1.46081	0.0758864	0.770603
Itih3	1.53778	6.71447	1.46116	0.0759066	0.770603
Spink8	-1.88116	3.72858	-1.46436	0.0761591	0.77274
Ldoc1l	-1.10459	5.63686	-1.45733	0.0763692	0.774446
Mab21l1	1.70182	2.64124	1.45874	0.0764457	0.774796
Olfml3	-1.20082	5.45434	-1.45634	0.0765046	0.774966
Mreg	1.12579	3.53735	1.45432	0.0767837	0.777366
Fam13c	-1.0444	3.67093	-1.45359	0.0768839	0.777585
Fth1	1.15808	12.0277	1.45355	0.0768896	0.777585
Nov	-1.60993	6.69888	-1.453	0.0771022	0.779307
Gmfg	1.34648	2.48392	1.4477	0.0777042	0.784962
Rmrp	1.52845	2.39342	1.44733	0.077816	0.78566
Ecscr	1.49422	4.27408	1.44681	0.0778667	0.785742
Wfikkn1	1.1958	1.76141	1.44604	0.0779319	0.78597
B4galt1	1.28137	3.67979	1.445	0.0780779	0.786947
Stradb	-1.013	5.2968	-1.44469	0.0781179	0.786947
Gdpd2	-1.02529	2.40279	-1.44443	0.0781569	0.786947
Gria3	-1.2596	4.38124	-1.44236	0.078447	0.789437
Runx3	1.44972	2.06769	1.44146	0.0785987	0.790532
Adssl1	1.05799	6.04275	1.44004	0.0787722	0.791845
Cers3	1.04803	1.61914	1.43934	0.0788702	0.791892
2610507I01Rik	-1.0227	4.03706	-1.43925	0.0788811	0.791892
Napepld	-1.14908	4.02498	-1.43909	0.0789057	0.791892
Alkbh1	1.09069	4.52705	1.43857	0.0789793	0.791899
Gng11	1.51527	6.50159	1.4389	0.0789923	0.791899
Plce1	1.18341	3.48707	1.43653	0.0792679	0.79423
Ppp1r9a	-1.22428	6.07309	-1.43424	0.0795912	0.797036
Pdgfrl	1.11125	2.80194	1.43316	0.0797452	0.797796
Scube1	-1.23889	2.63576	-1.4331	0.0797537	0.797796
Zfand4	0.944852	2.03054	1.4324	0.0798465	0.798292
Casp8	1.17802	2.42997	1.43094	0.0800608	0.8
Plcxd2	-1.32218	5.10829	-1.4297	0.0802405	0.801362
C1ql2	-1.70468	4.50613	-1.43159	0.0803071	0.801593
Lhx6	-1.14926	2.64319	-1.42757	0.0805414	0.803161
Mir7050	-1.21955	1.88894	-1.4275	0.0805513	0.803161
Tmco5	-1.10451	1.86564	-1.42657	0.080685	0.804058
Sostdc1	-1.32461	2.69721	-1.42518	0.0808876	0.805643
Gpr52	-1.45216	3.38343	-1.42254	0.0812967	0.80928
Slc16a6	1.25352	3.28507	1.42002	0.0816291	0.81215
Agbl2	1.01776	2.01344	1.4193	0.0817325	0.812466
Syne1	-1.20275	4.11607	-1.41919	0.081749	0.812466
2610316D01Rik	-1.07369	3.28035	-1.41869	0.0818214	0.812607
Opn3	-1.13959	3.18997	-1.41848	0.0818513	0.812607
Nos1ap	-1.38496	4.68565	-1.41797	0.0819371	0.813021
Sptbn1	-1.04117	7.08057	-1.41744	0.0820024	0.813231
Gm10037	-1.11559	2.13773	-1.41636	0.0821589	0.814345
Cd3g	1.3528	1.92951	1.41545	0.0822988	0.814932
Gm15800	-1.21715	5.40774	-1.41535	0.0823065	0.814932
Nat14	-1.146	6.61104	-1.41468	0.0824033	0.815452
Gdf5	1.19325	2.00236	1.413	0.0826488	0.817443
Gm11627	-1.31639	2.96314	-1.41058	0.0830068	0.820543
Serhl	1.17822	4.54676	1.40984	0.0831118	0.821141
Axl	1.17678	4.59478	1.409	0.0832355	0.821572
Airn	1.05644	1.60681	1.40893	0.0832445	0.821572
Frmpd3	-1.05575	3.47859	-1.40851	0.0833066	0.821745
Lnp	-1.05882	3.0346	-1.40725	0.0834923	0.823136
Tnfrsf18	1.21476	1.67297	1.40491	0.0838367	0.825681
Frat2	1.05105	3.69178	1.40489	0.08384	0.825681
Snora64	1.36528	3.53007	1.40403	0.0839771	0.826589
1810044D09Rik	1.15325	2.79642	1.40289	0.084136	0.827712
Glra2	-1.13409	4.1983	-1.40256	0.0841847	0.827749
Malsu1	1.15071	5.36382	1.39702	0.0850083	0.835401
Fbxo17	0.983362	2.18243	1.39641	0.0850981	0.835838
5330417C22Rik	-1.044	3.55121	-1.39487	0.0853298	0.837668
Rdh9	0.976655	1.72842	1.39378	0.0854921	0.838814
Lpo	1.17374	2.3597	1.39218	0.0857335	0.840736
Gm20257	1.15122	2.39747	1.39139	0.0858528	0.841458
Hes6	1.07042	5.44046	1.3904	0.0860015	0.842467
Plekhd1	1.46986	3.31639	1.3899	0.0861318	0.843185
Reep1	-0.963068	6.54045	-1.38927	0.0861662	0.843185
Nlgn3	-1.05805	5.76305	-1.38857	0.0862774	0.843825
Myl6b	-1.08434	5.55407	-1.38704	0.0865086	0.845638
Fmnl1	-1.10127	5.14081	-1.38638	0.0866094	0.846174
Ccl6	1.5645	3.34752	1.38286	0.0873062	0.852272
Soat2	1.05779	1.65966	1.38166	0.0873259	0.852272
Slc18b1	-1.01336	4.00361	-1.37985	0.0876013	0.854316
Itm2b	1.01928	10.6428	1.37966	0.0876281	0.854316
Nt5dc2	1.10068	4.37311	1.37913	0.0877131	0.854392
Amotl2	1.13331	4.88764	1.37902	0.0877297	0.854392
Rfx3	-1.05999	2.61165	-1.37872	0.0877749	0.854392
Nrn1	-1.25935	7.8152	-1.37734	0.0879887	0.856021
Chpt1	1.10276	3.87442	1.37699	0.0880407	0.856075
Chrm5	-1.10393	2.12184	-1.37654	0.0881095	0.856293
Gm5796	1.10058	2.56459	1.37619	0.0881629	0.85636
Sox2ot	-1.14006	4.85167	-1.37337	0.0885978	0.860123
Ear2	1.29639	1.63356	1.3726	0.0887206	0.860123
4933404O12Rik	-1.03084	3.39043	-1.37257	0.0887207	0.860123
2900097C17Rik	-1.10217	9.16818	-1.37228	0.0887655	0.860123
Pdzrn3	-1.27504	4.1905	-1.37218	0.0887836	0.860123
Snrpc	1.16644	7.07107	1.3714	0.0889017	0.860815
Grid2	1.4499	3.76016	1.37099	0.0890166	0.861258
Gabrb1	-1.0692	4.53971	-1.3705	0.0890409	0.861258
Trf	1.25244	9.9702	1.3691	0.0892592	0.862917
Mef2c	-1.27798	3.00199	-1.36802	0.0894284	0.864014
Tra2b	1.03747	4.69738	1.36768	0.0894778	0.864014
Slc3a2	1.06808	6.93474	1.36745	0.0895133	0.864014
Zfp369	-1.1812	3.23336	-1.36579	0.089772	0.866058
Nsmce1	1.20109	5.90208	1.36458	0.0899617	0.867434
Fbxl2	-1.05004	5.14519	-1.36405	0.0900429	0.867763
Ago2	-1.09333	4.25995	-1.36154	0.0904356	0.871092
Nubp2	1.0818	6.40601	1.3608	0.0905519	0.871757
Tenm2	-1.27026	3.61858	-1.35988	0.0906986	0.872629
Skap2	1.20835	5.11582	1.35962	0.0907372	0.872629
Clasrp	0.996917	3.359	1.35916	0.0908062	0.872838
Setdb2-phf11c	1.55396	2.02049	1.35915	0.0909913	0.87409
Egfr	1.07677	2.88826	1.35754	0.0910639	0.87409
Mybpc1	1.18944	1.82766	1.35734	0.0910961	0.87409
1600020E01Rik	1.12043	3.97974	1.35709	0.091135	0.87409
Fktn	-1.09026	4.19043	-1.35668	0.0911992	0.87409
Fzd2	-1.05768	3.25582	-1.35655	0.0912209	0.87409
Plppr3	-1.09365	4.27659	-1.35064	0.0921557	0.882588
Fam60a	1.0519	2.39268	1.34922	0.0923812	0.884289
Mfge8	-1.08425	6.59443	-1.34809	0.0925615	0.885555
Gabrr2	1.21239	2.75394	1.34704	0.0927299	0.886408
Cmtm4	-1.06104	5.50468	-1.34643	0.0928261	0.886408
Nupr1l	1.19828	1.97608	1.34635	0.0928393	0.886408
Tppp3	1.2234	7.89191	1.34633	0.092843	0.886408
Fa2h	-1.24376	6.18026	-1.3453	0.0930097	0.88754
Ell	0.960389	4.74353	1.34117	0.0936647	0.893327
Mir6953	1.39131	2.5421	1.34067	0.0937816	0.893546
Col20a1	1.14017	2.49745	1.34046	0.0937846	0.893546
Nol4	-1.06542	3.34872	-1.33879	0.0940537	0.895647
Pfkl	-1.05072	7.03212	-1.33743	0.0942745	0.897287
Hes7	1.02762	1.88849	1.33613	0.0944846	0.898568
Ptprs	-1.07234	5.45072	-1.33599	0.0945066	0.898568
Dnm2	1.00111	4.56994	1.33507	0.0946547	0.899512
Col4a1	1.29101	4.69789	1.33436	0.0947769	0.90021
1700007L15Rik	1.09704	2.20882	1.33249	0.095076	0.902585
Cartpt	-1.52634	4.37366	-1.33278	0.0952006	0.903304
Tspyl3	-1.02361	5.09697	-1.33068	0.095371	0.904454
Ptpn2	1.14686	3.78401	1.32998	0.0954849	0.905069
Fam196a	-0.975765	2.95567	-1.329	0.0956409	0.906082
Ncam2	-1.08637	4.20817	-1.32841	0.0957404	0.906559
Grem2	-1.10734	4.49421	-1.32811	0.0957898	0.906561
Agk	-1.00545	5.4159	-1.32739	0.0959079	0.906888
2900011O08Rik	-0.994672	8.32471	-1.3271	0.0959526	0.906888
Slc8a2	-1.28006	6.06836	-1.32703	0.0959719	0.906888
Mfsd6	-1.07775	4.99639	-1.32596	0.096142	0.907625
Haus4	0.984105	3.33635	1.3256	0.0961976	0.907625
2410124H12Rik	1.07609	1.11981	1.32563	0.0961977	0.907625
Rab27b	-0.924678	2.24885	-1.32496	0.0963017	0.908142
Cbx5	-0.950592	4.29951	-1.32305	0.0966162	0.91042
Ar	-1.09599	3.18488	-1.32272	0.0966759	0.91042
Tspyl5	-1.05346	4.91201	-1.32262	0.0966914	0.91042
Ofd1	0.900304	3.2725	1.31936	0.0972251	0.914978
Abhd15	1.05079	2.3045	1.31907	0.0972788	0.915013
Plekhf2	1.28754	3.94163	1.31881	0.0973281	0.915013
2025-03-02	1.03033	6.77802	1.31775	0.0974972	0.916136
Col5a3	1.01248	1.81476	1.31742	0.0975517	0.916181
Matk	-1.15538	5.37624	-1.3169	0.0976384	0.916481
Hamp	1.16974	1.34624	1.31663	0.097683	0.916481
Iqgap2	-1.30532	3.91855	-1.31339	0.0982323	0.919958
Rspo2	-1.31752	3.33254	-1.31333	0.098245	0.919958
Car2	-1.14401	7.87434	-1.31298	0.0982917	0.919958
Dock5	-0.998845	2.5944	-1.31282	0.0983161	0.919958
Osm	1.26383	2.05665	1.31216	0.0984329	0.919958
Eml1	-1.00331	3.60578	-1.31196	0.0984613	0.919958
Gpr155	-1.00145	3.55985	-1.31181	0.0984861	0.919958
Chd7	1.08691	2.96183	1.31175	0.0984963	0.919958
Fam135b	-1.1803	3.28131	-1.31172	0.0985027	0.919958
Rom1	1.06886	4.28128	1.31087	0.0986435	0.920806
0610043K17Rik	1.04166	1.74117	1.30901	0.0989555	0.923103
Tob2	1.06513	4.82646	1.30881	0.0989897	0.923103
Anxa4	1.30039	3.22318	1.30783	0.0991628	0.92423
Sort1	-1.18789	6.60883	-1.3075	0.0992108	0.92423
Gm5083	1.33175	1.55724	1.30499	0.0996487	0.92784
Srr	-1.05884	4.98861	-1.3035	0.0998842	0.929563
Kcnh7	-1.35191	3.36662	-1.30288	0.100013	0.929947
Herc2	-1.15498	5.36446	-1.30257	0.100041	0.929947
Gbx2	-1.31242	2.25814	-1.30243	0.100077	0.929947
Grm2	-1.45303	4.87974	-1.30189	0.10026	0.931177
Crlf2	1.12322	3.68434	1.29955	0.100553	0.93343
Plxnb3	-1.11881	3.86777	-1.29746	0.100908	0.93601
Camp	1.08781	1.28555	1.29715	0.100962	0.93601
Ftl1	1.2183	10.5948	1.29703	0.100983	0.93601
Sec61a2	-0.923058	5.59117	-1.29503	0.101317	0.93863
Peg3	-1.38395	6.3476	-1.29378	0.10158	0.940601
Akain1	1.15332	3.91524	1.2932	0.101636	0.940646
Tnnt1	-1.40741	3.33383	-1.29321	0.101697	0.940734
F730043M19Rik	-1.07734	3.3498	-1.29145	0.101935	0.942468
Accsl	1.03704	1.59386	1.2902	0.10215	0.943979
Stom	1.13838	4.75032	1.28991	0.102201	0.943979
Gpr27	-1.0455	3.96484	-1.28784	0.102558	0.9467
Il15ra	1.12808	2.06467	1.2876	0.102599	0.9467
Cacnb3	-1.14399	6.15332	-1.28705	0.102693	0.947102
[truncated: 7,773 more rows]
