# Supplementary material for: Neurobiological Alterations Induced by SARS-CoV-2: Insights from Variant-Specific Host Gene Expression Patterns in hACE2-Expressing Mice
Source: Viruses. 2025 Feb 27;17(3):329. doi: 10.3390/v17030329 (PMC11946589; doi:10.3390/v17030329)
Supplement: Supplementary file 1 [file viruses-17-00329-s001.zip › Supplementary Table S2 (Alpha).xlsx]

## Sheet: Alpha
	log2FoldChange	lfcSE	stat	pvalue	padj
Iigp1	6.18991	4.72889	11.1331	3.4e-14	5.96e-10
Irgm2	4.61782	5.11326	10.9008	6.47e-14	5.96e-10
Gbp5	6.80078	5.39051	10.6713	1.23e-13	7.58e-10
Usp18	7.12404	6.00004	10.4672	2.2e-13	1.01e-09
Slfn8	4.43375	3.23205	10.3598	2.99e-13	1.03e-09
Igtp	6.38305	6.78733	10.2772	3.79e-13	1.03e-09
Ifit3	7.10287	8.03457	10.197	4.78e-13	1.03e-09
Tap1	5.94108	4.9918	10.1825	4.98e-13	1.03e-09
Irf7	7.30919	6.10166	10.1686	5.19e-13	1.03e-09
Slfn9	3.70118	2.78036	10.1166	6.02e-13	1.03e-09
Gm12250	6.21876	4.4225	10.1086	6.16e-13	1.03e-09
Gbp7	3.78115	3.55954	9.9778	9e-13	1.15e-09
Cxcl10	10.82	7.28898	9.94103	1.02e-12	1.15e-09
Cd274	6.23044	5.06486	9.9147	1.08e-12	1.15e-09
Gbp10	5.43869	4.13705	9.89788	1.14e-12	1.15e-09
Lcn2	8.97079	6.74539	9.89606	1.15e-12	1.15e-09
Rsad2	7.60726	5.36608	9.89329	1.15e-12	1.15e-09
Ifih1	4.04504	3.55075	9.88778	1.17e-12	1.15e-09
Gbp6	6.38949	5.24258	9.87144	1.23e-12	1.15e-09
Ifit1	7.01371	6.39608	9.8579	1.28e-12	1.15e-09
Gm4951	4.76565	3.48382	9.84867	1.31e-12	1.15e-09
Oasl2	6.3373	6.32372	9.69867	2.04e-12	1.71e-09
Oasl1	6.83216	4.58807	9.62246	2.56e-12	2.05e-09
Ifit3b	6.59239	6.93161	9.58212	2.88e-12	2.21e-09
Tgtp1	6.18218	5.43638	9.56762	3.01e-12	2.22e-09
Mx1	6.91928	4.45831	9.53639	3.3e-12	2.34e-09
Zbp1	6.18511	4.39181	9.50816	3.59e-12	2.45e-09
Ch25h	4.6092	3.66474	9.46693	4.05e-12	2.67e-09
Oas1a	6.23399	5.04135	9.39418	5.04e-12	3.2e-09
Trim21	3.6931	3.45682	9.36091	5.56e-12	3.42e-09
Oas1b	3.73079	3.13131	9.33896	5.94e-12	3.51e-09
Tgtp2	6.03357	5.30003	9.32127	6.26e-12	3.51e-09
Irgm1	6.09381	7.21026	9.3122	6.43e-12	3.51e-09
Parp14	4.70318	4.17357	9.30994	6.47e-12	3.51e-09
Gbp2	7.6292	6.7805	9.3007	6.68e-12	3.52e-09
Isg15	8.01894	7.66297	9.28537	7e-12	3.58e-09
Ifi204	6.18859	4.3885	9.26708	7.37e-12	3.61e-09
Ccl5	8.78561	5.73605	9.26593	7.44e-12	3.61e-09
H2-Q6	5.71974	4.4908	9.20177	8.96e-12	4.24e-09
Mx2	4.84228	3.84086	9.17516	9.71e-12	4.47e-09
Ccl4	7.55592	4.80102	9.16441	1.01e-11	4.52e-09
Rtp4	5.55327	5.70481	9.14684	1.06e-11	4.64e-09
Il12b	6.2526	3.57925	9.12977	1.11e-11	4.78e-09
Irf1	4.83215	4.62165	9.12181	1.14e-11	4.78e-09
Ccl2	8.56947	5.67199	9.09337	1.25e-11	5.12e-09
Phf11d	5.72696	4.12264	9.01872	1.56e-11	6.24e-09
Phf11b	6.32045	4.55511	9.00976	1.6e-11	6.28e-09
Nlrc5	4.08038	3.30534	8.99624	1.67e-11	6.4e-09
Lgals3bp	5.25581	8.31229	8.92572	2.07e-11	7.75e-09
Ifi47	5.7163	4.3297	8.92027	2.1e-11	7.75e-09
Gbp3	5.31242	4.74887	8.84391	2.65e-11	9.58e-09
Ifi44	5.48045	4.48821	8.79796	3.05e-11	1.07e-08
Ifi205	6.44442	4.03602	8.7955	3.08e-11	1.07e-08
Trim30a	4.86025	4.43522	8.7195	3.88e-11	1.31e-08
Ddx58	4.78082	4.78067	8.71669	3.91e-11	1.31e-08
Bst2	6.34196	7.96612	8.70805	4.02e-11	1.32e-08
D17H6S56E-5	4.33163	4.09125	8.70341	4.07e-11	1.32e-08
Socs1	3.83231	3.14802	8.68687	4.29e-11	1.36e-08
Bcl3	4.04847	3.31664	8.64706	4.84e-11	1.51e-08
Cmpk2	4.23615	6.76656	8.62179	5.24e-11	1.61e-08
Plac8	7.48661	5.30253	8.61305	5.4e-11	1.62e-08
Apol9b	3.79422	3.0237	8.60991	5.43e-11	1.62e-08
Ccl12	7.56498	5.75903	8.58409	5.9e-11	1.73e-08
Ccl7	6.37786	4.35467	8.5692	6.17e-11	1.78e-08
H2-Q4	6.66165	7.15953	8.56111	6.32e-11	1.79e-08
Ifit2	6.19632	6.44036	8.55133	6.51e-11	1.82e-08
Psmb8	6.22388	6.64455	8.48635	7.96e-11	2.19e-08
Mnda	5.45197	3.62323	8.4426	9.11e-11	2.47e-08
Psmb9	5.62491	5.83102	8.38659	1.08e-10	2.89e-08
Apol9a	4.03511	3.04477	8.37856	1.11e-10	2.89e-08
Xdh	3.87414	4.24505	8.37345	1.13e-10	2.89e-08
Ube2l6	5.70534	6.35721	8.3731	1.13e-10	2.89e-08
Gbp9	4.02373	4.17809	8.36005	1.18e-10	2.97e-08
Ddx60	3.28413	2.85101	8.35384	1.2e-10	2.99e-08
Pyhin1	5.03546	3.46866	8.34612	1.23e-10	3e-08
Isg20	4.58987	3.28485	8.34303	1.24e-10	3e-08
Stat1	3.82976	5.01244	8.34006	1.25e-10	3e-08
Parp9	4.62563	4.73707	8.31244	1.36e-10	3.23e-08
Plscr2	3.22114	3.14715	8.29128	1.46e-10	3.4e-08
H2-T23	5.15132	8.20746	8.28472	1.49e-10	3.43e-08
Tor3a	4.87931	5.5624	8.23998	1.71e-10	3.89e-08
Batf2	4.36814	3.31911	8.21007	1.88e-10	4.22e-08
Ifitm3	5.6717	8.93869	8.20537	1.91e-10	4.23e-08
Ugt1a6a	2.97392	2.97673	8.19079	1.99e-10	4.38e-08
Trim30d	3.21896	2.94859	8.16	2.2e-10	4.76e-08
Parp10	3.97468	3.64328	8.15167	2.25e-10	4.83e-08
Oas1g	4.58614	3.31245	8.1246	2.45e-10	5.17e-08
Eif2ak2	3.99242	4.69274	8.12276	2.47e-10	5.17e-08
Ifi27l2a	6.68255	6.56538	8.10145	2.64e-10	5.47e-08
Tnfaip2	4.90541	3.75633	8.01959	3.41e-10	6.99e-08
Tnf	4.2061	2.60259	7.97786	3.89e-10	7.88e-08
Tap2	3.98563	5.83905	7.97007	3.98e-10	7.99e-08
H2-Q8	5.6159	4.84568	7.94894	4.26e-10	8.45e-08
Zc3hav1	3.23388	3.15748	7.93965	4.39e-10	8.6e-08
Dtx3l	3.84452	4.19272	7.92225	4.63e-10	8.99e-08
Lrg1	4.10698	4.37527	7.91887	4.68e-10	8.99e-08
Dhx58	4.89131	4.54478	7.88756	5.17e-10	9.77e-08
Cxcl9	6.79744	4.43915	7.88694	5.19e-10	9.77e-08
Tlr2	5.15381	4.34927	7.87194	5.43e-10	1.01e-07
Socs3	4.83052	4.63952	7.8634	5.58e-10	1.03e-07
Fcgr4	5.50197	4.10873	7.79403	6.95e-10	1.26e-07
Hcar2	4.34057	3.08557	7.79191	6.99e-10	1.26e-07
Bcl2a1d	5.48107	3.83224	7.7808	7.25e-10	1.3e-07
H2-T9	5.28849	6.48679	7.77075	7.48e-10	1.33e-07
Herc6	3.67363	4.50436	7.70734	9.14e-10	1.61e-07
Xaf1	4.48973	4.53974	7.69408	9.53e-10	1.66e-07
Irf9	2.97471	4.39611	7.68617	9.78e-10	1.68e-07
Trim34a	3.39133	3.95085	7.66691	1.04e-09	1.77e-07
H2-Q5	4.14133	3.48627	7.64149	1.13e-09	1.91e-07
Plekha4	4.49291	4.0576	7.61937	1.21e-09	2.03e-07
C3	5.16113	4.20728	7.58173	1.36e-09	2.26e-07
Apod	4.09156	8.98327	7.57677	1.38e-09	2.27e-07
Ms4a6d	5.58719	4.49193	7.5757	1.39e-09	2.27e-07
Steap4	3.07654	2.64875	7.56537	1.44e-09	2.32e-07
Parp12	4.02771	5.28962	7.5305	1.6e-09	2.57e-07
Il12rb1	3.48665	3.6446	7.51428	1.69e-09	2.68e-07
Ms4a4c	5.93771	3.79285	7.50702	1.73e-09	2.73e-07
Ccl3	7.05522	4.9319	7.50526	1.75e-09	2.73e-07
Ifi35	4.83325	5.56041	7.50057	1.77e-09	2.73e-07
Il1rn	4.95972	3.15135	7.47129	1.94e-09	2.98e-07
AI607873	4.43089	3.21487	7.46041	2.01e-09	3.06e-07
Trim25	3.51601	4.4521	7.39583	2.47e-09	3.71e-07
Apobec3	3.12694	2.89675	7.39481	2.47e-09	3.71e-07
Tnfsf10	3.28723	3.38623	7.36357	2.73e-09	4.07e-07
Cebpd	3.7414	4.44009	7.35238	2.83e-09	4.18e-07
Cfb	5.53826	3.93924	7.32495	3.1e-09	4.48e-07
Casp4	4.47498	3.48289	7.3241	3.1e-09	4.48e-07
Ifnb1	3.94636	2.52401	7.32341	3.11e-09	4.48e-07
AW112010	5.80965	5.43554	7.31963	3.15e-09	4.5e-07
H2-K1	5.1029	7.97911	7.30117	3.34e-09	4.74e-07
Phf11a	4.42602	3.00029	7.29288	3.43e-09	4.83e-07
Slfn2	5.69413	5.44787	7.2763	3.62e-09	5.06e-07
C4b	4.23132	6.29914	7.27295	3.66e-09	5.07e-07
Ptx3	4.83479	3.15896	7.26905	3.7e-09	5.09e-07
Tapbp	4.14962	6.40564	7.26152	3.79e-09	5.14e-07
H2-D1	4.7314	9.42338	7.261	3.8e-09	5.14e-07
Ms4a6c	5.08617	3.7054	7.25963	3.82e-09	5.14e-07
Apol10b	2.43518	2.27402	7.25372	3.89e-09	5.17e-07
H2-Q7	4.77303	4.03267	7.25298	3.9e-09	5.17e-07
Slc15a3	4.99474	4.34879	7.24059	4.06e-09	5.34e-07
Gbp4	4.35868	3.72	7.22479	4.27e-09	5.58e-07
Helz2	3.16344	3.24835	7.22221	4.3e-09	5.59e-07
C1rb	3.59805	3.05904	7.19744	4.66e-09	6.01e-07
Saa3	8.38187	5.75545	7.14389	5.6e-09	7.17e-07
Oas3	3.82156	2.73428	7.13262	5.74e-09	7.3e-07
Serpina3n	4.80629	7.72743	7.12667	5.85e-09	7.38e-07
Tspo	5.40703	6.73091	7.12494	5.89e-09	7.38e-07
C1ra	4.61621	4.59155	7.10301	6.31e-09	7.87e-07
Myd88	3.48065	5.16014	7.06417	7.15e-09	8.85e-07
Lgals9	4.74257	5.94808	7.03898	7.76e-09	9.54e-07
H2-Q9	5.13683	3.82666	7.02026	8.25e-09	1.01e-06
Icam1	5.09437	5.19041	7.00605	8.63e-09	1.04e-06
Trex1	3.5956	5.67924	7.00546	8.65e-09	1.04e-06
Acod1	5.40476	3.27616	6.9981	8.86e-09	1.06e-06
Samd9l	4.05358	4.25454	6.98237	9.32e-09	1.11e-06
Cxcl11	4.14889	2.58188	6.94807	1.04e-08	1.23e-06
Tmem106a	3.90307	3.49912	6.93987	1.07e-08	1.25e-06
Slc10a6	3.76149	2.71356	6.9378	1.08e-08	1.26e-06
Cybb	4.25635	3.14818	6.81383	1.61e-08	1.86e-06
Lilrb4a	5.06685	3.51336	6.80562	1.65e-08	1.9e-06
Nmi	3.41779	3.70775	6.78485	1.76e-08	2.02e-06
Mlkl	3.36035	2.59523	6.77883	1.8e-08	2.05e-06
Gbp8	3.1984	2.62818	6.76795	1.86e-08	2.11e-06
Gpr84	3.75098	3.4023	6.69602	2.35e-08	2.64e-06
Stat2	3.11164	5.82033	6.68375	2.45e-08	2.74e-06
Gm4841	3.99969	2.87716	6.62744	2.94e-08	3.26e-06
Tifa	3.95841	5.11397	6.61967	3.01e-08	3.33e-06
Birc3	3.43406	3.54743	6.59651	3.25e-08	3.54e-06
Il27	3.92655	2.69461	6.59563	3.26e-08	3.54e-06
Epsti1	3.32017	2.91264	6.59509	3.26e-08	3.54e-06
Serping1	4.51198	6.57607	6.56476	3.6e-08	3.88e-06
Cyp1b1	3.00182	3.21318	6.55141	3.76e-08	4.03e-06
Rbm3	2.8824	6.1818	6.54066	3.89e-08	4.15e-06
Cd69	3.97843	2.63508	6.4932	4.54e-08	4.8e-06
Bcl2a1a	4.64898	3.76139	6.49258	4.56e-08	4.8e-06
Sp110	3.73036	3.44497	6.4808	4.73e-08	4.96e-06
Gm6548	3.41829	4.62783	6.46059	5.05e-08	5.26e-06
Cxcl1	3.70245	2.56987	6.45851	5.09e-08	5.27e-06
Pml	2.50661	3.30147	6.45539	5.14e-08	5.29e-06
Trim56	2.75325	3.26133	6.44913	5.24e-08	5.37e-06
Mmp3	4.77387	2.86074	6.44524	5.31e-08	5.41e-06
Klrg2	2.2646	2.24856	6.44356	5.34e-08	5.41e-06
B2m	4.16426	10.4178	6.4071	6.01e-08	6.03e-06
Oas2	3.22846	2.56616	6.40613	6.03e-08	6.03e-06
Tmem140	4.05119	4.12163	6.40537	6.05e-08	6.03e-06
Parp3	3.09915	3.73193	6.402	6.11e-08	6.06e-06
Glipr2	4.38625	5.09383	6.39375	6.28e-08	6.17e-06
Hck	3.81763	3.7343	6.39294	6.3e-08	6.17e-06
Uba7	3.47912	4.12353	6.38713	6.42e-08	6.26e-06
Il18bp	4.66227	4.69984	6.37293	6.72e-08	6.52e-06
Pnp	3.26803	5.90529	6.37065	6.77e-08	6.53e-06
Il6	3.15171	2.22065	6.34698	7.31e-08	7.02e-06
Plin4	3.3727	3.70441	6.34561	7.34e-08	7.02e-06
Phyhd1	2.45333	3.71735	6.31857	8.02e-08	7.62e-06
Tgm2	3.8397	6.11359	6.2861	8.91e-08	8.43e-06
Tapbpl	2.73529	5.29879	6.28371	8.98e-08	8.45e-06
Fas	3.02564	3.16417	6.27501	9.24e-08	8.65e-06
Icosl	2.9729	4.53552	6.26554	9.53e-08	8.87e-06
Osmr	2.86484	3.03	6.26032	9.69e-08	8.98e-06
Sp100	2.69136	2.94003	6.24128	1.03e-07	9.51e-06
Samhd1	3.44402	4.6559	6.22265	1.1e-07	1.01e-05
B430306N03Rik	2.74521	2.06404	6.21045	1.14e-07	1.04e-05
Pla1a	3.38435	3.5703	6.2043	1.16e-07	1.06e-05
Sp140	3.90112	3.40729	6.2009	1.18e-07	1.06e-05
Ms4a6b	4.30747	3.94627	6.14729	1.4e-07	1.26e-05
Mocos	2.51885	2.87093	6.13883	1.44e-07	1.29e-05
Serpina3i	3.22236	2.54098	6.11306	1.57e-07	1.39e-05
Il1b	4.28367	2.92532	6.11125	1.58e-07	1.4e-05
Tnfrsf1a	3.07908	5.98458	6.08505	1.72e-07	1.51e-05
Ccrl2	3.54297	2.80644	6.0603	1.86e-07	1.63e-05
Serpina3f	2.73796	2.32463	6.05225	1.91e-07	1.66e-05
A2m	3.12235	4.15534	6.05201	1.91e-07	1.66e-05
Bcl2a1b	4.87269	4.82643	6.04813	1.94e-07	1.67e-05
Scimp	3.75449	2.69917	6.04725	1.94e-07	1.67e-05
Gzmb	4.60074	3.73937	6.03725	2.01e-07	1.72e-05
Hmox1	4.17186	5.63276	6.01339	2.17e-07	1.85e-05
Chil3	7.78062	5.12021	6.01632	2.18e-07	1.85e-05
Tgm1	3.20207	2.43429	5.9864	2.37e-07	2e-05
Fam26f	3.77551	3.06208	5.95646	2.61e-07	2.2e-05
Rnf135	2.63454	4.27957	5.95042	2.66e-07	2.23e-05
Map3k8	2.89984	2.90936	5.9321	2.82e-07	2.35e-05
Trib2	-1.8478	4.65099	-5.92451	2.89e-07	2.4e-05
Psmb10	3.31913	7.99096	5.90312	3.1e-07	2.56e-05
Siglec1	2.76403	2.36759	5.90262	3.11e-07	2.56e-05
Slamf8	3.31526	2.65181	5.89393	3.2e-07	2.62e-05
Cst7	3.60584	2.9301	5.87658	3.38e-07	2.76e-05
Zc3h12a	2.61412	2.63323	5.87307	3.42e-07	2.78e-05
Slfn1	4.16537	3.11056	5.85155	3.67e-07	2.97e-05
Sele	3.10031	2.25711	5.84736	3.72e-07	2.99e-05
Map3k6	2.50179	3.42563	5.83982	3.81e-07	3.06e-05
Srgn	4.61393	6.6106	5.82818	3.96e-07	3.15e-05
Igsf6	3.76832	3.15246	5.8277	3.97e-07	3.15e-05
Galnt15	3.34236	3.62545	5.80728	4.24e-07	3.35e-05
C5ar1	2.55947	2.2326	5.80059	4.33e-07	3.41e-05
Sult1a1	2.67831	5.87283	5.77969	4.63e-07	3.64e-05
Treml2	2.89399	2.53855	5.75131	5.08e-07	3.97e-05
Trim14	2.54701	2.66805	5.71858	5.65e-07	4.4e-05
Fgl2	3.80032	3.75386	5.71196	5.78e-07	4.48e-05
Cxcl16	4.35381	4.19259	5.70733	5.87e-07	4.53e-05
H2-K2	3.09542	3.45768	5.70574	5.9e-07	4.53e-05
Gzma	3.91698	3.26689	5.70449	5.92e-07	4.53e-05
H2-T22	3.43227	5.11067	5.63935	7.31e-07	5.57e-05
Timp1	4.33155	3.4911	5.62728	7.61e-07	5.77e-05
Fgr	3.35685	2.53089	5.62459	7.67e-07	5.8e-05
Pnpla2	2.29299	4.68421	5.62336	7.7e-07	5.8e-05
Ifitm2	3.29454	7.06054	5.61796	7.84e-07	5.88e-05
Fcgr1	3.85333	4.6194	5.61278	7.97e-07	5.95e-05
9930111J21Rik1	2.43317	2.70116	5.60652	8.14e-07	6.05e-05
AA467197	5.81267	4.12315	5.59683	8.44e-07	6.24e-05
Gm5431	2.81018	2.42327	5.59429	8.47e-07	6.24e-05
C2	3.32869	4.0191	5.59171	8.54e-07	6.27e-05
Tlr3	2.65451	4.58657	5.59019	8.58e-07	6.28e-05
Apobec1	3.16443	3.23783	5.58059	8.85e-07	6.44e-05
Pik3ap1	3.76019	4.16069	5.57988	8.87e-07	6.44e-05
Znfx1	2.54038	5.29429	5.57278	9.08e-07	6.56e-05
Trim12a	3.15383	4.09567	5.55994	9.47e-07	6.82e-05
Cebpb	2.45602	3.01013	5.55364	9.66e-07	6.89e-05
H2-L	2.97435	2.92164	5.55344	9.67e-07	6.89e-05
Csf1	2.35366	4.16534	5.55302	9.68e-07	6.89e-05
Upp1	3.40068	3.08704	5.54146	1.01e-06	7.13e-05
Nfkb2	2.26465	2.62543	5.53577	1.02e-06	7.23e-05
Rbm43	2.00572	4.29245	5.53439	1.03e-06	7.24e-05
Slfn4	3.62111	2.67965	5.53057	1.04e-06	7.3e-05
Hspb6	2.65371	5.23332	5.51708	1.09e-06	7.58e-05
Csf2rb	3.04632	2.89292	5.51652	1.09e-06	7.58e-05
Slfn5	3.25744	4.26257	5.50931	1.12e-06	7.73e-05
Aim1	1.95593	2.29864	5.49749	1.16e-06	8e-05
Ccl19	4.01857	4.30295	5.49036	1.19e-06	8.16e-05
Oas1c	2.20868	3.04314	5.45297	1.34e-06	9.18e-05
Rhoj	3.08864	4.46156	5.44512	1.37e-06	9.35e-05
Sbno2	2.78243	4.74681	5.44488	1.37e-06	9.35e-05
Pnpla7	1.69325	4.47523	5.44282	1.38e-06	9.36e-05
Cd52	5.25213	6.12366	5.43584	1.42e-06	9.59e-05
Maff	2.36508	2.38178	5.40813	1.55e-06	0.000103886
Cxcl13	3.72603	3.11791	5.40791	1.55e-06	0.000103886
Rab20	3.82647	3.80205	5.39119	1.64e-06	0.000109268
H2-Q1	3.21914	3.64732	5.38587	1.66e-06	0.000110365
Mvp	3.2746	5.02885	5.38582	1.66e-06	0.000110365
Plaur	3.99144	3.81852	5.3752	1.72e-06	0.000113848
Trim34b	1.84772	2.02906	5.36474	1.78e-06	0.000117305
Cd300lf	3.40622	2.67835	5.35529	1.84e-06	0.000120125
Nfkbia	2.77662	6.94421	5.35519	1.84e-06	0.000120125
Gkn3	-2.39477	2.43293	-5.35151	1.86e-06	0.000121134
Trafd1	2.69544	6.23637	5.34201	1.92e-06	0.000124473
H2-T24	2.50977	3.45053	5.33827	1.94e-06	0.000125544
Ms4a4a	3.57469	3.00655	5.32679	2.01e-06	0.000129846
Nfkbie	3.0005	3.20581	5.32429	2.03e-06	0.000130433
Gpr34	-2.58494	2.85004	-5.32187	2.05e-06	0.000130998
Cp	2.86838	3.99957	5.31812	2.07e-06	0.000132138
AA619741	2.78944	2.19985	5.30977	2.13e-06	0.000135281
Sct	3.31189	2.43425	5.29184	2.25e-06	0.000142861
Gm12216	2.50107	2.69223	5.27845	2.35e-06	0.000148651
Itgax	3.63811	2.92648	5.27236	2.4e-06	0.000151105
Pnp2	2.9705	4.23856	5.26696	2.44e-06	0.00015322
Gbp11	3.04106	2.63147	5.26505	2.46e-06	0.000153646
Mt2	3.21388	10.7085	5.24007	2.66e-06	0.000165976
Themis2	3.68773	3.44628	5.23408	2.72e-06	0.000168672
AB124611	3.49536	2.86545	5.22618	2.79e-06	0.000172425
Psme1	2.95315	8.31021	5.21069	2.93e-06	0.000180634
Vwa5a	2.16559	3.98948	5.20323	3e-06	0.000184406
H2-M3	3.19644	4.68936	5.19182	3.11e-06	0.000190683
Ifitm1	3.22538	4.3653	5.18321	3.2e-06	0.000194905
Psme2	2.93278	6.8107	5.18295	3.2e-06	0.000194905
Gm12185	2.04926	1.95543	5.18024	3.23e-06	0.000195967
Ciart	2.88406	6.36326	5.17203	3.32e-06	0.000200556
Il1r2	4.92528	3.82549	5.15038	3.57e-06	0.000214853
Mt1	2.71183	11.3407	5.14632	3.6e-06	0.000216432
Cd14	3.4594	4.35917	5.14472	3.62e-06	0.000216867
Setdb2	2.13181	2.41576	5.14321	3.64e-06	0.000217192
Erap1	2.31598	4.45776	5.14171	3.66e-06	0.000217538
Clec4a1	3.99886	3.30277	5.13692	3.72e-06	0.000220311
Ier3	2.01106	5.49779	5.1313	3.78e-06	0.000223309
Amica1	2.66119	2.5756	5.13058	3.79e-06	0.000223309
Gsdmd	3.32364	4.08208	5.11705	3.96e-06	0.000232503
Gadd45b	2.82587	6.02433	5.10966	4.05e-06	0.000237322
Mndal	3.72599	3.56033	5.10366	4.13e-06	0.000240529
Aspg	2.67708	3.31831	5.10328	4.14e-06	0.000240529
Il4ra	2.60484	4.18479	5.10253	4.15e-06	0.000240529
Plscr1	2.85703	3.70808	5.09397	4.26e-06	0.000246086
Olfr56	2.08092	1.88152	5.09347	4.27e-06	0.000246086
Gadd45g	3.02253	6.6585	5.09086	4.31e-06	0.000247389
Ifit1bl1	3.80374	3.47492	5.07757	4.5e-06	0.000257449
9930111J21Rik2	2.05258	2.12736	5.07415	4.54e-06	0.0002594
Lacc1	2.81585	3.91876	5.06363	4.7e-06	0.000267482
C4a	2.2333	2.72399	5.06172	4.73e-06	0.000268296
Gpr65	2.37102	2.25696	5.05744	4.8e-06	0.000271172
Lgals3	4.64648	4.02729	5.04859	4.94e-06	0.000277519
Slc43a3	3.14029	3.40883	5.04758	4.95e-06	0.000277519
Cd40	2.85934	2.26658	5.04737	4.95e-06	0.000277519
AW011738	2.31562	3.52458	5.03486	5.16e-06	0.000287998
Batf	2.79536	2.66566	5.03196	5.2e-06	0.000289814
Tmem252	3.23168	3.74185	5.01803	5.44e-06	0.000302146
Angptl4	3.32618	4.69885	5.00123	5.74e-06	0.000317897
BC094916	2.44699	2.02947	4.99548	5.85e-06	0.000322806
Hpx	4.27861	3.48727	4.99022	5.95e-06	0.000326728
Stx11	2.35984	2.04939	4.98985	5.95e-06	0.000326728
Il1a	3.0098	2.67635	4.97657	6.21e-06	0.000339861
Pirb	3.8602	3.01425	4.97581	6.23e-06	0.000339861
Fcer1g	4.0476	7.23138	4.96223	6.51e-06	0.000353991
Ifit1bl2	1.73483	2.1519	4.94394	6.9e-06	0.000373948
F830016B08Rik	2.35457	2.15134	4.93051	7.2e-06	0.000389197
Ly6i	4.31816	3.02803	4.91988	7.46e-06	0.000401954
Sdc4	2.30113	7.48099	4.9185	7.48e-06	0.000402054
Tubb6	3.19315	3.63326	4.91637	7.53e-06	0.000403645
Selp	2.76411	2.21184	4.90177	7.89e-06	0.000421648
Slpi	4.89435	3.14127	4.90149	7.92e-06	0.000422137
Hsh2d	1.79018	1.81398	4.88217	8.4e-06	0.000446262
Sell	3.44726	2.45436	4.87107	8.7e-06	0.00046107
Gm11127	2.45055	2.17709	4.85933	9.03e-06	0.000476653
Ifitm6	3.69196	2.86545	4.85889	9.05e-06	0.000476653
Casp12	2.11503	2.64766	4.84968	9.32e-06	0.000488771
Casp1	3.26978	3.83768	4.84914	9.33e-06	0.000488771
C3ar1	3.19085	3.14891	4.82706	1e-05	0.000522859
Daxx	2.44441	5.23393	4.8187	1.03e-05	0.000535396
Il3ra	2.53022	3.02539	4.79445	1.11e-05	0.000576671
Casp7	2.30689	3.59327	4.79063	1.12e-05	0.000582072
Gfap	2.93569	8.49914	4.78742	1.14e-05	0.000586391
Fpr2	3.61776	2.64873	4.78172	1.16e-05	0.000595601
BC147527	2.94044	2.45363	4.78028	1.16e-05	0.000596508
Msr1	2.63012	2.18939	4.76787	1.21e-05	0.000618084
Pydc4	2.63617	2.09047	4.76732	1.21e-05	0.000618084
H2-T10	2.50017	2.49891	4.74978	1.28e-05	0.000651652
Ms4a4b	3.3767	2.90276	4.7379	1.33e-05	0.000674894
Ifi30	3.85689	5.56666	4.73551	1.34e-05	0.000678466
Irak3	2.01497	2.39961	4.72514	1.38e-05	0.00069876
Phf11c	3.0191	1.88635	4.71927	1.41e-05	0.000709952
Vcam1	2.4842	6.15229	4.70749	1.46e-05	0.000734884
Pim1	2.92586	4.36545	4.70451	1.48e-05	0.000739857
Pydc3	2.9634	2.44467	4.70263	1.49e-05	0.000742261
Stat3	2.3087	5.02052	4.6823	1.58e-05	0.000789369
Smim3	2.86924	5.37525	4.67804	1.61e-05	0.000797941
Clec4e	3.98855	2.55998	4.67269	1.63e-05	0.000806772
Csrnp1	2.76864	5.20321	4.67214	1.64e-05	0.000806772
Rnf225	2.03191	2.50823	4.67183	1.64e-05	0.000806772
Rnf31	1.81903	5.45569	4.67115	1.64e-05	0.000806772
Ly6c2	5.28284	5.75815	4.67143	1.65e-05	0.000809387
Ly6a	3.05852	5.81458	4.66649	1.67e-05	0.000813346
Il2rg	3.15484	3.20059	4.66609	1.67e-05	0.000813346
Pcgf5	1.99707	4.75531	4.66142	1.69e-05	0.000823058
Cirbp	1.96256	8.1192	4.66063	1.7e-05	0.000823058
Serpina3g	3.65348	3.76059	4.65888	1.71e-05	0.000825804
Ccr1	3.75147	2.9486	4.64498	1.78e-05	0.000860689
Mafk	2.29639	5.02458	4.64233	1.8e-05	0.000864444
Mcemp1	3.28756	2.56348	4.64181	1.8e-05	0.000864444
Htra4	2.53774	2.71212	4.6378	1.82e-05	0.00087305
C1s1	2.42073	2.77003	4.63193	1.86e-05	0.000887069
Fcgr2b	3.3548	4.13964	4.62378	1.91e-05	0.000907945
Lcp2	2.85273	3.63062	4.62136	1.92e-05	0.000912391
Nod1	1.91784	3.11625	4.61132	1.98e-05	0.000939279
Ccl11	2.55098	2.11352	4.60501	2.02e-05	0.000955682
A930015D03Rik	1.74722	2.3266	4.60194	2.04e-05	0.000962486
Gm4070	2.17955	1.93834	4.60007	2.05e-05	0.000965704
Rhoc	2.63695	5.82428	4.59911	2.06e-05	0.000966166
Mpeg1	3.25753	6.19913	4.5913	2.11e-05	0.000987822
Lilr4b	3.32868	2.52444	4.58991	2.12e-05	0.000989662
Plek	2.69815	4.70866	4.56925	2.26e-05	0.00105327
Gpr182	2.00529	3.26426	4.56615	2.28e-05	0.00106088
Fpr1	2.78839	1.85085	4.55456	2.37e-05	0.00109746
Rhbdf2	2.12882	2.43127	4.54039	2.48e-05	0.00114446
Bst1	2.90625	2.44939	4.51569	2.68e-05	0.0012336
Pycard	2.96739	3.858	4.51164	2.71e-05	0.00124625
Rasa4	2.51184	3.49094	4.51009	2.72e-05	0.00124913
Ubd	3.48994	2.74703	4.50888	2.73e-05	0.00125117
Cdkn1a	2.93115	6.04507	4.50621	2.76e-05	0.00125821
Irf5	2.85764	3.21358	4.50008	2.81e-05	0.00127941
Fgf2	1.98346	2.66779	4.49738	2.83e-05	0.00128701
Clec2d	2.44881	4.90351	4.48278	2.97e-05	0.00134388
Lbp	2.80197	4.69819	4.47934	3e-05	0.00135513
Ctsc	2.5683	3.23805	4.47159	3.07e-05	0.0013849
Txnip	2.88658	5.53702	4.45632	3.22e-05	0.00144911
Arid5a	2.03894	2.56819	4.44945	3.29e-05	0.00147685
Nod2	1.90487	2.06473	4.4467	3.32e-05	0.00148597
Cyba	3.52168	5.49109	4.43826	3.41e-05	0.00152093
Tor1aip1	1.89891	4.33536	4.4377	3.42e-05	0.00152093
Mmp13	2.1642	1.79576	4.43368	3.46e-05	0.00153639
Pdk4	1.77109	4.0433	4.43166	3.48e-05	0.00154006
Tlr9	2.60146	2.6383	4.43137	3.48e-05	0.00154006
Tarm1	3.53997	2.55273	4.42805	3.52e-05	0.00155311
Stra6	2.42804	2.78926	4.39063	3.95e-05	0.00174003
Spi1	3.26013	4.76775	4.38682	4e-05	0.00175695
Serpina3m	2.19853	2.04439	4.38285	4.05e-05	0.00177417
LOC100038947	3.4793	2.49303	4.37669	4.13e-05	0.00180499
Csf3	3.05199	2.15035	4.37426	4.16e-05	0.00181374
Ogfr	2.14545	7.04762	4.35498	4.42e-05	0.0019209
Capg	2.91316	3.21482	4.34969	4.49e-05	0.00194823
C1qb	2.60865	8.73035	4.34276	4.59e-05	0.00198576
Spsb1	2.03359	5.66171	4.33809	4.66e-05	0.00200997
Klf15	1.6023	5.82057	4.33584	4.69e-05	0.00201933
Tmem243	2.56641	5.2893	4.33316	4.73e-05	0.00203144
Grn	2.60269	7.91099	4.32993	4.77e-05	0.00204715
Aldh1l1	1.78147	7.20651	4.3243	4.86e-05	0.00207827
Clic1	2.8941	6.55892	4.31872	4.94e-05	0.00210974
Shisa5	1.88518	6.20549	4.31296	5.03e-05	0.00214261
Il15	2.24978	2.41964	4.30981	5.08e-05	0.00215859
Neurl3	2.63676	2.90156	4.30665	5.13e-05	0.00217483
Ms4a8a	3.47379	2.46729	4.29429	5.33e-05	0.00225489
Wfdc17	4.64809	3.70058	4.29509	5.34e-05	0.00225489
Nfkbiz	1.82815	2.19383	4.2893	5.41e-05	0.00227893
Ctsz	2.5125	7.55935	4.2871	5.45e-05	0.00228921
Ctss	2.71951	7.784	4.28629	5.46e-05	0.00228978
Slamf7	2.65607	2.13329	4.28207	5.54e-05	0.0023146
Nlrp3	2.25304	2.33678	4.27995	5.57e-05	0.00232444
Itprip	1.8633	2.51196	4.277	5.62e-05	0.00234041
Ucp2	2.54587	7.56878	4.26264	5.88e-05	0.00244095
Arhgef37	1.65892	2.61455	4.26023	5.92e-05	0.00245363
G530011O06Rik	2.89254	3.34254	4.24873	6.14e-05	0.00253661
Msn	2.62104	6.10963	4.24369	6.23e-05	0.00257048
Elf4	2.29238	2.51924	4.23959	6.31e-05	0.00259722
Pim3	1.76725	6.5914	4.23729	6.36e-05	0.00260989
Rgs1	3.35639	3.04436	4.23337	6.44e-05	0.00263672
Osgin1	2.15947	2.4339	4.23229	6.45e-05	0.00263858
Junb	2.31226	7.5574	4.2199	6.71e-05	0.00273502
Napsa	3.86069	3.28031	4.21006	6.92e-05	0.00281707
Tnfrsf1b	3.15081	3.84982	4.20094	7.11e-05	0.00288702
Tnfaip3	2.64156	3.20009	4.1974	7.19e-05	0.00291154
Aoah	2.98416	2.3173	4.18032	7.57e-05	0.00306172
Tagln2	2.58334	6.29726	4.17867	7.61e-05	0.00307023
Prg4	2.50375	2.85509	4.17185	7.77e-05	0.00312825
Ttc36	2.34224	2.29399	4.15997	8.06e-05	0.0032267
Cd72	2.77237	2.57709	4.15963	8.07e-05	0.0032267
C1rl	1.71853	2.03993	4.15959	8.07e-05	0.0032267
Lrrc25	3.51286	3.65038	4.13446	8.72e-05	0.00347962
Serpine1	2.74749	3.13652	4.12107	9.08e-05	0.00361324
Clec4d	2.89328	2.07321	4.12049	9.09e-05	0.00361324
Itgad	1.72911	2.19784	4.1183	9.15e-05	0.00362927
Saa1	2.3675	2.4852	4.11639	9.21e-05	0.00364265
Csf2rb2	2.14034	2.12067	4.10576	9.51e-05	0.00374734
Asap3	2.00819	3.48305	4.10536	9.52e-05	0.00374734
Cd53	3.08149	4.61681	4.10507	9.53e-05	0.00374734
Ncf4	2.82511	3.11688	4.08217	0.000102202	0.00400893
Il2rb	2.47727	2.6777	4.07045	0.000105904	0.00413708
Itgb2	2.86133	4.47042	4.07043	0.000105918	0.00413708
Irf8	2.58329	3.60669	4.06966	0.00010616	0.00413779
Slfn3	1.85121	2.16644	4.06696	0.000107031	0.00416294
Lyn	2.4899	3.71109	4.06393	0.000108023	0.00419266
Ptges	2.52799	3.71711	4.0497	0.000112794	0.00436865
Syngr2	2.19346	5.76167	4.04668	0.000113829	0.00439949
Hp	4.01258	3.33708	4.04001	0.000116474	0.00448468
Samsn1	2.45604	3.13607	4.03885	0.00011657	0.00448468
Hcls1	2.9597	4.75329	4.03834	0.000116763	0.00448468
Dusp2	2.56656	3.27055	4.03737	0.000117093	0.00448798
Ifi203	2.23043	2.16681	4.03594	0.0001176	0.00449809
Vim	2.3418	7.4381	4.01774	0.000124267	0.00474324
Crot	1.99333	5.92338	4.01146	0.000126648	0.00482415
Psme2b	1.68705	2.40142	4.00851	0.000127785	0.00485742
Irf2	1.63852	5.44412	4.00725	0.000128274	0.00486598
Cxcl2	2.67059	2.01285	4.00587	0.000128814	0.0048745
Naip2	1.97606	2.07417	4.00531	0.000129028	0.0048745
Nampt	1.94397	6.25591	3.99978	0.000131204	0.00494658
Mov10	1.63527	2.69571	3.9896	0.0001353	0.0050906
Cyp4f18	3.39587	2.71444	3.98849	0.000135857	0.00510113
Gpr141	2.65817	1.94977	3.98277	0.000138126	0.00517578
Atf3	3.10405	4.1706	3.9735	0.000142079	0.00531311
Slamf9	3.08522	3.72807	3.95472	0.000150352	0.0056111
Pilrb2	1.7264	1.66798	3.94445	0.000155024	0.0057738
Pilra	2.26857	2.09248	3.94378	0.000155339	0.00577386
Per1	2.20102	6.04028	3.94309	0.000155662	0.00577422
Slc28a2	3.03785	2.17743	3.9424	0.000156025	0.00577605
Zfas1	2.23874	7.32238	3.90143	0.000176398	0.00651717
Snx20	2.61146	3.23874	3.89868	0.000177863	0.00655815
Rras	2.17359	5.98932	3.89557	0.000179522	0.00660612
Ccno	2.14133	3.03796	3.89464	0.000180023	0.00661137
Tlr13	2.83301	3.25655	3.89272	0.000181085	0.00663715
Ly6e	1.9305	6.57409	3.87666	0.000189971	0.00694903
Dcxr	1.85256	4.2221	3.87245	0.00019238	0.00702322
Clic4	2.09935	7.79623	3.86799	0.000194959	0.00710329
Mcur1	1.70842	4.73689	3.86329	0.000197713	0.00718941
Crispld2	1.87378	2.66103	3.86205	0.00019845	0.00720202
Gypc	1.86116	2.52774	3.86082	0.000199177	0.00721418
S100a11	3.20255	6.64028	3.85909	0.000200324	0.0072415
Hmgb2	2.74044	4.44712	3.85453	0.000202971	0.00732285
Rin2	1.54986	5.15196	3.84644	0.000207908	0.00748631
Fcrls	-2.21481	4.58157	-3.83818	0.00021309	0.00765795
Mdga1	-1.80265	3.49611	-3.82994	0.00021838	0.0078328
Slc11a1	2.63706	3.67597	3.82757	0.000219946	0.00787363
Trim12c	1.56797	2.41787	3.82681	0.000220425	0.00787549
Cnksr1	2.04295	2.06397	3.82525	0.000221455	0.007897
Tcirg1	2.15201	3.79645	3.81663	0.000227205	0.0080864
Ptgds	2.03731	12.7237	3.79816	0.000240015	0.00852587
Gm9895	2.08231	2.51819	3.78828	0.000247156	0.00876262
Ccr7	1.96001	1.70333	3.78344	0.000250724	0.00887207
Eif4ebp1	2.23846	4.2485	3.78265	0.000251316	0.00887596
Ugt8a	-2.19681	5.47795	-3.77798	0.000254813	0.00898228
Arrdc2	1.90132	5.16355	3.77718	0.000255419	0.00898644
Cnn3	1.97103	7.87816	3.76689	0.000263314	0.0092466
Nkg7	2.78413	2.96874	3.76314	0.00026629	0.00931856
Pik3ip1	1.38294	6.41424	3.76266	0.000266375	0.00931856
Lsp1	2.40732	2.73145	3.76162	0.000267458	0.00933876
Rac2	2.7766	3.78787	3.75644	0.000271614	0.00946592
Tspan4	2.19324	5.10425	3.75514	0.000272627	0.00948331
Ptafr	3.09304	2.93988	3.75133	0.000275846	0.00957722
S100a6	2.72158	7.14145	3.74812	0.00027837	0.00963387
Pilrb1	2.2139	1.80908	3.74789	0.000278523	0.00963387
Misp	1.55767	1.88218	3.74495	0.000280948	0.00969954
Ikbke	2.17434	2.4953	3.73967	0.000285366	0.00983365
Cd86	2.64685	3.51857	3.73568	0.000288765	0.00993222
Npr1	2.01274	3.58303	3.7335	0.000290605	0.00997691
Klra2	2.27919	1.82996	3.73075	0.00029297	0.0100394
Car13	2.38697	3.17556	3.7264	0.000296753	0.0101502
Gpr132	2.38406	1.97019	3.70372	0.00031724	0.0108308
Mitd1	1.75847	4.52013	3.69747	0.000323113	0.0110109
Lcp1	2.13562	3.82001	3.68702	0.000333177	0.0113329
Nfe2l2	1.82287	4.40258	3.68551	0.000334649	0.0113621
Scara3	1.7301	5.58028	3.67975	0.000340351	0.0115344
Sirpb1b	2.71624	2.11549	3.67822	0.000341935	0.0115668
Ada	1.49828	2.10049	3.67625	0.000343867	0.0116109
Il15ra	1.83502	2.06467	3.66929	0.000350944	0.0118282
Syde1	1.57286	4.51305	3.65915	0.000361524	0.0121625
Alox5ap	2.71447	4.1612	3.64612	0.000375616	0.0126102
Fam46c	2.26036	2.82175	3.64554	0.000376198	0.0126102
Ifng	2.83244	2.61265	3.63987	0.000382571	0.0127936
Lamp2	1.68052	5.74469	3.63935	0.000383059	0.0127936
4833419F23Rik	1.94432	2.09141	3.63756	0.000385065	0.0128374
Fkbp5	1.88306	6.00991	3.63508	0.000387859	0.0128862
Rab19	1.67884	1.85841	3.63502	0.000387928	0.0128862
Sgk1	1.79255	5.04792	3.63205	0.000391301	0.0129749
Rasip1	1.64907	4.28317	3.62636	0.000397847	0.0131682
Ptprc	2.11224	2.3165	3.62246	0.000402398	0.013295
Osm	2.1903	2.05665	3.62026	0.000404983	0.0133565
Il10ra	2.0619	2.90582	3.61809	0.000407547	0.013417
Ccdc86	1.75843	4.39265	3.61216	0.000414645	0.0136264
Glipr1	2.57579	3.1553	3.61021	0.000417037	0.0136806
Nupr1	2.72535	6.08753	3.60636	0.00042178	0.0138116
Emp1	2.22955	2.7638	3.60214	0.00042692	0.0139496
4930599N23Rik	1.61028	1.73425	3.60166	0.000427508	0.0139496
Gm17757	1.67574	1.71176	3.59802	0.00043205	0.0140729
Rela	1.75534	5.71629	3.59414	0.000436952	0.0142075
I830077J02Rik	2.43083	2.84857	3.58939	0.000443037	0.01438
Tgif1	1.64748	2.00742	3.58738	0.000445611	0.0144364
Fam107a	1.74563	9.38751	3.58682	0.000446341	0.0144364
Hvcn1	2.37735	2.96025	3.58078	0.000454246	0.0146663
Ripk2	1.60679	2.58829	3.57724	0.000458914	0.0147911
Tnfrsf4	1.89642	2.51966	3.57249	0.000465274	0.01497
Ms4a4d	2.18576	2.23778	3.56793	0.000471462	0.0151426
Slc30a10	-1.37675	3.1445	-3.56582	0.000474004	0.0151978
Apol6	1.7709	1.96348	3.56196	0.000479685	0.0153431
Traf3ip2	1.71772	2.55474	3.56156	0.000480231	0.0153431
Il13ra1	2.55407	4.17999	3.56057	0.00048166	0.0153431
Mocs1	1.64596	3.547	3.56039	0.000481866	0.0153431
B3gnt3	1.76395	2.70123	3.55186	0.000493898	0.0156991
Cd44	1.93489	2.16708	3.54774	0.000499809	0.0158597
Nuak2	1.65769	2.18777	3.54483	0.000504036	0.0159663
Cabp4	1.52679	1.64472	3.54125	0.000509273	0.0161046
Dram1	2.15881	2.49097	3.53988	0.000511296	0.0161408
Snai1	1.7304	2.38376	3.53872	0.000513004	0.0161671
4933412E12Rik	1.91634	3.29294	3.53749	0.000514834	0.0161971
Gm6904	2.05016	1.72944	3.53471	0.000518974	0.0162995
Tmco4	1.77273	2.74823	3.53146	0.00052386	0.016425
Usp25	1.47218	5.20622	3.52902	0.000527562	0.0165124
Myo1g	2.0669	2.47581	3.52844	0.00052844	0.0165124
Anxa2	2.56961	6.5446	3.52779	0.000529482	0.016517
Plin2	2.47144	5.07419	3.52646	0.000531498	0.0165519
Sirpb1a	2.40268	1.96859	3.52501	0.00053371	0.0165927
Pttg1	1.581	6.41794	3.51581	0.000548017	0.0170088
Trem1	2.34005	1.85395	3.51484	0.000549566	0.0170282
Clec5a	2.09431	2.19503	3.51041	0.000556606	0.0172174
Pglyrp1	2.07995	6.20018	3.5077	0.000560963	0.0173231
Thbs1	2.43556	2.65671	3.50573	0.000564177	0.0173672
Pdpn	2.31025	4.424	3.50566	0.000564273	0.0173672
Esyt1	1.91527	4.90873	3.49884	0.000575424	0.0176809
Tmem52	1.78352	2.47793	3.49453	0.000582596	0.0178714
C1qa	2.2262	8.46823	3.49344	0.000584426	0.0178978
Sav1	1.6954	5.148	3.48255	0.00060296	0.0184346
Adam8	2.33698	2.43297	3.48199	0.000603955	0.0184346
Tnfrsf14	2.01109	2.56303	3.47125	0.000622815	0.0189569
Gpnmb	2.68139	3.34357	3.47115	0.000623122	0.0189569
Ltbr	1.97136	5.24186	3.46681	0.000630771	0.0191566
Mrap	2.06418	2.27085	3.46626	0.000631763	0.0191566
Dnase1l3	2.14104	2.04198	3.46472	0.000634558	0.0192097
Gem	2.07747	3.16327	3.463	0.000637688	0.0192728
Tmem171	2.28561	2.04373	3.45902	0.00064499	0.0194616
Itga5	2.32411	2.94191	3.45819	0.000646531	0.0194762
Tgfbi	3.46616	5.10436	3.45204	0.000659799	0.0198435
Adm	1.68939	3.42257	3.44974	0.000662309	0.0198865
Ctla2b	2.02168	2.58969	3.44428	0.000672719	0.0201663
Pik3r5	2.00411	2.89489	3.43251	0.000695678	0.0208207
Cd74	3.13781	5.08835	3.43126	0.000699034	0.0208872
Plekhf2	2.12575	3.94163	3.41419	0.000732912	0.021864
H2-T-ps	1.6277	2.79428	3.41171	0.000738089	0.0219829
Cflar	1.56145	2.41254	3.41036	0.000740923	0.0220317
Fermt3	2.11683	4.04545	3.40627	0.000749607	0.022254
H3f3b	1.80958	8.91676	3.40558	0.000751065	0.0222615
Matn1	1.74698	2.2623	3.40439	0.000753599	0.0223007
Zbtb42	1.64622	2.22935	3.40303	0.00075652	0.0223513
Axl	1.77614	4.59478	3.39756	0.00076835	0.0226645
S100a9	3.03478	2.72405	3.39538	0.000773881	0.0227912
Clec7a	2.2565	2.09571	3.39413	0.000775888	0.0228138
Tmeff1	-1.5013	6.00372	-3.39206	0.000780423	0.0228758
Ripk1	1.58274	3.3997	3.39204	0.000780479	0.0228758
Ptpn22	1.79126	2.14224	3.39076	0.000783318	0.0229226
Gm11517	1.89064	3.0265	3.3841	0.00079823	0.023322
H2-DMb1	2.31161	3.86343	3.3834	0.000799845	0.0233322
Gpr31b	2.02956	1.82885	3.37857	0.000810828	0.0236152
E230013L22Rik	1.63709	1.83197	3.37751	0.000813274	0.0236491
Slc31a2	1.86839	4.03345	3.37138	0.000827496	0.0240247
Cd244	1.90079	1.92609	3.36981	0.000831163	0.0240933
Relb	2.06482	3.67195	3.36276	0.000847885	0.0245394
Trim26	1.3633	3.8867	3.36066	0.000852571	0.0246364
S100a4	3.17006	4.74713	3.35945	0.000857251	0.0247328
F10	2.41337	1.89316	3.35126	0.000875917	0.0252319
Tdrd7	1.44878	4.97513	3.34825	0.000883325	0.0254056
Hspb8	2.14082	6.41307	3.34536	0.000890553	0.0255736
Rab32	2.32107	3.12872	3.34418	0.000893563	0.0256012
B4galt1	1.96582	3.67979	3.34387	0.000894293	0.0256012
Tnfsf9	1.71002	2.40179	3.34103	0.000901463	0.0257665
Msrb1	2.01416	6.00473	3.33785	0.000909585	0.0259584
Hspb1	2.13767	6.13745	3.33438	0.000918522	0.0261729
Ccr2	2.05446	2.10611	3.32344	0.000947195	0.0269422
Bid	1.71631	5.25429	3.32297	0.000948444	0.0269422
Sdcbp2	1.99989	3.09822	3.32212	0.000950725	0.0269655
Arpc1b	2.17004	6.72465	3.31819	0.000961279	0.0272229
Saa2	1.76703	1.97145	3.31306	0.000975217	0.0275753
Slc1a5	2.04279	3.52474	3.30158	0.00100711	0.0284335
Stxbp3	1.49421	5.42263	3.29891	0.00101467	0.0286032
Aldh1a2	2.20542	4.90223	3.29396	0.00102885	0.0289586
C230035I16Rik	1.91903	2.72375	3.29003	0.00104019	0.029233
Pdlim4	1.80249	5.52781	3.28502	0.00105488	0.0296008
Sfrp1	1.94617	4.08712	3.27311	0.00109053	0.0305549
Vasp	1.81865	3.60129	3.26678	0.00110997	0.0310522
Gpr18	1.97612	2.02787	3.26268	0.00112271	0.0313611
Lpxn	2.72407	3.53157	3.2612	0.00112788	0.0314578
Rnh1	1.956	5.58075	3.24805	0.00116939	0.0325662
Stard5	1.46571	4.33834	3.24565	0.0011772	0.0327344
2010005H15Rik	2.05736	2.14354	3.24186	0.00118969	0.0330262
Pla2g16	1.8136	6.23928	3.24137	0.00119128	0.0330262
Lgals8	1.60929	3.68214	3.23792	0.00120276	0.0332943
Nfkb1	1.52432	4.61485	3.2335	0.00121762	0.0336551
Etnppl	1.90415	5.34334	3.23267	0.00122042	0.0336821
S100a8	4.02819	3.42568	3.23177	0.00123796	0.0341151
Clec4a3	2.33769	2.69552	3.22022	0.00126338	0.0347592
Nt5c3	1.68233	5.96654	3.2197	0.0012651	0.0347592
Klra17	1.98497	1.70772	3.21457	0.00128318	0.0352036
Asprv1	2.03796	2.6689	3.2043	0.00132018	0.0361647
Ctla2a	2.61146	4.45466	3.20286	0.00132588	0.036264
Slc2a5	-1.33217	2.23407	-3.20223	0.00132774	0.036264
Sap30	2.00358	4.3961	3.2011	0.00133189	0.0363235
Il21r	2.21677	3.27834	3.19781	0.00134409	0.036602
Ezr	1.86134	6.65013	3.18846	0.00137914	0.0375012
Ndst4	-1.74084	2.87469	-3.18523	0.00139149	0.0377762
Klrb1b	1.906	1.98704	3.18475	0.00139335	0.0377762
Gmfg	2.05236	2.48392	3.18375	0.00139717	0.0378242
Runx3	2.30575	2.06769	3.18099	0.00140793	0.0380595
Dusp28	1.47692	6.19022	3.17999	0.0014117	0.0381057
Cyp4v3	1.51435	4.20276	3.17143	0.00144535	0.0389569
Slc4a11	1.43388	2.153	3.16797	0.00145916	0.0392718
A530064D06Rik	1.53	1.40785	3.16477	0.00147206	0.039561
Anxa1	2.68157	4.20278	3.16269	0.00148128	0.0397509
Il17c	1.88369	1.98988	3.15908	0.00149525	0.0400676
Pld4	2.5475	5.60271	3.15128	0.00152807	0.0408875
Traf1	1.78077	1.97192	3.14826	0.00154031	0.0411552
Chaf1b	1.6465	2.36885	3.14355	0.00156032	0.0416296
Serhl	1.6996	4.54676	3.13803	0.00158404	0.0421413
Casp8	1.68583	2.42997	3.13781	0.00158501	0.0421413
Apoc2	2.45223	2.1951	3.13757	0.00158636	0.0421413
Cd48	2.16186	3.03181	3.13084	0.00161556	0.0428554
Arhgap30	2.10293	3.15532	3.12668	0.00163401	0.0432824
Mmp8	2.64288	2.03608	3.11893	0.0016698	0.0441672
Elf1	1.37425	2.55456	3.1119	0.00170125	0.0449139
Tmem219	1.80806	5.20814	3.11154	0.00170291	0.0449139
Fxyd5	2.26459	4.32774	3.10916	0.00171409	0.0451443
Dok1	1.74781	2.63197	3.10715	0.00172342	0.0453081
Plbd1	2.71519	2.54728	3.10702	0.00172523	0.0453081
Anxa4	2.03641	3.22318	3.09571	0.0017779	0.046625
Zfp36	2.18607	5.57472	3.09421	0.00178522	0.0467504
Unc93b1	1.9918	4.58916	3.09221	0.00179493	0.046938
Tma16	1.72093	4.97182	3.08744	0.00181832	0.0474315
Gm16675	1.49431	1.86849	3.08731	0.00181894	0.0474315
Mgst1	2.16902	5.11086	3.08585	0.00182625	0.0475546
Lck	1.6784	2.41127	3.08183	0.00184621	0.0480066
Bbc3	1.59597	3.9603	3.07961	0.00185734	0.0482279
Ctsh	2.57498	5.28895	3.07434	0.00188493	0.0488756
Ptpn6	2.16184	3.53409	3.06805	0.00191651	0.0495923
Grrp1	1.63344	3.6782	3.06776	0.00191795	0.0495923
Erp27	1.70607	2.05291	3.06648	0.0019246	0.0496946
Klrk1	1.73634	1.65898	3.06574	0.0019285	0.0497257
Vamp8	2.10099	6.24951	3.05041	0.00201011	0.0517574
Npas4	2.52288	4.9057	3.04907	0.00201813	0.0518915
Art3	1.51813	2.67848	3.04561	0.00203625	0.0522846
Aff1	1.65963	3.22276	3.04391	0.00204564	0.0524526
C1qc	2.02978	8.32416	3.04198	0.00205632	0.0526533
Ppp1r15a	1.74456	5.85003	3.03709	0.00208357	0.0532771
Sertad3	1.68349	3.65761	3.03559	0.00209201	0.0534188
Lyz2	3.71276	6.77596	3.03621	0.00211089	0.0538262
Hk2	1.50652	2.83247	3.02903	0.0021293	0.0542207
Il18rap	1.51105	1.71767	3.02325	0.00216269	0.0549949
Parp4	1.42141	2.98668	3.02029	0.00217995	0.0553575
Fcgr3	1.86102	6.25172	3.01943	0.00218495	0.0554081
1700112E06Rik	1.77586	2.69527	3.01852	0.00219034	0.0554687
H2-M2	1.91348	1.67787	3.00918	0.00224591	0.0567979
Jun	1.82277	7.14457	3.0065	0.00226212	0.0570565
Trim30b	1.55162	1.57858	3.00647	0.00226233	0.0570565
Ccl9	2.38677	3.07989	3.0055	0.00226872	0.0571394
Csrp1	1.61727	9.92406	3.00114	0.00229487	0.0577193
Usb1	1.78395	4.67155	2.99417	0.00233804	0.058725
Doc2b	-1.79935	4.7918	-2.99138	0.00235559	0.0590852
Hist1h1c	2.09249	6.43381	2.9832	0.0024077	0.0603102
Ccr5	2.21727	3.60572	2.97031	0.00249212	0.0623402
F13a1	1.9347	2.29749	2.96905	0.00250029	0.0624599
Gpr17	-1.96249	5.11105	-2.96386	0.00253506	0.0631919
Slc39a1	1.47909	6.57324	2.96358	0.00253692	0.0631919
Tsc22d4	1.52424	6.82356	2.96315	0.00253988	0.0631919
Nos2	2.02643	1.81802	2.96104	0.00255421	0.0634628
Whamm	1.40934	4.73059	2.9588	0.00256943	0.0637202
Slco1c1	-1.42497	4.45104	-2.9585	0.00257148	0.0637202
Slc44a3	1.45523	1.75292	2.95502	0.00259542	0.0641555
Angpt2	1.64254	2.74035	2.95455	0.00259866	0.0641555
Gpr101	-1.97339	2.56192	-2.95443	0.00259949	0.0641555
Il19	1.82333	1.61558	2.95041	0.00262736	0.0647143
Gna13	1.65105	5.81924	2.95016	0.00262915	0.0647143
Ncf1	1.61006	2.94639	2.9326	0.00275444	0.0677078
Cd180	2.61092	3.7232	2.93149	0.00276481	0.0678578
Myl12a	1.76312	6.48276	2.93076	0.00276791	0.0678578
Procr	1.99406	2.81799	2.92919	0.00277948	0.068051
5031414D18Rik	1.43262	2.37409	2.92837	0.00278549	0.0681078
Igfbp7	1.70053	5.81343	2.92602	0.00280282	0.0684056
Tnip1	1.37708	3.69289	2.92572	0.00280509	0.0684056
Ncf2	2.04666	3.36811	2.9228	0.0028269	0.0688465
AI662270	1.92542	2.17725	2.91692	0.00287111	0.0697943
Tor1aip2	1.41896	4.38938	2.91661	0.00287339	0.0697943
Sat1	2.03276	6.40917	2.91135	0.00291369	0.07068
Fth1	1.5698	12.0277	2.91061	0.0029193	0.070723
Gm9733	2.03169	1.77754	2.90562	0.00295805	0.0715677
Havcr2	1.85432	3.3509	2.90394	0.00297109	0.0717891
Cebpa	1.25336	2.43001	2.90092	0.00299402	0.0721693
Stom	1.62177	4.75032	2.90083	0.00299552	0.0721693
Fstl1	1.55896	6.03369	2.90045	0.00299857	0.0721693
Adap2	1.87343	3.8201	2.89664	0.00302882	0.0728022
A530032D15Rik	1.85412	1.64534	2.87761	0.00318412	0.0764356
Gpr35	1.48929	1.69047	2.8734	0.00321945	0.0771832
Ppp1r18	1.68456	3.24164	2.87221	0.00322948	0.0773231
Islr	1.54192	4.67413	2.87156	0.00323501	0.077355
Zeb2os	1.83358	3.03582	2.86998	0.00324837	0.0775738
Chil1	1.90578	5.51776	2.86427	0.00329735	0.0786415
5430427O19Rik	1.50274	1.70296	2.8566	0.00336412	0.0801012
Odc1	1.75684	7.36395	2.85625	0.00336724	0.0801012
Ly6c1	1.86306	6.03323	2.85396	0.00338745	0.0804782
Rarres2	2.3559	4.90285	2.85185	0.00340727	0.0808448
Ssfa2	1.34528	5.60319	2.84261	0.00348928	0.0826843
Gm21188	1.79583	1.80398	2.83071	0.00359907	0.0851764
Etv6	1.55196	3.73762	2.82851	0.00361972	0.0855553
Vav1	1.63348	2.4169	2.82759	0.00362845	0.0855916
Gimap6	1.75554	4.33297	2.82737	0.00363054	0.0855916
4930486L24Rik	1.57207	1.86538	2.82366	0.00366564	0.0863087
Nectin4	1.30423	2.83319	2.82106	0.00369046	0.0867686
Edem1	1.48558	4.2058	2.82063	0.00369458	0.0867686
Arl5c	1.95211	3.06442	2.81832	0.00371689	0.0871703
Mapkapk2	1.57454	6.08522	2.81787	0.00372114	0.0871703
Dpep2	1.81393	1.70298	2.81555	0.0037437	0.0875875
F11r	1.63677	4.7795	2.81289	0.0037696	0.0879899
Serpinf2	1.37916	1.72815	2.8128	0.00377045	0.0879899
Arsi	1.4962	2.09	2.8088	0.00380973	0.0887941
Rassf1	1.48447	4.43571	2.80727	0.00382491	0.0890354
Tbrg1	1.38181	7.31376	2.80321	0.0038653	0.0898621
Kcng1	-1.98741	3.66921	-2.80045	0.00389317	0.0903961
Rgcc	1.97744	6.26445	2.79426	0.0039559	0.0917371
S1pr3	1.49433	3.95789	2.79243	0.00397463	0.0920556
H2-Ab1	2.78607	4.77395	2.78993	0.00400976	0.0927527
Ubald2	1.55099	6.17359	2.7882	0.00401819	0.0928312
A630001G21Rik	1.56612	1.96021	2.78264	0.00407634	0.0939766
Ugt1a6b	1.30717	1.60947	2.78248	0.00407796	0.0939766
Rhoh	1.46749	1.9733	2.77909	0.00411376	0.0946832
Serpina3h	1.40025	1.76514	2.77363	0.00417206	0.0958865
Serpinb9	1.51933	4.18673	2.77322	0.00417644	0.0958865
Gch1	1.99264	3.14328	2.77183	0.00419157	0.0960791
Cd68	2.18465	4.78394	2.77153	0.00419525	0.0960791
Rnf114	1.51782	6.88369	2.76943	0.00421741	0.0964666
Ccdc88b	1.56155	2.68328	2.76733	0.00424023	0.0968684
Rnf125	1.68281	2.72071	2.76365	0.0042805	0.0976675
Mxd1	1.66758	4.86238	2.75893	0.00433277	0.0987378
Alpk1	1.28517	2.33966	2.74895	0.00444511	0.101173
Soat2	1.38514	1.65966	2.74366	0.00450567	0.102405
Snhg15	1.82471	4.16074	2.74326	0.00451034	0.102405
Serpinb1a	-1.86664	4.07855	-2.73659	0.00458804	0.104041
Cited2	1.21392	6.04989	2.73575	0.00459634	0.104101
Pros1	1.34228	4.33717	2.7344	0.00461371	0.104366
Hcrt	-4.10764	2.60952	-2.74527	0.00462992	0.104604
Lap3	1.51531	7.17822	2.73048	0.0046601	0.105157
Aida	1.61799	6.16683	2.72282	0.0047521	0.107102
Cmklr1	1.88453	3.4251	2.7209	0.00477546	0.107498
Ninj1	1.87556	6.42145	2.71486	0.00484955	0.109032
Milr1	1.50009	1.6643	2.7104	0.00490482	0.11014
Sppl2a	1.51576	4.90468	2.70919	0.00491992	0.110345
Rab29	1.80128	4.52419	2.70456	0.0049782	0.111516
Ccp110	-1.36668	5.14438	-2.70031	0.00503219	0.112578
Chil4	1.96998	1.34514	2.69908	0.00504812	0.112578
Npc2	1.91112	7.28994	2.69895	0.00504978	0.112578
Flt3l	1.48488	2.58096	2.69892	0.00505002	0.112578
Cd80	1.63905	2.07975	2.69397	0.00511376	0.113861
Gm14085	1.88977	1.60664	2.69206	0.00513878	0.114197
Insl6	1.97936	2.61801	2.69188	0.00514124	0.114197
Robo4	1.47381	3.09194	2.69107	0.00515157	0.114289
Mfsd7a	1.45754	2.06172	2.68281	0.00526037	0.116563
Gabra2	-1.82827	4.84608	-2.67874	0.0053149	0.11763
Tyrobp	2.26471	7.5425	2.67579	0.00535668	0.118411
Flnc	1.40584	1.92523	2.67517	0.00536307	0.118411
Tnfsf8	1.514	1.70367	2.67379	0.00538173	0.118681
Elovl6	-1.40498	4.7011	-2.66889	0.0054487	0.119985
Map3k14	1.41349	3.26589	2.66778	0.00546399	0.119985
Fes	1.74972	3.52459	2.66774	0.00546457	0.119985
Sfrp4	1.40125	2.48481	2.66757	0.00546688	0.119985
Cxcr4	2.54513	3.56622	2.66627	0.00549294	0.120414
Litaf	1.80444	6.25207	2.6652	0.00549966	0.120418
Gimap5	1.43055	2.31706	2.66387	0.00551813	0.120679
Klf6	1.60653	5.86608	2.66339	0.00552481	0.120682
Athl1	1.19884	3.53658	2.65978	0.00557331	0.121597
Skap2	1.647	5.11582	2.65808	0.00559929	0.12202
Tuba4a	-1.23231	7.8255	-2.65349	0.00566313	0.123265
Tmem176a	1.66413	5.27552	2.65218	0.00568303	0.123552
Adamts1	1.8766	4.65961	2.65134	0.0056951	0.123669
Itgb7	1.59106	2.45184	2.6507	0.0057042	0.123721
Arrdc4	2.18424	3.54271	2.64571	0.00577766	0.125167
Dcn	1.95127	5.34549	2.64324	0.00581242	0.125772
Hfe	1.30935	2.83838	2.63796	0.00588964	0.127293
Hcn3	-1.35018	3.69695	-2.6319	0.00597972	0.129089
Sh3bp2	1.61024	2.6438	2.63119	0.0059903	0.129166
Il17ra	1.66808	4.74034	2.62666	0.00605874	0.130358
Emp3	2.1576	3.49848	2.62669	0.00605973	0.130358
Alkbh3	1.41321	4.99101	2.62223	0.00612612	0.131633
Ehd4	1.4795	4.96055	2.62062	0.00615084	0.13201
Plekha2	1.52493	4.67396	2.61366	0.00625875	0.134046
Arhgap8	1.10438	1.49734	2.61343	0.00626021	0.134046
Cbln2	-1.69805	3.8155	-2.60061	0.00646555	0.138282
Zc3h12d	1.353	1.78102	2.58722	0.00668439	0.142797
Ahnak	1.38902	2.27755	2.58168	0.00677682	0.144603
Spty2d1	1.35389	4.30074	2.5715	0.0069499	0.148125
2810032G03Rik	-1.3696	3.3549	-2.55957	0.00715777	0.15238
Egfr	1.36347	2.88826	2.55679	0.00720709	0.153136
Cd302	1.72143	4.7716	2.55663	0.00720991	0.153136
Sfxn2	1.33131	3.10075	2.55584	0.00722399	0.153258
Hrct1	1.62528	3.22018	2.55522	0.00723511	0.153318
2200002D01Rik	1.81454	2.18337	2.5546	0.00724616	0.153376
Ecscr	2.05739	4.27408	2.55381	0.00726133	0.153521
Ifnar2	1.51778	4.26619	2.55315	0.00727199	0.15357
Cyp4f15	1.24569	3.73283	2.54904	0.00734591	0.154953
Chordc1	-1.57607	5.18633	-2.54449	0.00742869	0.15652
Sun2	1.2302	4.80614	2.54169	0.00747985	0.157418
Prpf38a	1.48044	6.00715	2.54039	0.00750395	0.157746
Tfec	1.51175	1.50539	2.53587	0.00758781	0.159327
Mettl3	-1.49523	4.20601	-2.52148	0.00786022	0.164859
Atp6v0e	1.50161	6.89705	2.51795	0.00792847	0.166101
Smpdl3b	2.00166	3.38228	2.51728	0.00794239	0.166204
Sla	1.72613	3.58504	2.51656	0.00795555	0.166291
Filip1l	1.54221	2.34433	2.51143	0.0080558	0.168196
Plcxd2	-1.76523	5.10829	-2.50823	0.00811903	0.169324
H2-Aa	2.58702	4.85472	2.50033	0.00830148	0.172827
Mmp15	-1.36265	4.27029	-2.4989	0.00830573	0.172827
Slc9a3r1	1.38791	7.20347	2.49693	0.00834574	0.173463
Padi2	-1.43601	4.3371	-2.4954	0.0083768	0.173913
Lat2	1.78196	2.77703	2.49414	0.00840285	0.17411
Cstb	1.87093	7.59565	2.49403	0.00840517	0.17411
Ccl6	2.1998	3.34752	2.48889	0.00851526	0.176192
Akr1b8	1.54759	2.64311	2.48511	0.00858917	0.177522
Atp8b3	1.56272	1.8871	2.48277	0.00863797	0.178331
Fabp7	-1.90738	6.33977	-2.47683	0.00876406	0.180732
Fosb	2.08976	3.74356	2.47306	0.00884649	0.182054
Mgp	1.92172	7.86849	2.4729	0.00884792	0.182054
1110038B12Rik	1.62098	5.02454	2.47179	0.00887105	0.182326
Htra1	1.32163	8.52366	2.47034	0.00890214	0.182762
Agpat2	1.36936	2.97985	2.46733	0.00896728	0.183894
Nr1d1	1.46552	7.76786	2.46159	0.00909257	0.186132
Dnase2a	1.59123	4.17057	2.46114	0.00910253	0.186132
4930523C07Rik	1.37517	2.1468	2.46095	0.00910667	0.186132
Pstpip1	1.94687	3.38299	2.4576	0.00918173	0.187458
Ampd3	1.36802	4.15039	2.45692	0.00919576	0.187537
Majin	1.34011	1.57667	2.45564	0.00922417	0.187908
Gimap9	1.33995	2.06851	2.45065	0.00933594	0.189975
Plekho2	1.57621	4.58084	2.45003	0.00934987	0.190049
Igfbp3	1.47777	4.93822	2.44881	0.00937739	0.190398
Il17rc	1.19945	2.60664	2.44507	0.00946139	0.191893
Gpr15	1.33895	1.46068	2.43905	0.00960012	0.194492
9330175E14Rik	1.19845	1.52362	2.43814	0.00962131	0.194707
Prf1	1.67048	1.92952	2.43456	0.00970426	0.196171
Spata6	1.39479	3.52534	2.43324	0.00973517	0.196446
Tlr7	1.38393	1.97885	2.43307	0.0097392	0.196446
Mustn1	1.74728	3.43383	2.42969	0.00981869	0.197833
Bak1	1.51678	5.29683	2.42829	0.00985133	0.198274
Blnk	1.77675	4.02896	2.42504	0.00992868	0.199613
Malt1	1.77343	2.89643	2.4169	0.0101241	0.20332
Lpin3	1.42956	1.97749	2.41261	0.0102283	0.205189
Cd84	1.6158	2.25358	2.41154	0.0102543	0.205275
Cd63	1.79949	6.92472	2.41154	0.0102548	0.205275
Rnf19b	1.53678	6.69067	2.4051	0.0104133	0.208221
Trib1	1.48075	4.70044	2.39819	0.0105863	0.21145
Map6d1	-1.36103	5.59673	-2.39366	0.010701	0.21351
Cd47	1.37615	6.92062	2.39003	0.0107936	0.215126
Eif6	1.31993	7.22515	2.38952	0.0108068	0.215155
Slc16a9	1.3129	3.17591	2.385	0.0109236	0.217246
Sertad1	1.6669	5.60288	2.384	0.0109495	0.217526
Mmp14	1.89393	5.5566	2.38254	0.0109886	0.218069
Clu	1.30072	11.1633	2.38137	0.011018	0.218418
Higd1b	-1.30482	3.08072	-2.37665	0.011142	0.220638
Ecm1	1.9768	3.80984	2.37493	0.0111899	0.22135
Sox9	1.23715	4.79823	2.37158	0.0112766	0.222824
Gjb2	1.60248	4.46488	2.36952	0.0113317	0.223673
Epha2	1.54592	2.72155	2.3678	0.0113779	0.224203
Bdh2	1.56159	3.1142	2.36762	0.0113828	0.224203
Endod1	1.34753	7.30724	2.36635	0.0114171	0.224637
Rab3c	-1.48464	6.74444	-2.36555	0.0114385	0.224819
Rab9b	-1.45798	4.29505	-2.36434	0.0114713	0.225045
P2ry6	1.44954	3.31362	2.36423	0.0114744	0.225045
Ccl17	1.83763	3.54024	2.36354	0.0114938	0.225185
Smim18	-1.35321	4.61048	-2.36026	0.0115823	0.22668
Tmem176b	1.46379	4.53177	2.35383	0.0117593	0.229899
Retnlg	1.87855	1.88161	2.35233	0.0118022	0.230494
Pcsk1	-1.29898	4.84668	-2.35118	0.0118331	0.230851
Ankrd13a	1.23604	6.34447	2.35	0.0118661	0.23125
Cytip	1.39889	1.89916	2.34457	0.0120185	0.233974
Aif1	2.00868	5.34758	2.34096	0.012125	0.235477
Mmp19	1.41186	1.86251	2.34066	0.0121296	0.235477
Hpse	1.49792	2.12106	2.34034	0.0121388	0.235477
Gls	-1.46333	5.88046	-2.34006	0.0121468	0.235477
Snhg1	1.62042	6.09398	2.33805	0.0122044	0.236345
Nrros	1.36383	2.95775	2.33455	0.0123048	0.23804
Pira2	1.60889	1.65066	2.33355	0.0123339	0.238353
Gm21975	1.88636	1.85003	2.33243	0.0123678	0.238757
2410006H16Rik	1.70112	7.66024	2.33111	0.0124049	0.239222
Tfcp2l1	1.38294	2.51941	2.32672	0.0125327	0.241435
Lpcat2	1.50405	4.62348	2.32408	0.0126106	0.242643
Hs3st2	-1.64471	4.67862	-2.32371	0.0126217	0.242643
Fbxw17	1.30474	4.50455	2.31861	0.012773	0.245294
Gpsm3	1.66598	3.8697	2.31587	0.0128551	0.246615
Nmrk2	1.37641	1.85213	2.31491	0.0128837	0.246907
Clic5	1.48117	3.48482	2.31317	0.0129364	0.247658
Sstr2	-1.44978	3.76636	-2.31187	0.0129755	0.248149
Arl11	1.6072	2.27556	2.30442	0.0132029	0.252238
Cd177	1.64764	1.54692	2.30232	0.0132678	0.253214
Shmt1	1.18803	2.85202	2.29813	0.0133977	0.25543
Snhg12	1.36665	6.78436	2.29555	0.0134784	0.256677
Hdc	2.04882	3.94667	2.29536	0.013491	0.256677
Sh3tc1	1.58545	2.69639	2.29451	0.0135109	0.25679
Wfdc21	2.25738	1.58499	2.2929	0.0135839	0.257913
Phc2	1.17895	5.59252	2.29153	0.0136047	0.258042
Arhgap9	1.43108	2.15396	2.29095	0.0136231	0.258125
Ncan	-1.47132	5.96193	-2.29017	0.0136478	0.258328
Btg1	1.50123	4.84558	2.28945	0.0136706	0.258494
Pvr	1.36131	3.7019	2.28774	0.0137249	0.259254
Il6ra	1.26625	2.46765	2.28233	0.0138982	0.26226
Mill2	1.25752	2.18322	2.279	0.0140058	0.264019
Stfa2l1	1.72185	1.39728	2.27012	0.014297	0.269234
Ebi3	1.60835	2.90734	2.26383	0.0145057	0.272702
Dock2	1.42677	2.81109	2.26344	0.0145185	0.272702
Tmem192	1.36837	5.32828	2.26323	0.0145256	0.272702
Scamp2	1.40851	5.74336	2.26074	0.0146092	0.273993
Bdkrb1	1.25307	1.75566	2.25885	0.0146731	0.274912
Fbxo6	1.33688	4.02158	2.25661	0.014749	0.276053
Retsat	1.17077	4.81444	2.25319	0.0148646	0.277936
Rgs4	-1.70788	8.16755	-2.25267	0.0148838	0.278012
Itm2a	-1.48199	6.09062	-2.25184	0.0149116	0.278248
Rnaset2a	1.64184	6.34969	2.25039	0.0149618	0.278904
Dgkk	-1.54684	2.02777	-2.24871	0.0150195	0.279697
Timeless	1.05127	1.89603	2.24329	0.015203	0.282827
Fbln1	1.32682	3.77675	2.24208	0.0152496	0.283409
Iqgap1	1.47282	4.20982	2.23933	0.0153464	0.28492
Itpkc	1.30714	4.0808	2.23442	0.0155199	0.287852
Carhsp1	1.32556	7.06617	2.2327	0.0155809	0.288693
Ccnd3	1.12684	4.382	2.22916	0.0157046	0.290692
Armcx6	1.55156	4.42883	2.22746	0.015769	0.291591
Adhfe1	1.32093	4.0818	2.22653	0.0158023	0.291916
Rap1b	1.57246	6.9466	2.22381	0.0159011	0.293446
Tgfb1	1.64321	4.02968	2.22281	0.0159376	0.293826
Slc6a3	-2.89373	2.69203	-2.22779	0.0160054	0.29478
Msln	1.53565	2.46056	2.21855	0.0160929	0.296097
Slc3a2	1.26664	6.93474	2.21676	0.0161589	0.297015
Lmna	1.2694	4.81893	2.20462	0.0166115	0.30503
Slc39a14	1.23756	3.75259	2.19875	0.0168344	0.308814
Tnfrsf12a	1.88101	4.48535	2.19686	0.0169106	0.309859
S100a3	1.57139	2.65992	2.19639	0.0169249	0.309859
Gabrr2	1.50208	2.75394	2.19574	0.0169496	0.310004
Spata13	1.45012	3.36322	2.19339	0.0170404	0.311196
Nfil3	1.53251	5.17541	2.19317	0.0170486	0.311196
Agtrap	1.27998	3.47421	2.19088	0.0171375	0.312509
Vat1l	-1.62087	6.25699	-2.18713	0.0172837	0.314864
Pla2g3	1.53227	3.3185	2.18493	0.0173697	0.316119
Arhgdib	1.78787	3.55073	2.18454	0.0173869	0.31612
Tmbim1	1.36484	6.85393	2.18308	0.0174422	0.316813
Lrrc32	1.61845	3.5269	2.18216	0.017479	0.317169
Itih2	1.43319	3.50363	2.17816	0.0176373	0.319725
Mcl1	1.39817	6.50492	2.17698	0.0176843	0.320263
Trem3	1.68646	1.753	2.17604	0.0177225	0.32064
Camkk2	-1.60062	5.42509	-2.17385	0.01781	0.321907
Hk3	1.40046	1.86089	2.17219	0.0178762	0.322541
Zyx	1.46457	4.82551	2.1721	0.0178801	0.322541
Ahsa2	-1.10284	2.57098	-2.16624	0.0181139	0.32644
Nfkbib	1.24137	5.37687	2.16256	0.0182679	0.328893
Glp2r	1.7205	2.48945	2.16165	0.0183065	0.329267
Gltscr2	1.15368	7.73087	2.15995	0.0183739	0.330025
Tmem173	1.2813	2.59999	2.15973	0.0183845	0.330025
Slc12a7	1.28437	3.213	2.15697	0.0184989	0.331757
Acaa1a	1.29153	6.98893	2.15644	0.0185207	0.331826
Irak2	1.2521	3.92194	2.15473	0.0185921	0.33278
Mir124a-1hg	-1.80956	4.41254	-2.14893	0.0188385	0.3366
Adamts9	1.32581	2.52649	2.14877	0.018842	0.3366
Tnnc1	-1.50125	4.42949	-2.14832	0.018861	0.336614
Casq1	1.24837	2.32015	2.14352	0.0190648	0.339921
Bmp2k	1.18864	3.76851	2.13856	0.0192774	0.34338
Apbb1ip	1.4939	3.59846	2.13062	0.0196218	0.349178
Btbd17	-1.65534	4.03822	-2.12949	0.0196721	0.349516
Tes	1.51003	2.88322	2.12915	0.0196864	0.349516
Akr1c13	1.28199	1.8649	2.12889	0.0196977	0.349516
Ccl8	1.72055	2.38793	2.12828	0.019726	0.349682
Tubb4a	-1.24576	10.1714	-2.12191	0.0200063	0.354309
Naaa	1.13516	4.92664	2.11831	0.0201652	0.356781
Gns	1.34147	7.14405	2.11749	0.0202036	0.357117
Paqr5	1.14577	2.9601	2.10906	0.0205834	0.363483
Acp5	1.59761	1.9206	2.10524	0.0207602	0.366254
Slc18a2	-2.14769	2.60194	-2.10498	0.020815	0.366869
R3hdm1	-1.32738	6.2259	-2.10168	0.0209244	0.368335
Endou	1.25437	2.67276	2.10138	0.0209381	0.368335
Ell3	1.46067	1.85565	2.09902	0.0210477	0.36991
Gm8979	1.0566	1.56135	2.09602	0.0211857	0.371981
Sdc1	1.79376	2.9342	2.09529	0.0212257	0.372329
Adcyap1	-1.23989	2.6205	-2.09446	0.0212609	0.37259
Tlr4	1.20642	1.85762	2.09309	0.0213253	0.373365
Myoc	-1.67333	4.85739	-2.09017	0.0214643	0.375414
Tmem184b	1.17941	4.95848	2.08974	0.0214831	0.375414
Cdt1	1.38054	2.94722	2.08904	0.0215164	0.37564
0610043K17Rik	1.21721	1.74117	2.08658	0.0216332	0.377064
Psd4	1.3032	2.11754	2.08647	0.0216389	0.377064
Pdcd1	1.55956	2.0464	2.08229	0.0218388	0.380189
Dennd3	1.37858	3.12524	2.0791	0.0219925	0.382503
Slc14a1	1.19935	3.13095	2.07857	0.0220183	0.382591
Piwil4	1.10109	1.45372	2.07591	0.0221472	0.384469
Sectm1a	1.21153	1.40603	2.07495	0.022194	0.38492
Fam129a	1.19716	2.4789	2.07107	0.0223835	0.38784
Hes5	-1.57269	4.14612	-2.07036	0.0224189	0.388089
Eml1	-1.15045	3.60578	-2.06829	0.0225198	0.38947
Dgkb	-1.50994	5.24697	-2.06633	0.0226178	0.390798
Laptm5	1.60813	6.71856	2.06471	0.0226984	0.391824
Ftl1	1.49801	10.5948	2.06388	0.0227392	0.392161
Gdf9	1.74297	2.7294	2.06333	0.0227697	0.392254
Kctd21	-1.57994	3.86796	-2.0629	0.0227885	0.392254
Trip6	1.48985	4.10793	2.06249	0.0228084	0.392254
Tpm4	1.39904	6.28946	2.06135	0.0228656	0.392871
Muc13	1.13724	1.38501	2.05915	0.0229758	0.394396
Micall2	1.50204	3.22189	2.05839	0.0230139	0.394684
Gm2115	-1.50874	3.70621	-2.05609	0.0231299	0.396303
Gpr26	-1.65109	4.42877	-2.05219	0.0233289	0.399342
Crip1	1.75045	5.93444	2.05167	0.0233578	0.399465
Hs3st3b1	1.14458	1.91861	2.04958	0.0234606	0.400852
Zmynd15	1.28409	1.58688	2.04338	0.0237799	0.405932
Nfkbid	1.38236	2.84437	2.04094	0.0239062	0.407711
Trim47	1.23628	2.86731	2.03931	0.0239913	0.408711
Susd6	1.14058	4.79334	2.03897	0.0240092	0.408711
Pik3c2b	-1.31043	2.94164	-2.03457	0.0242398	0.412255
Jmjd7	1.3896	3.20624	2.03381	0.0242797	0.412538
Shc1	1.20488	3.45081	2.0334	0.0243012	0.412538
Trib3	1.38895	2.38209	2.03287	0.0243293	0.412636
Cd300ld	1.218	1.5615	2.03194	0.0243785	0.41309
Rnaset2b	1.47289	5.81996	2.028	0.0245875	0.415873
Tinagl1	1.42084	4.08219	2.028	0.0245879	0.415873
Tppp	-1.34538	7.93059	-2.02496	0.0247502	0.418235
Opn3	-1.30575	3.18997	-2.02435	0.0247827	0.4184
Gap43	-1.25981	8.76209	-2.01815	0.0251176	0.423667
Fsd1	-1.1576	5.8499	-2.01384	0.0253523	0.427235
Frat2	1.18069	3.69178	2.0109	0.0255139	0.429566
Chmp4b	1.16548	8.99876	2.00798	0.0256747	0.431756
Cyyr1	1.36138	2.98723	2.00769	0.0256908	0.431756
Postn	1.37302	1.89649	2.00647	0.0257586	0.432501
Lag3	1.52745	4.50447	2.00555	0.0258096	0.432963
Mvb12a	1.22136	6.31738	1.99907	0.0261717	0.438637
Cx3cr1	-1.50153	4.95486	-1.99656	0.0263139	0.44062
Magee2	-1.22243	3.73735	-1.99529	0.0263854	0.441416
Cap2	-1.34505	6.89956	-1.99252	0.0265424	0.443641
Pira6	1.40974	1.43938	1.99018	0.0266761	0.445472
Klhl6	1.61289	2.9715	1.98741	0.0268364	0.447398
Gm10791	1.18012	1.71351	1.98732	0.02684	0.447398
Apof	1.17816	1.67528	1.98524	0.02696	0.448993
Ptbp1	1.20053	4.12743	1.97846	0.0273541	0.455144
Id3	1.40691	7.59136	1.97728	0.0274228	0.455877
Gm14005	1.24159	1.58664	1.97679	0.0274515	0.455942
Myc	1.05047	2.12523	1.97479	0.0275652	0.457419
Tlr6	1.26023	1.83607	1.97096	0.0277956	0.460716
Angptl8	1.59818	1.7031	1.97067	0.0278139	0.460716
Idnk	1.31806	4.66567	1.96994	0.027856	0.460999
Prmt2	-1.17552	4.58919	-1.9681	0.0279656	0.462398
Rai14	1.19919	2.8239	1.96751	0.0280006	0.462563
P2ry12	-1.23771	4.51626	-1.96534	0.02813	0.464284
Csf2ra	1.37789	4.74834	1.96446	0.0281832	0.464746
Cd200r4	1.51783	1.59689	1.96315	0.0282624	0.465634
Was	1.44866	2.88596	1.95767	0.028593	0.470661
Batf3	1.27426	2.61106	1.95656	0.0286601	0.471345
Btc	1.08931	1.64495	1.95201	0.0289381	0.475493
Stk40	1.24599	4.58193	1.95081	0.0290124	0.476289
Lin7b	-1.46228	6.61805	-1.94487	0.0293798	0.481891
Fktn	-1.23986	4.19043	-1.94338	0.0294722	0.482977
Tmem229a	-1.40051	4.62424	-1.9428	0.0295082	0.483138
Zscan25	1.04765	5.13273	1.94101	0.0296145	0.484399
Slc7a7	1.16069	1.96397	1.94073	0.0296378	0.484399
Mefv	1.27802	1.42585	1.93417	0.0300515	0.490726
Scgb3a1	1.39815	1.89965	1.93273	0.0301429	0.491782
Cd3d	1.4861	2.18468	1.93117	0.0302424	0.49297
Sphk1	1.28445	2.33483	1.92932	0.0303598	0.493962
Baiap3	-2.10536	4.88394	-1.93064	0.0303826	0.493962
Rab5c	1.19055	7.49656	1.92895	0.0303836	0.493962
H2-Eb1	1.90006	4.01543	1.92806	0.0304741	0.494996
Gm8909	1.24779	1.436	1.92568	0.0305933	0.496495
Gucy2g	-1.30014	2.20028	-1.92259	0.0307934	0.499302
Mpzl2	1.24405	2.50324	1.91211	0.0314779	0.509953
Ggta1	1.07487	1.98505	1.91104	0.0315467	0.510619
Cndp2	1.25229	6.08389	1.91051	0.0315835	0.510766
Card19	1.4207	5.50834	1.90825	0.0317336	0.512412
Lonrf2	-1.39741	6.14813	-1.90814	0.0317409	0.512412
Apln	-1.31397	4.37615	-1.90482	0.0319619	0.515529
Lif	1.14366	1.64716	1.90374	0.0320342	0.516243
Naip5	1.16511	1.81631	1.90332	0.0320628	0.516252
Cd2	1.47409	2.27456	1.90176	0.0321672	0.517482
Lrrk2	-1.37056	3.67029	-1.90132	0.0321967	0.517505
Mdfic	1.41128	2.88824	1.89847	0.0323891	0.520144
Dll1	1.26714	3.45427	1.89787	0.0324294	0.520337
S1pr2	1.30211	3.01322	1.8941	0.0326857	0.523995
Cd82	1.19971	3.89341	1.89184	0.0328396	0.526005
Crlf2	1.29173	3.68434	1.88888	0.0330431	0.528635
Cry1	1.16117	4.99714	1.88861	0.0330612	0.528635
Plagl2	1.21878	3.08159	1.88787	0.0331126	0.528999
Diras2	-1.60021	7.06148	-1.88353	0.0334155	0.533375
Dbndd2	1.3119	6.01416	1.88175	0.0335365	0.534843
Katna1	1.26573	4.55291	1.87972	0.0336781	0.536638
Fgfrl1	1.23282	4.21049	1.87681	0.0338822	0.539423
Tigit	1.32286	1.80165	1.87552	0.0339729	0.540401
Mafb	1.40132	4.41415	1.87198	0.0342229	0.543907
Tm4sf1	1.48128	5.10149	1.87145	0.0342608	0.544041
Zufsp	1.14925	3.9841	1.8704	0.0343344	0.544742
Dusp19	-1.20089	3.88572	-1.86946	0.0344017	0.54534
Ier5l	1.16041	4.71144	1.86654	0.0346099	0.548169
Igip	-1.29803	5.25426	-1.86481	0.0347339	0.549274
Cchcr1	1.09504	2.96691	1.86461	0.0347462	0.549274
Fam60a	1.16711	2.39268	1.86432	0.0347691	0.549274
Rspo1	-1.45687	3.39286	-1.86237	0.0349097	0.551023
Rbpms	1.1952	2.14149	1.8613	0.0349866	0.551764
Gpx1	1.53197	7.07979	1.85732	0.0352764	0.555859
Tagap	1.39905	3.82891	1.84737	0.0360048	0.566853
Cbln4	-1.56893	4.13618	-1.84108	0.0364754	0.573772
Th	-2.25961	4.05501	-1.84212	0.0367428	0.577185
F3	1.1487	6.60666	1.83678	0.0367957	0.577185
Ackr1	1.3882	7.25953	1.83652	0.0368156	0.577185
Pira1	1.29123	1.34229	1.83649	0.0368176	0.577185
Scn3b	-1.40836	4.70808	-1.83558	0.0368863	0.577407
Thrsp	1.42365	6.36064	1.83533	0.0369054	0.577407
Plat	1.27745	6.6929	1.83477	0.0369475	0.577407
Fosl1	1.15391	1.50304	1.83464	0.036957	0.577407
Tuba8	1.27501	5.18903	1.83346	0.0370465	0.578314
Chrac1	1.31467	6.15863	1.83053	0.0372691	0.581297
Unc13a	-1.47974	6.04076	-1.82785	0.037475	0.584015
Fam46a	1.09785	2.33758	1.82446	0.0377342	0.587557
Arhgap36	-1.98128	3.3264	-1.82081	0.0381326	0.592823
Rrbp1	1.29966	4.89522	1.81925	0.0381367	0.592823
Ear2	1.4765	1.63356	1.81841	0.0382033	0.593358
Dek	1.19029	6.06186	1.81707	0.0383064	0.594458
Spp1	1.56501	4.05915	1.81544	0.0384375	0.595989
Tulp3	1.07133	4.712	1.81495	0.0384697	0.595989
Naga	1.14836	5.84223	1.81284	0.038638	0.598094
Abca1	1.26221	4.20195	1.80793	0.0390247	0.603574
Slc10a4	-1.85184	3.02181	-1.80108	0.0396313	0.612441
Ugt1a7c	1.43959	2.44495	1.79546	0.0400239	0.617991
Aim2	1.26107	2.52584	1.79452	0.0400997	0.618643
A630012P03Rik	1.1438	1.28793	1.79406	0.0401371	0.618702
Apobr	1.22115	2.13298	1.79356	0.0401771	0.618801
Rab13	1.29461	3.5113	1.79105	0.0403821	0.620538
Fzd10	-1.16313	2.11368	-1.79059	0.040419	0.620538
Avp	-3.4293	3.78225	-1.8324	0.0404765	0.620538
Gm15663	-1.0928	2.91235	-1.78977	0.0404853	0.620538
Triobp	1.20506	2.92935	1.78977	0.040486	0.620538
Rps5	1.33804	10.1884	1.7897	0.0404918	0.620538
Lsm11	-1.30577	3.84412	-1.78907	0.0405431	0.620808
Arl4d	1.33641	6.08744	1.78775	0.0406516	0.621896
Furin	1.29117	4.5305	1.78738	0.0406817	0.621896
Ilk	1.13944	6.87227	1.78695	0.0407169	0.62192
Sys1	1.14643	6.59257	1.78609	0.0407877	0.622486
Col4a1	1.47334	4.69789	1.78436	0.0409313	0.624161
Emilin2	1.40086	3.66386	1.78303	0.0410402	0.625304
Prkar2b	-1.24251	5.19081	-1.78217	0.0411108	0.625863
Lrrc16a	1.17181	3.79271	1.78107	0.0412026	0.626242
Ddx39	1.26637	5.16523	1.78105	0.0412037	0.626242
L1cam	-1.43912	6.11641	-1.78	0.0412914	0.626272
1500004A13Rik	-1.08181	3.97746	-1.77947	0.0413328	0.626272
Renbp	1.33679	3.15317	1.77945	0.0413369	0.626272
Fyb	1.24567	2.37729	1.77939	0.0413415	0.626272
Vcan	1.16683	2.2813	1.77849	0.0414169	0.626898
Mbd2	1.18637	5.38403	1.77705	0.0415367	0.628195
St14	1.15427	1.99951	1.7753	0.0416827	0.629887
Slfn10-ps	1.08582	1.4084	1.77387	0.0418025	0.631181
Clec12a	1.65416	2.19901	1.77192	0.0419811	0.633359
Tmem154	1.13547	1.79445	1.77096	0.042048	0.633848
Tiparp	1.20691	4.43009	1.76683	0.0423977	0.638286
Tle3	1.20804	4.01404	1.76663	0.0424142	0.638286
Slc39a10	-1.45376	5.99402	-1.76627	0.0424462	0.638286
Il7r	1.43792	1.81733	1.76219	0.0427938	0.642988
Jak2	1.18194	4.35609	1.76063	0.0429267	0.64446
S100a1	1.41454	8.63828	1.75997	0.0429838	0.644792
Arf4	1.18824	7.53333	1.75728	0.043215	0.647733
Traf2	1.11005	3.4158	1.75128	0.0437356	0.655004
Lipg	1.61561	3.02263	1.75085	0.0437845	0.655203
Fos	1.50422	6.15676	1.7418	0.0445712	0.666436
Dip2a	-1.23132	5.18885	-1.73539	0.0451391	0.67402
Ackr3	1.27595	4.00956	1.73525	0.0451516	0.67402
Pgm2l1	-1.476	5.89353	-1.72933	0.0456868	0.681457
Irs4	-1.55525	2.13619	-1.72681	0.0459196	0.684376
Csf3r	1.22704	2.28377	1.72526	0.0460537	0.68582
Rhbg	1.02252	1.4295	1.72163	0.0463852	0.6896
Gm15987	1.06417	1.37864	1.72155	0.0463921	0.6896
Mir6972	1.33672	1.36403	1.72125	0.0464197	0.6896
Akap5	-1.59413	4.58847	-1.71926	0.0466141	0.691931
P2rx4	1.25824	3.34939	1.71863	0.0466604	0.69206
1810032O08Rik	1.15767	2.56749	1.7125	0.0472271	0.699726
Ppp4c	1.20439	6.90562	1.71222	0.0472531	0.699726
Prkx	1.09746	3.74447	1.70801	0.0476459	0.704976
Trpv4	1.38731	2.96974	1.70572	0.0478618	0.707603
2810006K23Rik	-1.11518	3.19958	-1.70502	0.0479266	0.707993
Tnfaip8l2	1.56402	3.70686	1.70202	0.0482195	0.711749
Zfp36l2	1.28712	4.86168	1.69932	0.0484657	0.71481
Fmnl2	1.18064	5.18617	1.69446	0.0489289	0.720245
Fibcd1	-1.66381	4.34594	-1.69468	0.0489384	0.720245
Plod3	1.16598	5.6654	1.6937	0.0490017	0.720245
Klhl40	1.45652	3.514	1.69355	0.0490188	0.720245
Syngr3	-1.11755	7.80025	-1.69305	0.049064	0.720245
Orm2	1.20565	1.53209	1.69296	0.0490727	0.720245
Gabrq	-1.35311	1.84655	-1.6926	0.0491076	0.720245
2810474O19Rik	1.13603	2.28885	1.68684	0.0496631	0.727813
Rxfp1	-1.34154	2.17244	-1.68598	0.0497463	0.728453
Ogt	-1.30397	5.07962	-1.68313	0.0500234	0.73193
Mir7068	1.44678	2.12219	1.68263	0.0500742	0.731979
Hdac9	-1.09699	3.03199	-1.68228	0.0501062	0.731979
1500009C09Rik	1.11162	7.20064	1.68083	0.0502479	0.733469
Itpk1	1.04287	6.94234	1.67957	0.0503688	0.734651
Trf	1.3661	9.9702	1.67862	0.0504652	0.735475
Gm5617	1.31856	4.19646	1.67731	0.0505934	0.736761
Ostf1	1.36161	5.42703	1.67381	0.0509391	0.741211
Mapkapk3	1.31072	2.55021	1.67157	0.0511606	0.743464
Peg3	-1.56887	6.3476	-1.67157	0.0511746	0.743464
Scara5	1.03373	1.79794	1.67047	0.0512704	0.744268
6330403K07Rik	-1.26191	8.46404	-1.66944	0.0513725	0.745164
Slc2a2	1.18808	1.56128	1.6682	0.0514967	0.745713
Gdap1	-1.16957	5.85457	-1.66818	0.0514986	0.745713
Tmem91	-1.33624	4.28653	-1.66781	0.0515359	0.745713
Hspa4l	-1.25949	6.2501	-1.66744	0.0515721	0.745713
Paqr7	-1.12053	3.6295	-1.66417	0.0518999	0.748483
Cdh15	1.36286	3.0861	1.66415	0.051903	0.748483
Ppid	-1.05486	6.2134	-1.66408	0.0519071	0.748483
Pgap1	-1.17727	3.10664	-1.66391	0.0519261	0.748483
Ak8	1.15207	3.34071	1.66323	0.0519947	0.748886
Scrg1	1.25103	7.10362	1.66273	0.0520446	0.74902
Rnd1	1.22303	5.91969	1.66225	0.0520937	0.749141
Mcm6	1.31904	3.53438	1.6582	0.0525031	0.753906
Bin3	1.16509	4.82911	1.65816	0.0525068	0.753906
Rnase6	1.56568	2.42088	1.65673	0.0526674	0.755624
Cd300c2	1.58027	4.33075	1.65542	0.0528038	0.756992
Slc25a28	1.11171	6.25024	1.65383	0.0529476	0.758044
Kctd4	-1.40064	3.94017	-1.65373	0.0529595	0.758044
Cutc	1.09738	3.46145	1.65175	0.0531604	0.759877
Maob	1.09294	5.84107	1.65166	0.0531699	0.759877
Tnfrsf9	1.16006	1.68097	1.65024	0.0533154	0.761366
Fv1	-1.2918	2.96864	-1.64959	0.0533825	0.761733
Laptm4a	1.16735	8.68994	1.64483	0.0538737	0.768149
Mapk11	-1.20237	4.7334	-1.64329	0.0540336	0.769561
Ctsb	1.13602	9.45131	1.64307	0.0540563	0.769561
Has2	1.03862	1.56698	1.6423	0.0541364	0.770107
Pxn	1.16765	4.19574	1.64001	0.0543758	0.772916
Tlr1	1.10495	1.69237	1.63593	0.0548028	0.778385
Ptprcap	1.51542	2.46968	1.63505	0.054905	0.779237
St8sia3	-1.17363	5.84818	-1.63398	0.0550078	0.779738
Rin3	1.1596	2.3009	1.63382	0.0550249	0.779738
Rbms1	1.16617	3.13607	1.63302	0.055109	0.780028
Bach1	1.1606	3.75204	1.63282	0.05513	0.780028
Pgf	1.22643	3.08217	1.62848	0.0555901	0.785934
Hdac1	1.07644	5.94118	1.62775	0.0556676	0.786428
Pcyox1l	-1.1682	4.77086	-1.62723	0.0557235	0.786615
Lyz1	1.69464	2.23184	1.62713	0.0558027	0.787129
Wisp2	1.26299	1.88958	1.62548	0.05591	0.787697
Gm7334	1.31082	5.20408	1.62531	0.0559284	0.787697
Fam89a	1.27249	2.46655	1.62301	0.0561746	0.790561
Trpc5	-1.14438	2.96576	-1.62251	0.0562287	0.790719
Atp2c1	-1.04769	4.05972	-1.62137	0.0563478	0.79179
2025-03-05	1.13227	4.73413	1.61879	0.0566291	0.795136
Hif3a	1.07997	2.0698	1.61566	0.0569674	0.799178
Fgf11	-1.19152	3.61591	-1.61533	0.0570037	0.799178
Gngt2	1.4439	2.78674	1.61297	0.0572644	0.802224
Cndp1	1.05336	1.65086	1.61171	0.0573972	0.803473
Ctsw	1.21949	2.02498	1.61111	0.057463	0.803784
Utp14b	1.2934	2.82757	1.60858	0.0577401	0.807049
Wasf2	1.21833	4.65396	1.60724	0.057887	0.808402
Gdf5	1.25297	2.00236	1.6069	0.0579247	0.808402
Mad2l2	1.142	4.34108	1.6056	0.0580673	0.80978
Rapsn	1.24062	2.0693	1.60483	0.0581523	0.810352
Nptxr	-1.76468	7.71823	-1.6043	0.0583511	0.812458
Plcg2	1.1679	3.12037	1.60266	0.0583916	0.812458
Cd8b1	1.33731	2.08564	1.59987	0.0587017	0.816158
Mblac2	-1.14941	3.79026	-1.59593	0.0591402	0.821634
Pcdh20	-1.38278	3.98478	-1.59421	0.0593348	0.823717
Gsap	1.18828	2.98206	1.59378	0.0593811	0.82374
Myo1c	1.0794	3.09526	1.5913	0.0596602	0.826259
Cdc42se1	1.04802	5.66987	1.59105	0.0596889	0.826259
Cd9	1.33668	7.957	1.59098	0.0596972	0.826259
Hsph1	-1.12009	6.75373	-1.58928	0.0598882	0.828281
Zbtb32	1.25281	1.85301	1.5857	0.0602943	0.833272
5730508B09Rik	1.334	3.08915	1.58316	0.0605841	0.836651
Lst1	1.78864	4.47931	1.58198	0.0609133	0.840568
Sez6	-1.27677	5.96309	-1.57948	0.0610038	0.840872
Ston1	1.13835	3.04545	1.57928	0.0610266	0.840872
Slc16a3	1.27404	2.36372	1.57863	0.0611015	0.841275
Lsmem1	1.09943	1.83873	1.5775	0.0612311	0.842431
Spdef	1.31131	2.2642	1.57086	0.0619991	0.852361
S100a13	1.35015	6.94151	1.57016	0.0620817	0.852391
Ahi1	-1.29874	5.96477	-1.57005	0.0620938	0.852391
Acadl	1.05758	6.3745	1.56923	0.0621892	0.853066
Gimap3	1.25895	1.8221	1.56849	0.0622749	0.853606
Spice1	-1.07491	2.8795	-1.56761	0.0623782	0.853799
Hoga1	1.13763	2.4101	1.56758	0.0623816	0.853799
Usp36	1.13324	4.92006	1.56709	0.0624382	0.85394
Nckap1l	1.31633	4.09184	1.56096	0.0631592	0.862186
Cox18	1.07012	3.58179	1.56093	0.0631617	0.862186
Lat	1.30995	2.35534	1.56077	0.0631815	0.862186
Car2	-1.21653	7.87434	-1.56021	0.0632471	0.862443
Prdx6	1.12547	7.04425	1.55863	0.0634336	0.864347
Necap2	1.16728	6.28385	1.5534	0.0640552	0.872172
Sash3	1.20818	2.43829	1.55208	0.0642132	0.873284
5930412G12Rik	-1.13134	2.25352	-1.55192	0.0642316	0.873284
Nos1	-1.33377	4.3576	-1.55093	0.0643512	0.874265
4933409K07Rik	-1.26292	3.08941	-1.5496	0.0645099	0.874961
Ripk3	1.10851	1.62852	1.54945	0.0645277	0.874961
Gab2	1.13846	3.79894	1.54915	0.0645633	0.874961
Serpinb6b	1.2355	3.13301	1.54891	0.0645922	0.874961
Svbp	1.21157	4.97321	1.54725	0.0647926	0.877031
Aldh1b1	1.28383	4.75089	1.54571	0.0649789	0.878908
Ly9	1.11926	1.57813	1.54429	0.0651495	0.880122
Phactr4	1.02349	3.17364	1.54414	0.0651641	0.880122
Rps27l	1.31383	5.3955	1.54363	0.0652296	0.880361
4931428F04Rik	-1.01719	3.42213	-1.53877	0.065816	0.887626
D430041D05Rik	-1.32026	5.13415	-1.53732	0.0659985	0.888985
Rplp0	1.2751	9.71481	1.53719	0.0660133	0.888985
Ankfy1	1.03008	5.02288	1.53468	0.0663183	0.892442
Tram1l1	-1.02292	5.28163	-1.53188	0.0666627	0.896421
Rbks	1.17904	3.34102	1.53098	0.0667759	0.89729
Slc41a1	1.09905	6.41083	1.52888	0.067035	0.900115
Gm5424	1.39626	6.3554	1.52794	0.067156	0.901083
Cd101	1.05041	1.58622	1.52698	0.0672706	0.901965
Igflr1	-1.14035	2.57202	-1.52499	0.0675176	0.904618
Oaf	1.2699	4.48724	1.5212	0.0679917	0.909793
Slco1a4	-1.28614	4.88412	-1.52111	0.0680026	0.909793
Il33	1.20583	5.34002	1.52043	0.0680877	0.910272
AW551984	-1.54288	3.20674	-1.51748	0.0684977	0.915089
Elavl3	-1.14222	6.8577	-1.51541	0.0687185	0.916975
Muc1	1.17488	2.3088	1.51501	0.0687697	0.916975
Irf2bp2	1.13875	5.30133	1.51486	0.068788	0.916975
Tnfaip6	1.30579	5.24393	1.50621	0.0698892	0.930981
Slc22a18	0.977267	1.75836	1.50521	0.0700128	0.931954
H2-Q10	1.13038	1.74543	1.50314	0.0702822	0.934865
Fam205a2	-1.11382	2.2727	-1.50074	0.0705909	0.938294
Hcst	1.45889	2.77771	1.50026	0.0706694	0.938661
AI593442	-1.2512	4.78828	-1.49924	0.0707849	0.939518
Pnpt1	1.10877	4.91057	1.498	0.0709447	0.940961
Epb41l4aos	1.21741	4.54714	1.4951	0.0713219	0.945284
Cdh5	1.32184	4.70027	1.49176	0.0717584	0.950386
Rab43	1.0509	3.11231	1.48771	0.0722878	0.956219
Ltb4r1	1.28138	1.81651	1.4876	0.0723026	0.956219
Efemp2	1.12884	4.20956	1.48597	0.072517	0.958368
Trim6	1.07338	1.48181	1.48454	0.0727046	0.960159
Pnma2	-1.14013	5.07834	-1.4834	0.0728551	0.961458
Cx3cl1	-1.24773	9.11671	-1.48124	0.0731426	0.964561
Zbtb40	-1.05554	2.50986	-1.48082	0.0731977	0.964598
Sco1	1.14629	3.71853	1.4775	0.0736398	0.969731
Zfp965	-0.946538	1.07245	-1.47666	0.0737478	0.97046
Slc25a42	-1.13017	4.47584	-1.47622	0.0738109	0.970598
Wfikkn2	1.33331	2.92974	1.47463	0.0740256	0.972727
Tmem181b-ps	-1.28602	4.64672	-1.47017	0.0746234	0.979884
Id2	1.18698	8.46769	1.46873	0.0748172	0.981729
Bhlhe40	1.079	7.30665	1.46677	0.0750815	0.984384
9430020K01Rik	-1.13758	5.5296	-1.46644	0.0751263	0.984384
Sqle	-1.04182	6.16634	-1.46567	0.0752307	0.985053
Igdcc4	-1.03378	3.34144	-1.46471	0.0753607	0.985099
Uaca	1.08773	3.8752	1.46447	0.0753942	0.985099
Ept1	-1.0691	4.53454	-1.46446	0.0753946	0.985099
Cela1	1.35035	4.37016	1.46077	0.0759025	0.99024
Ptpn1	1.1213	5.8022	1.46016	0.0759811	0.99024
Cyp2j9	1.09074	6.28608	1.46013	0.075986	0.99024
Egfl7	1.21974	4.82228	1.45991	0.076015	0.99024
Mid1	1.11817	2.23191	1.45961	0.0760567	0.99024
S100a10	1.3181	7.2716	1.45704	0.0764112	0.994154
Gm15133	1.14723	1.58708	1.45457	0.0767485	0.997839
Ctsl	1.10167	7.32213	1.45103	0.0772382	1
Nradd	1.13679	2.82562	1.44912	0.0775032	1
Clec3b	-1.32668	3.44659	-1.44743	0.0777405	1
Mmp9	1.06599	2.4212	1.4446	0.0781322	1
Tspyl5	-1.08187	4.91201	-1.44229	0.0784565	1
Ier2	1.14368	5.21526	1.44173	0.0785349	1
Lrrc8a	1.11241	6.01169	1.44062	0.0786909	1
Cthrc1	-1.25413	4.12333	-1.43953	0.0788443	1
Gal	-1.59048	2.46694	-1.43712	0.0793148	1
4933431E20Rik	-1.13848	5.72993	-1.43461	0.079539	1
Otub2	-1.14034	3.3053	-1.43336	0.0797168	1
Ascc3	1.11679	4.00934	1.43328	0.0797278	1
Lin7a	-1.16554	3.20251	-1.43162	0.079964	1
Fam84a	-1.18191	5.42202	-1.43155	0.0799738	1
Reep1	-0.969374	6.54045	-1.4311	0.0800318	1
Gins1	1.02	2.03698	1.42918	0.0803121	1
Iffo2	1.05565	3.50796	1.4283	0.0804377	1
Spem1	1.09901	1.63494	1.42822	0.0804487	1
Rnf149	1.26426	5.44591	1.42468	0.080957	1
Rbl1	1.01912	1.84226	1.42049	0.0815605	1
Ralb	1.07447	5.4354	1.41896	0.0817814	1
Tmem184c	-1.07057	6.01978	-1.41805	0.0819139	1
2025-09-01	1.2275	2.7106	1.4159	0.0822266	1
Pcp4	-1.31467	9.90518	-1.41411	0.0824908	1
Mgst2	1.05998	1.61132	1.41325	0.0826129	1
Gnal	-1.22588	5.74149	-1.41085	0.0829631	1
Adipor2	0.997953	6.4788	1.40902	0.0832288	1
Dnm2	1.01503	4.56994	1.40786	0.0834015	1
Crtc2	1.04806	5.30597	1.40717	0.0835044	1
Gpr156	1.07182	2.0727	1.40644	0.0836119	1
Slc22a4	1.23815	3.7461	1.40638	0.0836208	1
Rubcn	-1.01959	4.32752	-1.40084	0.0844405	1
Cfh	1.14301	5.12932	1.39903	0.0847085	1
Gm5124	-1.13141	4.34335	-1.39885	0.0847365	1
Erbb3	-1.1483	3.36835	-1.39751	0.0849357	1
Mmrn2	1.22445	3.31816	1.39313	0.0855914	1
Tnip2	1.12435	4.36435	1.38965	0.0861144	1
Inpp1	0.983809	5.73898	1.38725	0.0864745	1
Sgms2	0.979723	2.51936	1.38661	0.0865698	1
Slc25a34	1.22463	4.14619	1.38564	0.0867214	1
Smim13	-1.0962	6.60245	-1.38382	0.0869972	1
Psd2	-1.21252	3.97649	-1.37829	0.0878414	1
Tgfbr2	1.02073	3.82076	1.37649	0.0881175	1
Ttc7	1.11783	3.51105	1.37497	0.0883512	1
Glycam1	1.1404	1.59506	1.3709	0.0889793	1
Tmem150c	-1.11187	5.1825	-1.36837	0.0893711	1
Ptpn2	1.1582	3.78401	1.36553	0.0898125	1
Max	0.987603	5.73771	1.36402	0.0900461	1
Slc16a10	0.977284	1.74024	1.36305	0.0901991	1
Cyth4	1.23688	4.59986	1.3606	0.0905842	1
Fbxl19	-1.06082	5.27662	-1.35945	0.0907633	1
Dclk1	-1.13336	5.08065	-1.35941	0.0907702	1
Wnt2	-1.29767	2.70948	-1.35878	0.0908737	1
Arhgef19	-1.0195	3.93139	-1.35859	0.0908996	1
Clec4a2	1.11761	1.69397	1.35757	0.0910602	1
Ttl	-1.04273	5.37512	-1.35715	0.0911262	1
Trim37	-1.13759	7.10898	-1.35624	0.0912685	1
Ly6d	1.55466	2.36235	1.356	0.0914932	1
Slc12a9	1.04166	5.45265	1.35129	0.092052	1
Lrrtm3	-1.12041	5.00218	-1.35062	0.0921586	1
Plppr4	-1.18979	6.42555	-1.35042	0.0921916	1
Ubtd1	1.17392	5.19064	1.35034	0.0922042	1
Ulk2	-1.06575	5.4309	-1.34844	0.0925065	1
Btk	1.1138	2.23404	1.34491	0.0930696	1
Tnni1	1.18824	3.66022	1.3445	0.0931355	1
Arhgap33	-1.30898	4.95693	-1.34442	0.0931557	1
C1ql1	-1.12419	4.41196	-1.34423	0.0931794	1
Cyp2d22	1.03868	4.62758	1.34306	0.0933672	1
Sin3b	1.14111	6.23153	1.34293	0.0933871	1
Foxf1	1.15755	2.46437	1.34198	0.0935394	1
Neurod6	-1.72622	5.30217	-1.34564	0.0936879	1
Platr17	1.08741	2.50972	1.34083	0.0937252	1
Capn11	-1.23745	1.54165	-1.34033	0.0938066	1
Tnfsf14	1.07526	1.4389	1.34006	0.0938492	1
Wdr78	-1.07236	2.68239	-1.33733	0.0942893	1
Kcnk6	1.1217	2.84097	1.33625	0.0944641	1
4930453N24Rik	1.09968	5.67843	1.33613	0.0944836	1
Nwd2	-1.2946	3.47318	-1.3329	0.0950148	1
Lmo2	1.10756	3.92508	1.32923	0.0956067	1
Usp31	-1.06721	4.55762	-1.32922	0.0956088	1
Piezo1	1.14215	2.76235	1.32871	0.095692	1
Bag3	1.12927	4.48859	1.32759	0.095875	1
Ptgir	0.966267	1.42212	1.32751	0.0958884	1
Fat3	-1.1025	3.0666	-1.32713	0.0959502	1
Gja4	1.1343	3.7358	1.32545	0.0962268	1
C130050O18Rik	1.02101	1.60389	1.32379	0.096499	1
Gm15056	1.78155	2.19434	1.32968	0.0966545	1
Ltbp1	0.950257	1.67247	1.32139	0.0968926	1
Gpr153	-1.1901	4.45111	-1.31925	0.0972493	1
Nsmce1	1.18493	5.90208	1.3174	0.0975567	1
Egr4	1.39627	5.64523	1.31653	0.0977417	1
G6pdx	1.08747	6.393	1.31582	0.0978176	1
Slc7a10	-1.14336	5.57198	-1.31506	0.0979449	1
Pmch	-3.40191	4.55402	-1.41462	0.0986454	1
Sbk1	-1.25832	5.91856	-1.31006	0.0987837	1
Atf5	1.16157	4.65161	1.30955	0.098866	1
Glrx	1.06964	6.72692	1.3094	0.0988912	1
Sgpp2	-1.39247	4.3269	-1.30945	0.0989245	1
Gata2	1.19535	3.52517	1.30616	0.0994351	1
Ifrd1	1.10369	6.34751	1.30547	0.0995512	1
Abhd12b	-1.32334	1.69515	-1.30437	0.0997518	1
Lbx2	1.07971	1.65603	1.30426	0.0997551	1
Cdca4	0.957599	3.54799	1.30029	0.100421	1
Mxra8	1.16922	4.42865	1.2998	0.100511	1
Vip	1.44854	4.99091	1.29884	0.100775	1
Gm5150	1.0979	1.41118	1.29773	0.100863	1
Ankrd29	-1.11085	3.88058	-1.29362	0.101563	1
Plekhf1	1.16144	4.152	1.29245	0.101765	1
Dynll1	-1.08593	7.82063	-1.2924	0.101773	1
Gla	1.12416	4.5444	1.28964	0.102247	1
Scube1	-1.18691	2.63576	-1.28844	0.102455	1
Gria2	-1.15854	5.40013	-1.28757	0.102604	1
Cacna1i	-1.1988	4.48677	-1.28741	0.102633	1
Syt17	-1.27874	5.42992	-1.2852	0.10302	1
Lmcd1	1.11875	4.07413	1.28498	0.103051	1
Lrrc10b	-1.75398	5.19977	-1.29069	0.103335	1
Zcchc6	1.00876	5.39205	1.28207	0.103555	1
Ust	-1.10955	4.60365	-1.28173	0.103614	1
Cd37	1.14174	2.66876	1.27872	0.104139	1
Atg4c	-1.05879	3.78452	-1.27635	0.104553	1
Map2k3	1.06005	4.64976	1.27378	0.105002	1
Acaa1b	1.05541	3.68335	1.27374	0.10501	1
Gdf1	2.21294	2.89938	1.30652	0.105144	1
Caskin1	-1.11378	6.01004	-1.27284	0.105167	1
H19	1.23106	1.91816	1.26693	0.106213	1
Dlk1	-1.30232	2.52561	-1.26544	0.106488	1
Cbx6	-1.06615	7.75792	-1.25994	0.107453	1
Tpx2	0.939492	1.65611	1.25973	0.107487	1
Mical2	-1.32348	6.09621	-1.25866	0.107706	1
Lrrc29	1.0935	2.55181	1.25606	0.108147	1
Arg1	1.42555	2.05997	1.2557	0.108327	1
9330102E08Rik	-1.21537	3.9606	-1.2537	0.108574	1
Fam13c	-1.00347	3.67093	-1.25079	0.109096	1
Slc1a3	1.07887	9.25839	1.24882	0.109452	1
Itgam	1.20469	3.80458	1.24878	0.109461	1
Ano3	-1.36157	4.98015	-1.24605	0.110007	1
Pde4b	1.04205	4.83316	1.24537	0.110077	1
Scn2b	-1.1079	7.30401	-1.24385	0.110355	1
Scgb1a1	2.68429	5.17313	1.31071	0.111192	1
Itih3	1.41495	6.71447	1.23958	0.111252	1
Plxnb3	-1.10259	3.86777	-1.23858	0.111318	1
Eps8l1	-1.06544	1.9782	-1.23767	0.111483	1
Oxt	-2.79124	4.01973	-1.31663	0.111523	1
Pxmp2	1.08095	4.37151	1.23699	0.111608	1
Rps14	1.23328	10.9493	1.23415	0.112136	1
Creb5	1.03973	2.18111	1.23229	0.112474	1
Ankrd26	-1.06743	2.87645	-1.2318	0.112566	1
Sh2d1b1	1.0688	1.50259	1.23178	0.112568	1
Cdk18	-1.15024	5.2025	-1.23089	0.112734	1
Lgmn	1.10205	8.51383	1.23072	0.112764	1
Dhx57	-1.03271	3.49379	-1.2287	0.11314	1
Rcan1	1.04568	5.88912	1.22714	0.11343	1
Il10rb	1.13442	4.69533	1.22612	0.113618	1
Rel	1.0991	2.33436	1.22609	0.113624	1
Papd4	1.03971	5.11916	1.22473	0.113877	1
Cd151	1.08163	4.7223	1.22307	0.114188	1
Rpgrip1l	-0.996317	3.09922	-1.22145	0.114491	1
Nexn	-1.27101	3.05473	-1.22108	0.114572	1
Myo1f	1.2641	2.81808	1.22106	0.114575	1
Nedd9	1.07638	3.19861	1.22083	0.114605	1
Tada1	-0.935036	5.31371	-1.22006	0.114745	1
Chat	-1.38156	2.57542	-1.22046	0.114767	1
AI464131	-1.00362	4.75183	-1.21929	0.114895	1
Ttll7	-1.09358	5.48098	-1.21764	0.115205	1
Mgat5b	-1.08734	5.79574	-1.21719	0.11529	1
Syk	1.17665	2.31315	1.21417	0.11586	1
Mcoln2	0.966028	1.33835	1.21241	0.116191	1
Sgsm1	-0.994673	3.8716	-1.21206	0.116257	1
Far2	-1.09476	3.33133	-1.21134	0.116393	1
Elmsan1	1.06738	3.40798	1.21059	0.116535	1
Fzd7	1.01319	3.18967	1.21001	0.116646	1
Kdm6b	1.10897	4.52377	1.20948	0.116747	1
Miat	-1.4475	3.83013	-1.21017	0.116845	1
BC064078	1.25511	3.72994	1.20805	0.117029	1
Snx2	0.991692	6.96192	1.20751	0.117122	1
Med14	-0.957028	4.11696	-1.20737	0.117145	1
Ptpn18	1.26586	3.02716	1.20559	0.117501	1
Igfbp4	1.14663	7.16115	1.20472	0.117654	1
Mterf2	-1.03135	4.43824	-1.20469	0.117659	1
Plekhh1	-1.21055	4.56809	-1.20362	0.117868	1
Cdh1	1.14216	2.56952	1.2029	0.118001	1
Hopx	1.20134	5.5239	1.20284	0.118015	1
1810041L15Rik	-1.05424	4.34938	-1.20156	0.118257	1
E130102H24Rik	1.25906	3.96783	1.20154	0.118274	1
Smim17	-1.19694	3.81517	-1.20133	0.118304	1
Agk	-0.981099	5.4159	-1.19964	0.118626	1
Hal	1.02598	1.29338	1.19805	0.118932	1
Ssc5d	1.03563	2.20805	1.19751	0.119036	1
Fzd4	1.10128	3.52905	1.1971	0.119114	1
Tmem51	1.07142	4.0189	1.1961	0.119307	1
Amotl2	1.08256	4.88764	1.19576	0.119373	1
Tinf2	0.986625	4.84321	1.19091	0.120313	1
Inhba	-0.979625	1.96005	-1.19074	0.120345	1
Tmem130	-1.14445	8.07777	-1.18955	0.120578	1
C130026L21Rik	-1.03131	2.38059	-1.18902	0.12068	1
Mtmr11	1.03414	3.87086	1.18852	0.120777	1
Lrrc16b	-1.10144	4.39407	-1.18804	0.12087	1
Amigo3	1.08221	2.50298	1.1879	0.120898	1
Il2ra	1.073	1.70259	1.18715	0.121043	1
Dbr1	0.99772	4.67015	1.18624	0.12122	1
Tln2	-1.07491	4.77394	-1.18547	0.121371	1
Vsig2	1.07036	2.52874	1.18472	0.121518	1
Slc5a7	-1.23392	2.30728	-1.18346	0.121773	1
Stk32b	-1.06115	2.71394	-1.18198	0.122055	1
Sox2ot	-1.08575	4.85167	-1.18094	0.122259	1
Dusp16	1.00979	3.44481	1.1798	0.122482	1
Aloxe3	1.12289	3.78687	1.17651	0.123131	1
Il1r1	0.960353	2.3659	1.17534	0.12336	1
Epha6	-1.21497	3.6265	-1.17509	0.123418	1
Lrrc8c	1.03969	4.39227	1.17399	0.12363	1
Slc40a1	-0.950978	3.1202	-1.17347	0.123729	1
Wdfy4	0.987891	2.0124	1.17229	0.123966	1
Itpkb	1.15805	5.5748	1.17173	0.12408	1
Tbx21	0.971605	1.69818	1.17093	0.124237	1
Ypel2	-1.062	4.74802	-1.17046	0.12433	1
Gm30551	1.11649	1.78068	1.17031	0.12436	1
C530008M17Rik	-1.09282	4.44905	-1.17005	0.12441	1
Id1	1.20298	6.34729	1.16942	0.124542	1
Vwa5b1	-1.13629	2.35524	-1.16916	0.12459	1
2025-03-02	0.997828	6.77802	1.1681	0.124799	1
Selenos	1.15828	2.45709	1.16776	0.124869	1
Dnah17	1.08998	1.51091	1.16713	0.124993	1
Sgk3	0.944494	2.41966	1.16525	0.125364	1
Wwc1	-0.992797	5.86329	-1.16513	0.125393	1
Siglece	0.980655	2.09719	1.1651	0.125398	1
Pdzph1	1.05776	2.27468	1.16497	0.125425	1
Ggcx	-0.9544	3.35962	-1.16129	0.12616	1
Adgre1	1.22309	3.45656	1.15976	0.12648	1
Btn1a1	0.985349	1.52985	1.15811	0.126802	1
Xlr3a	-1.10331	2.12518	-1.15786	0.126854	1
Aldh3b1	1.0608	4.11503	1.15582	0.127265	1
Gm5483	1.2951	1.31371	1.15549	0.127378	1
Slc6a7	-1.13843	5.69906	-1.1543	0.127574	1
Gng7	-1.38491	6.20179	-1.15444	0.127732	1
DQ267100	-1.14837	1.83427	-1.1533	0.127777	1
Cbln1	-1.59293	5.01692	-1.15846	0.127997	1
Slc29a4	-1.098	4.34744	-1.15062	0.12832	1
Plcxd3	-1.11938	3.46666	-1.15015	0.128416	1
Iqck	0.984325	2.81591	1.14727	0.129001	1
Trmt1l	-1.04801	4.6829	-1.14655	0.12915	1
Rpph1	1.27046	3.5056	1.14598	0.129298	1
Ptpn5	-1.15121	6.46097	-1.14531	0.129405	1
Fxyd1	1.10667	5.85394	1.1445	0.129569	1
BC028528	1.31787	3.1909	1.14448	0.129651	1
Ctso	0.98783	5.54784	1.14321	0.129834	1
Nek6	1.02626	4.66268	1.14266	0.129946	1
Nhlrc3	1.00447	3.76913	1.13995	0.130503	1
Gm15631	-1.07777	2.97056	-1.13872	0.130757	1
Slc5a3	-0.939444	2.87082	-1.13836	0.130828	1
Mmp25	0.966435	1.42309	1.13789	0.130927	1
Txn1	1.12149	7.99502	1.13639	0.131237	1
Ptbp3	1.00795	3.01625	1.13449	0.131631	1
Psmb2	1.02519	8.40408	1.13379	0.131775	1
Cd79b	1.18258	1.84008	1.13231	0.132087	1
Adcy4	1.06085	2.93699	1.13197	0.132153	1
Sorbs1	0.951381	4.48922	1.12878	0.132816	1
Syn1	-1.13798	7.76488	-1.12868	0.132839	1
Itgal	0.948885	1.56773	1.12729	0.133128	1
Scarf1	1.0569	2.68431	1.12617	0.133363	1
Pttg1ip	1.02846	7.03427	1.12475	0.133658	1
Adgrl1	-1.08168	7.20173	-1.12334	0.133955	1
Nfkbil1	0.933688	4.91338	1.12238	0.134152	1
S100a16	1.17234	8.21378	1.12208	0.134223	1
Tmem35	-1.01015	6.52243	-1.12174	0.134291	1
Adgre4	1.03151	1.28133	1.1212	0.134405	1
Mpp2	-1.06437	6.65656	-1.12	0.134657	1
Cttnbp2	-1.09789	5.01125	-1.11888	0.134892	1
Acer3	1.03807	3.54282	1.11883	0.134904	1
Ndp	-1.03385	3.62519	-1.11874	0.134922	1
Zfp133-ps	-1.04146	2.26232	-1.11847	0.134979	1
Gp1bb	-1.33894	3.7141	-1.11895	0.135022	1
Nrarp	-1.07596	4.16312	-1.11554	0.135598	1
Wfikkn1	1.07946	1.76141	1.11461	0.135796	1
Cers1	-2.19421	5.64965	-1.1671	0.13607	1
Ass1	1.1044	5.84081	1.11292	0.136153	1
Zfr2	-1.05338	5.13121	-1.11115	0.136529	1
Fen1	0.938979	3.58611	1.11088	0.136584	1
Adcy5	-1.26511	6.60683	-1.10989	0.136844	1
Ret	-1.19455	2.57852	-1.10962	0.136864	1
Ifna5	0.98339	1.20414	1.10374	0.13811	1
Slc18b1	-0.960578	4.00361	-1.1022	0.13844	1
Slc35f3	-0.976206	4.76885	-1.10035	0.138841	1
Pqlc3	1.07687	2.42413	1.10032	0.138847	1
Cers3	0.967633	1.61914	1.09744	0.139467	1
Siglech	-0.975668	2.6725	-1.09645	0.139681	1
Lrrn4cl	1.0221	2.37878	1.0961	0.139756	1
Phf24	-1.14645	5.90993	-1.09476	0.140048	1
Ifngr1	1.01912	5.37646	1.09457	0.140088	1
Il10	1.11497	1.79511	1.09392	0.140228	1
Snhg5	1.12037	4.95688	1.09375	0.140265	1
A230056P14Rik	-1.01879	2.52068	-1.09301	0.140424	1
Zfc3h1	-1.0617	3.63109	-1.09277	0.140477	1
Errfi1	1.00378	5.76217	1.09269	0.140495	1
Sec61g	1.19754	5.90422	1.0918	0.1407	1
Gpr171	1.01312	1.62769	1.09133	0.140789	1
Rbp1	1.18338	4.64401	1.09022	0.14104	1
Cacna2d3	-1.04256	6.23281	-1.08974	0.141137	1
Sdhaf3	-1.10656	4.50131	-1.08889	0.141321	1
F7	1.08796	1.45299	1.08742	0.141641	1
Nek5	0.953646	1.67648	1.087	0.141732	1
Penk	-1.61608	7.4047	-1.09627	0.142052	1
Pitpnc1	-1.00568	5.11463	-1.08386	0.142419	1
Rps20	1.0899	7.44516	1.08367	0.142461	1
Tmbim6	0.961057	7.44493	1.08198	0.142831	1
Zfp329	-0.98271	2.74272	-1.08073	0.143106	1
Morc3	0.970196	4.58305	1.08052	0.143152	1
Tmem86a	1.09154	5.65424	1.07992	0.143286	1
Psmg4	1.11943	4.48631	1.07977	0.14332	1
Acot1	1.04925	5.04454	1.07928	0.143426	1
Gm20257	1.06055	2.39747	1.07821	0.143661	1
Gga3	-0.9915	4.56912	-1.07635	0.144072	1
Tpst2	0.939338	4.97536	1.07543	0.144272	1
Mlec	-0.931855	6.02942	-1.07482	0.144406	1
Neurl1b	-1.19925	3.8721	-1.07399	0.14461	1
Camk4	-1.24697	5.11018	-1.07391	0.144661	1
1700030J22Rik	-0.980536	2.98173	-1.07231	0.144965	1
AI837181	0.889604	6.4314	1.07185	0.145062	1
Card6	0.991657	2.34867	1.07051	0.145365	1
Rasgrp2	-1.21707	5.3832	-1.06895	0.14574	1
Myh10	-1.07901	6.48141	-1.06644	0.146271	1
Itm2b	0.957353	10.6428	1.0664	0.146277	1
Ntsr1	-1.10096	3.02722	-1.06392	0.146836	1
1700003F12Rik	1.00689	1.69965	1.06304	0.147031	1
Cib1	1.03338	4.5322	1.06221	0.147217	1
Mtss1l	-1.00142	6.06038	-1.06175	0.147321	1
Atcay	-0.990866	7.52534	-1.06107	0.147473	1
Slc38a5	-1.02464	2.64544	-1.06048	0.147606	1
Ehd1	0.989597	6.22799	1.05977	0.147765	1
Fam81a	-1.20698	6.30655	-1.05925	0.147907	1
Dtx2	0.957849	2.51162	1.05872	0.148001	1
Ell	0.916163	4.74353	1.05758	0.148254	1
Srebf1	0.983318	5.30946	1.05632	0.148543	1
A730017L22Rik	-0.966625	2.43609	-1.05426	0.149008	1
Zfp612	-1.00138	4.95778	-1.0517	0.149587	1
Slc13a3	1.11897	5.24132	1.05044	0.149875	1
Rps27rt	2.835	9.50455	1.16849	0.150333	1
Serpinb9b	0.98011	1.33121	1.04752	0.150537	1
Tbc1d16	-0.981958	3.7956	-1.04581	0.150926	1
Cartpt	-1.35923	4.37366	-1.04675	0.151112	1
Ppic	1.15125	3.51367	1.04419	0.151304	1
Brms1l	-0.97734	5.77546	-1.04396	0.151349	1
Cacna1e	-1.19537	4.49328	-1.04383	0.151402	1
Eml5	-1.03219	3.41183	-1.04212	0.151769	1
Rpl18a	1.02427	9.55016	1.0389	0.152508	1
Atp8b4	0.955997	1.47048	1.03748	0.152834	1
Asic1	-1.0201	4.72805	-1.03734	0.152867	1
Rps15a-ps4	0.996548	1.88797	1.03324	0.153811	1
Mir7005	1.19849	2.02678	1.03173	0.154192	1
Ndrg2	0.995236	9.88405	1.03139	0.15424	1
Trnau1ap	1.03282	5.79381	1.03111	0.154304	1
Myl4	-1.30325	4.80775	-1.02955	0.15489	1
Tnfrsf18	1.06923	1.67297	1.02697	0.155265	1
Usp29	-1.04932	3.61196	-1.02568	0.155567	1
Cpne4	-1.13875	5.29361	-1.02451	0.155845	1
Cenpq	1.01779	3.69476	1.02422	0.155905	1
Tnfrsf13c	0.982433	1.88314	1.02393	0.155973	1
Atp13a4	0.983858	2.96955	1.02322	0.15614	1
Grm3	-1.00279	5.11786	-1.02278	0.156241	1
Mb21d1	0.896162	1.56323	1.0206	0.156749	1
Slc26a2	0.982996	2.88221	1.01894	0.157141	1
Dok5	-0.941588	3.91085	-1.01856	0.157229	1
Slco4a1	1.11108	2.715	1.01843	0.157263	1
Gng11	1.28807	6.50159	1.0192	0.15728	1
Shank1	-1.10846	6.33465	-1.01804	0.157354	1
Fau	1.07134	8.80296	1.01765	0.157445	1
Prkab1	0.919224	5.1754	1.01751	0.157474	1
Ifi27	1.01519	5.09704	1.01731	0.157523	1
Cacng3	-1.11895	6.88355	-1.01599	0.157838	1
Drd4	0.940563	1.49242	1.01418	0.15826	1
Grm4	-1.19267	3.78553	-1.01327	0.158508	1
Gng4	-0.978827	4.50392	-1.01115	0.158974	1
Brd2	0.913901	6.05248	1.01028	0.159176	1
Map3k19	-0.927629	2.18449	-1.00996	0.159255	1
Bdkrb2	0.948541	1.99376	1.00818	0.159679	1
Htr1b	-1.12004	3.71039	-1.00571	0.160268	1
Anxa7	0.91602	6.03872	1.00346	0.160796	1
Il20rb	1.06751	2.21935	1.00152	0.161263	1
Nat2	0.898642	1.70321	0.999969	0.16163	1
Kif3a	-0.967869	4.83419	-0.999446	0.161757	1
Mpdz	-0.963236	2.87141	-0.998114	0.162076	1
Lgals1	1.17479	6.1551	0.998016	0.162126	1
Pls1	-1.04103	3.34976	-0.997864	0.162136	1
B230307C23Rik	0.993291	3.66633	0.997813	0.162148	1
Wnt10b	1.17494	2.30747	0.997877	0.162159	1
Rbm7	1.01576	3.78731	0.996424	0.162481	1
Nxph4	-1.18611	3.71222	-0.994686	0.162935	1
Kcna6	-0.940288	5.72033	-0.993769	0.163119	1
Kcnv1	-1.23142	4.52096	-0.993967	0.163171	1
Tph2	-1.57093	2.82617	-1.00452	0.164061	1
Tagln3	-1.01299	9.04755	-0.989527	0.164141	1
Armcx4	-1.03524	4.33212	-0.988639	0.164356	1
Gm960	0.927161	1.94101	0.988154	0.164473	1
Drp2	-1.00118	4.61011	-0.988046	0.164499	1
Clcf1	0.924723	1.64819	0.986828	0.164794	1
Tmem94	-1.02459	5.10246	-0.986813	0.164798	1
Mcm3	1.0334	3.18181	0.986642	0.164839	1
Fxyd3	0.996001	1.5523	0.985953	0.165006	1
D730005E14Rik	0.875379	1.34454	0.984333	0.165396	1
4833411C07Rik	0.974508	1.76913	0.984286	0.16541	1
Oxtr	-1.01209	2.74923	-0.983227	0.165667	1
Tln1	1.01153	4.85298	0.981596	0.166064	1
Gimap4	1.00762	1.68704	0.980918	0.166229	1
Htr3a	1.06097	3.0397	0.980439	0.166347	1
Zc3h8	-0.948785	3.08852	-0.98032	0.166375	1
Dkkl1	-1.31967	4.68159	-0.981004	0.166685	1
Dapp1	1.03343	2.54961	0.978595	0.166796	1
Mllt11	-0.952557	8.15089	-0.978254	0.166879	1
Celf5	-1.10614	4.47686	-0.97753	0.16706	1
Mthfr	0.939258	3.02219	0.976819	0.167229	1
Fam198a	-0.909874	2.05233	-0.974766	0.16773	1
Tmod3	0.942353	4.97709	0.974022	0.167915	1
L3mbtl1	-1.00423	2.70602	-0.973813	0.167966	1
Gpr139	-1.0875	2.10253	-0.973154	0.16813	1
Clec4n	0.962543	1.46225	0.972334	0.168329	1
Rps18	1.10427	10.5092	0.972051	0.168403	1
Flna	1.02608	4.18949	0.971522	0.168529	1
Gm12669	-1.25877	6.01416	-0.971238	0.168814	1
Gm13889	1.03551	6.02567	0.970361	0.168814	1
Ednrb	-1.00749	3.74029	-0.969407	0.169049	1
Cotl1	0.949674	7.59946	0.968367	0.169305	1
Plac9a	1.18596	3.75551	0.966279	0.169874	1
Cacna2d1	-1.01211	3.28317	-0.963888	0.170412	1
Cplx2	-1.0605	9.20676	-0.962724	0.170701	1
Lpar1	-0.986341	3.8283	-0.961403	0.171028	1
Ephb1	-0.931542	4.06235	-0.961381	0.171032	1
Klhl1	-1.15426	2.83464	-0.960931	0.171171	1
Neurl1a	-1.05232	5.64862	-0.960683	0.171208	1
Appl2	-1.01661	5.69318	-0.959826	0.17142	1
Fam189a1	-1.10328	5.13407	-0.959422	0.171526	1
2610507I01Rik	-0.931713	4.03706	-0.958849	0.171662	1
Gm3435	0.9289	3.47172	0.958367	0.171781	1
Alox12b	1.20424	3.27551	0.958459	0.17185	1
Cd33	1.00514	2.54271	0.957972	0.171881	1
Atp8b2	0.950076	5.99657	0.957574	0.17198	1
Dgkq	-0.994405	4.5448	-0.957141	0.172088	1
Gstm2	1.05037	3.99831	0.954993	0.172625	1
Cmtm7	1.10688	3.0891	0.954878	0.172659	1
6030419C18Rik	-0.978759	7.54924	-0.953215	0.173069	1
Gabrg2	-1.00731	5.67164	-0.953025	0.173116	1
Ldlrap1	1.03453	3.71661	0.952436	0.173264	1
1700007L15Rik	0.996537	2.20882	0.951835	0.173414	1
Nudt13	0.953512	4.18233	0.950676	0.173705	1
Prdx5	1.07513	10.1273	0.948556	0.174239	1
Zfp932	-0.944191	4.03016	-0.945392	0.175033	1
Ucp1	0.949568	1.47092	0.94526	0.175067	1
Pgm1	0.922786	4.18611	0.941793	0.175941	1
Rgs5	-0.931647	4.6804	-0.941469	0.176024	1
Pcbd1	-1.11363	4.89587	-0.941283	0.176081	1
Cnn2	1.04005	4.62078	0.940087	0.176375	1
Selenbp1	0.942777	5.13857	0.939233	0.176591	1
Vnn3	0.938685	1.50697	0.938776	0.176706	1
Gstt1	1.01078	5.61101	0.93668	0.177239	1
Spred3	-0.946053	4.51981	-0.936347	0.177323	1
Icos	1.00345	1.8041	0.936181	0.177365	1
Xcl1	1.0968	1.65546	0.936199	0.177367	1
Doc2a	-1.06278	5.41603	-0.935898	0.177439	1
Zfp882	-0.984508	2.18676	-0.935503	0.177538	1
Zfp185	0.931147	1.8788	0.934613	0.177764	1
Stx1a	-1.30594	6.56239	-0.936413	0.177944	1
Prrg3	-0.981854	3.28621	-0.932328	0.178347	1
Trim72	0.981755	1.97888	0.93035	0.178852	1
Cyr61	1.37525	5.34221	0.933601	0.17946	1
Bri3	1.02656	5.68421	0.92781	0.179502	1
Dusp1	1.02889	6.5798	0.926857	0.179747	1
Clp1	0.927979	4.09225	0.925761	0.180027	1
Dhfr	0.973334	2.61564	0.924237	0.180419	1
Wrb	-0.974745	5.79571	-0.923717	0.180553	1
Rmnd1	-0.978389	4.84094	-0.923706	0.180556	1
Riok3	0.937352	6.04029	0.923598	0.180584	1
Cd24a	1.10657	5.18647	0.92298	0.180754	1
Nectin2	0.955189	3.68146	0.922848	0.180777	1
Adam1a	-0.926002	2.12066	-0.922404	0.180891	1
Shkbp1	0.983665	4.24232	0.921511	0.181121	1
Tsc22d3	0.984942	6.20744	0.921259	0.181186	1
Vwf	1.02652	3.94395	0.920963	0.181263	1
Necab1	-1.05982	5.40828	-0.920226	0.181454	1
Klf11	0.965515	3.37668	0.919477	0.181646	1
Uxt	1.02284	4.71454	0.919381	0.181671	1
Arsj	1.07871	2.47861	0.91935	0.181683	1
Ppp1r15b	0.915332	5.65112	0.919256	0.181701	1
Fgf13	-1.0191	5.06917	-0.918986	0.181773	1
Ddit3	1.04312	6.04766	0.91841	0.181922	1
Rpl17	1.08389	10.2681	0.916725	0.182363	1
Dzip3	-0.93483	3.72978	-0.916029	0.182538	1
Akna	0.909901	2.25796	0.913327	0.183237	1
Creld1	-0.911861	5.60512	-0.912981	0.183327	1
Phyh	0.92437	8.04392	0.911397	0.183739	1
Fam83d	0.961476	2.85375	0.911163	0.183801	1
Ankrd34a	-0.98788	5.93082	-0.909788	0.184159	1
Zdhhc2	-0.89667	4.88405	-0.909478	0.184237	1
2810002D19Rik	-0.909352	2.39818	-0.907661	0.184712	1
Actb	0.913432	11.169	0.907549	0.184739	1
Fa2h	-1.08288	6.18026	-0.906792	0.184947	1
Cish	0.921502	3.01087	0.906673	0.184971	1
Ift80	-0.993869	3.88549	-0.906384	0.185048	1
Cd7	1.13433	2.50592	0.905719	0.185255	1
Wbp1l	0.892763	4.18913	0.903771	0.185727	1
Reg3g	1.13044	1.54341	0.903454	0.185846	1
Dbndd1	-1.04087	3.66966	-0.9025	0.186066	1
Hbegf	1.08822	4.92517	0.902458	0.186083	1
Cntn1	-1.00335	5.70938	-0.902039	0.186186	1
Tnfsf13b	0.978721	2.17853	0.900754	0.186523	1
Akap12	1.06506	5.08138	0.90022	0.186667	1
Synj2	-0.964278	3.15049	-0.899525	0.186846	1
Klf3	0.961422	4.78535	0.8982	0.187195	1
Kcnj10	-1.03453	7.2394	-0.895237	0.187977	1
Dera	1.03714	3.24222	0.893885	0.188334	1
Plk5	-1.04815	3.54447	-0.892489	0.188704	1
St3gal4	0.95333	5.83454	0.892068	0.188814	1
Adam19	-0.886288	2.00594	-0.891494	0.188963	1
Dnajc25	0.932247	3.00852	0.89012	0.18933	1
Nkx6-2	1.04803	4.64552	0.88885	0.189669	1
Ddx21	0.922687	4.77712	0.888512	0.189757	1
Car10	-1.02949	6.13495	-0.88815	0.189854	1
Calb2	-1.24891	7.09552	-0.889114	0.190076	1
Cep19	-0.912422	6.34309	-0.886656	0.190249	1
Ccdc109b	0.965398	2.41877	0.886583	0.19027	1
P2ry10	0.91503	1.48162	0.881129	0.191724	1
Gabre	-1.06675	1.64372	-0.8807	0.191844	1
Fhod1	1.09276	3.04757	0.880114	0.192009	1
Spint1	1.17732	2.91225	0.880502	0.192035	1
Prmt8	-1.02406	6.29487	-0.879866	0.192063	1
Emilin1	0.985567	2.75835	0.877013	0.192827	1
Isyna1	-0.998985	5.66828	-0.875229	0.193306	1
Hmga1-rs1	1.10582	5.91609	0.872797	0.193984	1
Thap2	-0.947179	3.08346	-0.87114	0.194407	1
1700025N23Rik	0.960942	1.33963	0.87058	0.194558	1
Slc16a6	1.05996	3.28507	0.869179	0.194941	1
Yrdc	1.00297	5.85726	0.868905	0.195011	1
Clstn3	-0.985357	7.36716	-0.868684	0.19507	1
Accsl	0.934775	1.59386	0.868345	0.195162	1
Kyat3	0.878968	3.00807	0.865946	0.195807	1
Rimbp2	-1.01862	4.33229	-0.865773	0.195859	1
Ly6k	0.96907	1.28625	0.864557	0.196188	1
Cacnb1	-0.991414	4.21514	-0.864042	0.196328	1
Pnma3	-1.00947	4.31263	-0.863765	0.196403	1
Kmo	0.915951	1.62916	0.863166	0.196565	1
Katnal1	-0.950432	5.2015	-0.862285	0.196805	1
Crhr1	-1.02616	3.03348	-0.861623	0.196986	1
Rbm12b1	-0.893819	3.04119	-0.861296	0.197071	1
Col18a1	1.06945	2.74541	0.860984	0.197167	1
Dnajc28	-0.936286	2.60617	-0.858997	0.1977	1
Gabra5	-1.16403	5.83795	-0.858791	0.197899	1
Srpk1	-0.894486	5.34839	-0.858083	0.197947	1
Celf6	-0.988277	3.84875	-0.856976	0.198251	1
Sult2b1	1.10043	4.77943	0.854854	0.198858	1
Egr2	1.14385	2.84762	0.854762	0.19895	1
Fn3k	-1.05753	5.02399	-0.853925	0.199091	1
Itpripl2	0.942918	2.8094	0.851912	0.199637	1
Rgs7bp	-1.02074	6.29202	-0.851179	0.199839	1
Nav1	-0.98727	4.2716	-0.850658	0.199981	1
Zfpm1	0.990637	4.99159	0.850515	0.200021	1
Folh1	0.932324	2.93823	0.849271	0.200362	1
Mir374b	-1.15778	2.04065	-0.849359	0.20048	1
Bbs7	-0.946499	3.94597	-0.848132	0.200675	1
Mir703	1.09239	2.42181	0.847961	0.200745	1
C920006O11Rik	0.956775	3.25916	0.846499	0.201125	1
Hspa12a	-1.01235	5.70772	-0.846302	0.20118	1
Slc22a8	-0.940217	2.64104	-0.845823	0.201311	1
Spata2l	-1.05815	5.39941	-0.843657	0.201916	1
Sptbn2	-1.06396	7.94875	-0.840987	0.202657	1
Nol4	-0.947786	3.34872	-0.839571	0.20304	1
Prr18	-1.03083	4.70704	-0.838008	0.203475	1
Podxl	1.01102	5.11966	0.838002	0.203476	1
Nefm	-1.09711	7.67038	-0.837917	0.20353	1
Slc7a4	-1.00073	5.51073	-0.836786	0.203813	1
Egr3	-1.11677	4.30776	-0.836833	0.203859	1
Shbg	0.909989	1.24688	0.836178	0.203981	1
Tmeff2	-0.86196	5.99441	-0.834814	0.204357	1
Slc16a7	-0.956977	3.03695	-0.834588	0.204424	1
Vat1	-1.04696	6.03578	-0.833683	0.204681	1
Galnt6	0.932878	3.02592	0.832634	0.204968	1
Arf6	0.898371	5.68251	0.831241	0.205355	1
Cr1l	0.963449	5.37623	0.831195	0.205369	1
Chd5	-1.00787	4.96356	-0.830282	0.205625	1
Abca9	-0.898932	2.44475	-0.829661	0.205796	1
Gm14169	-0.935987	2.8656	-0.828053	0.206247	1
D630033O11Rik	1.05355	1.54738	0.826597	0.206663	1
Pabpc1l	0.941942	1.82868	0.82635	0.206724	1
Snx16	-0.919041	3.8483	-0.826023	0.206816	1
Kcnd2	-1.01588	5.59397	-0.82552	0.206958	1
[truncated: 16,437 more rows]
