# Supplementary material for: Neurobiological Alterations Induced by SARS-CoV-2: Insights from Variant-Specific Host Gene Expression Patterns in hACE2-Expressing Mice
Source: Viruses. 2025 Feb 27;17(3):329. doi: 10.3390/v17030329 (PMC11946589; doi:10.3390/v17030329)
Supplement: Supplementary file 1 [file viruses-17-00329-s001.zip › Supplementary Table S3 (Beta).xlsx]

## Sheet: Beta
	log2FoldChange	lfcSE	stat	pvalue	padj
Iigp1	6.76048	4.72889	12.0567	2.8e-15	5.16e-11
Igtp	6.88005	6.78733	11.0221	4.62e-14	3.31e-10
Tap1	6.3395	4.9918	10.8136	8.26e-14	3.31e-10
Gm12250	6.69636	4.4225	10.7875	8.89e-14	3.31e-10
Irgm2	4.5849	5.11326	10.7836	8.99e-14	3.31e-10
Nmrk2	3.56422	1.85213	10.6118	1.46e-13	3.61e-10
Irf7	7.67724	6.10166	10.5986	1.52e-13	3.61e-10
Gbp10	5.81416	4.13705	10.5695	1.64e-13	3.61e-10
Gm4951	5.06139	3.48382	10.5446	1.76e-13	3.61e-10
Cd274	6.55004	5.06486	10.3788	2.83e-13	4.83e-10
Ifit3	7.24928	8.03457	10.3544	3.04e-13	4.83e-10
Lcn2	9.51649	6.74539	10.3349	3.23e-13	4.83e-10
Gbp5	6.59119	5.39051	10.314	3.41e-13	4.83e-10
Irgm1	6.71298	7.21026	10.2036	4.68e-13	6.17e-10
Gbp6	6.60718	5.24258	10.1614	5.29e-13	6.5e-10
Tgtp1	6.51722	5.43638	10.0427	7.46e-13	8.31e-10
Gbp7	3.79513	3.55954	10.0298	7.74e-13	8.31e-10
Slfn8	4.30887	3.23205	10.0093	8.21e-13	8.31e-10
Tgtp2	6.49779	5.30003	9.99317	8.61e-13	8.31e-10
Cxcl10	10.9573	7.28898	9.98279	9.01e-13	8.31e-10
Ccl5	9.46362	5.73605	9.78102	1.61e-12	1.42e-09
Irf1	5.15761	4.62165	9.75957	1.7e-12	1.43e-09
H2-Q6	6.06987	4.4908	9.73275	1.85e-12	1.47e-09
Zbp1	6.36028	4.39181	9.71945	1.92e-12	1.47e-09
Ifit1	6.9133	6.39608	9.68781	2.11e-12	1.5e-09
Mx1	7.07749	4.45831	9.68786	2.11e-12	1.5e-09
Ifit3b	6.6747	6.93161	9.66536	2.25e-12	1.54e-09
Rsad2	7.42728	5.36608	9.63891	2.44e-12	1.61e-09
Usp18	6.55739	6.00004	9.6257	2.53e-12	1.61e-09
Trim21	3.75649	3.45682	9.57801	2.91e-12	1.79e-09
Nlrc5	4.27739	3.30534	9.54386	3.22e-12	1.92e-09
H2-Q4	7.46954	7.15953	9.51733	3.5e-12	1.97e-09
Oasl1	6.78178	4.58807	9.51334	3.53e-12	1.97e-09
Lgals3bp	5.56125	8.31229	9.42394	4.61e-12	2.5e-09
Mx2	4.95593	3.84086	9.40149	4.92e-12	2.59e-09
Oasl2	6.14855	6.32372	9.37764	5.29e-12	2.71e-09
Ifi44	5.83018	4.48821	9.33672	5.98e-12	2.98e-09
Gbp2	7.68281	6.7805	9.32659	6.18e-12	3e-09
Isg15	8.07727	7.66297	9.31099	6.48e-12	3.06e-09
Oas1a	6.18771	5.04135	9.28854	6.91e-12	3.18e-09
Bst2	6.76761	7.96612	9.238	8.04e-12	3.62e-09
Psmb8	6.75382	6.64455	9.16787	9.94e-12	4.36e-09
Rtp4	5.56573	5.70481	9.138	1.09e-11	4.66e-09
Gbp3	5.4765	4.74887	9.09601	1.23e-11	5.08e-09
Ccl2	8.62226	5.67199	9.09616	1.24e-11	5.08e-09
Ttc36	4.07517	2.29399	9.08078	1.29e-11	5.17e-09
Ifi47	5.83344	4.3297	9.06816	1.34e-11	5.19e-09
Ifi204	6.07655	4.3885	9.06393	1.36e-11	5.19e-09
H2-T23	5.64172	8.20746	9.0592	1.38e-11	5.19e-09
Parp10	4.33279	3.64328	9.04469	1.44e-11	5.31e-09
Trim30a	4.99818	4.43522	8.97093	1.8e-11	6.44e-09
Bcl3	4.16701	3.31664	8.96205	1.85e-11	6.44e-09
Apol9a	4.24891	3.04477	8.96183	1.85e-11	6.44e-09
Ifit2	6.49042	6.44036	8.92393	2.08e-11	7.1e-09
Parp14	4.51823	4.17357	8.87801	2.39e-11	7.98e-09
Socs1	3.89187	3.14802	8.87161	2.44e-11	7.98e-09
Apol9b	3.87377	3.0237	8.86759	2.47e-11	7.98e-09
Lrg1	4.50993	4.37527	8.82156	2.84e-11	9.02e-09
Ifi27l2a	7.30129	6.56538	8.78507	3.18e-11	9.94e-09
Trim30d	3.37702	2.94859	8.74581	3.58e-11	1.1e-08
Phf11b	6.13727	4.55511	8.71882	3.89e-11	1.18e-08
H2-Q8	6.17864	4.84568	8.70892	4.01e-11	1.19e-08
Batf2	4.57807	3.31911	8.68314	4.34e-11	1.25e-08
Socs3	5.31025	4.63952	8.67618	4.43e-11	1.25e-08
Serpina3n	5.83655	7.72743	8.67594	4.44e-11	1.25e-08
Ch25h	4.28245	3.66474	8.67347	4.47e-11	1.25e-08
Ccl4	7.13432	4.80102	8.65901	4.68e-11	1.29e-08
Gbp9	4.13685	4.17809	8.6336	5.05e-11	1.37e-08
Phf11d	5.47942	4.12264	8.586	5.85e-11	1.56e-08
Plac8	7.49663	5.30253	8.58229	5.93e-11	1.56e-08
H2-K1	5.98381	7.97911	8.55759	6.39e-11	1.66e-08
Oas1b	3.48004	3.13131	8.53742	6.79e-11	1.74e-08
Apod	4.56462	8.98327	8.513	7.32e-11	1.85e-08
C4b	4.88684	6.29914	8.4971	7.69e-11	1.89e-08
Ccl7	6.35354	4.35467	8.49721	7.7e-11	1.89e-08
Gzmb	6.32392	3.73937	8.49385	7.78e-11	1.89e-08
Psmb9	5.69238	5.83102	8.46347	8.54e-11	2.05e-08
Fcgr4	5.97744	4.10873	8.44648	9.01e-11	2.13e-08
Slfn9	3.22889	2.78036	8.43518	9.32e-11	2.17e-08
H2-Q5	4.47993	3.48627	8.41738	9.85e-11	2.27e-08
Ube2l6	5.74645	6.35721	8.40684	1.02e-10	2.32e-08
Ifitm3	5.82394	8.93869	8.39108	1.07e-10	2.4e-08
C3	5.68397	4.20728	8.37234	1.13e-10	2.52e-08
Tap2	4.16525	5.83905	8.35376	1.2e-10	2.61e-08
Ifi205	6.13483	4.03602	8.35314	1.2e-10	2.61e-08
H2-Q9	6.06509	3.82666	8.34883	1.22e-10	2.61e-08
H2-D1	5.41453	9.42338	8.32404	1.32e-10	2.79e-08
Il12rb1	3.77085	3.6446	8.30912	1.38e-10	2.89e-08
Dhx58	5.12853	4.54478	8.28149	1.5e-10	3.11e-08
Plekha4	4.83601	4.0576	8.26439	1.58e-10	3.25e-08
Xaf1	4.78608	4.53974	8.2523	1.65e-10	3.33e-08
Oas1g	4.64555	3.31245	8.24724	1.67e-10	3.35e-08
Ddx60	3.23749	2.85101	8.22561	1.79e-10	3.55e-08
Cxcl9	7.14568	4.43915	8.21344	1.86e-10	3.65e-08
Mnda	5.32044	3.62323	8.20346	1.92e-10	3.72e-08
Ccl12	7.22426	5.75903	8.19119	2e-10	3.84e-08
Hcar2	4.51725	3.08557	8.18303	2.04e-10	3.88e-08
H2-T9	5.57262	6.48679	8.17911	2.07e-10	3.89e-08
Pyhin1	4.94183	3.46866	8.16034	2.19e-10	4.08e-08
H2-Q7	5.30671	4.03267	8.14636	2.29e-10	4.23e-08
Nkg7	4.99027	2.96874	8.13128	2.4e-10	4.39e-08
Ifih1	3.45961	3.55075	8.11962	2.49e-10	4.5e-08
Ciart	4.17506	6.36326	8.04707	3.13e-10	5.6e-08
Il12b	5.51018	3.57925	7.99845	3.65e-10	6.46e-08
Slc10a6	4.1843	2.71356	7.98799	3.77e-10	6.61e-08
Gzma	5.16384	3.26689	7.98542	3.8e-10	6.61e-08
Parp9	4.4633	4.73707	7.96533	4.04e-10	6.97e-08
Hsh2d	2.43567	1.81398	7.94792	4.27e-10	7.29e-08
Bdkrb2	2.36724	1.99376	7.88994	5.13e-10	8.68e-08
Ddx58	4.37176	4.78067	7.86378	5.57e-10	9.32e-08
Gbp8	3.55337	2.62818	7.86163	5.61e-10	9.32e-08
Bcl2a1d	5.54494	3.83224	7.85298	5.77e-10	9.43e-08
Gm839	2.08369	1.32233	7.85206	5.78e-10	9.43e-08
Tor3a	4.67623	5.5624	7.84224	5.96e-10	9.65e-08
Eif2ak2	3.85689	4.69274	7.78199	7.22e-10	1.16e-07
Tspo	5.90852	6.73091	7.77803	7.31e-10	1.16e-07
Cmpk2	3.86399	6.76656	7.73799	8.29e-10	1.31e-07
D17H6S56E-5	3.92693	4.09125	7.73296	8.43e-10	1.32e-07
Tapbp	4.39002	6.40564	7.70971	9.07e-10	1.41e-07
Dtx3l	3.74638	4.19272	7.66849	1.03e-09	1.59e-07
Ugt1a6a	2.8271	2.97673	7.65142	1.09e-09	1.66e-07
Serping1	5.20741	6.57607	7.63674	1.14e-09	1.73e-07
Saa3	9.09739	5.75545	7.60605	1.28e-09	1.92e-07
Map3k6	2.99942	3.42563	7.58225	1.36e-09	2.01e-07
Xdh	3.57701	4.24505	7.58107	1.37e-09	2.01e-07
Trim25	3.57761	4.4521	7.54857	1.51e-09	2.22e-07
Casp4	4.58065	3.48289	7.52444	1.64e-09	2.37e-07
Gbp4	4.5107	3.72	7.51858	1.67e-09	2.4e-07
Cebpd	3.81573	4.44009	7.51551	1.68e-09	2.4e-07
Cfb	5.67924	3.93924	7.498	1.78e-09	2.53e-07
Tnfaip2	4.62226	3.75633	7.4833	1.87e-09	2.62e-07
Cnksr1	3.19843	2.06397	7.47314	1.93e-09	2.69e-07
AI607873	4.43478	3.21487	7.46852	1.96e-09	2.71e-07
Lat	3.35417	2.35534	7.4624	1.99e-09	2.73e-07
C1rb	3.69162	3.05904	7.46123	2e-09	2.73e-07
Ifi35	4.81824	5.56041	7.45085	2.07e-09	2.8e-07
Cxcl13	4.82186	3.11791	7.4303	2.21e-09	2.97e-07
C1ra	4.81556	4.59155	7.42455	2.25e-09	2.99e-07
Zfp819	2.63163	1.72731	7.42442	2.25e-09	2.99e-07
Phyhd1	2.74207	3.71735	7.42029	2.28e-09	3e-07
Plin4	3.78469	3.70441	7.39922	2.44e-09	3.19e-07
Parp12	3.97461	5.28962	7.39413	2.48e-09	3.22e-07
Isg20	4.14858	3.28485	7.38493	2.55e-09	3.29e-07
Osmr	3.21992	3.03	7.37675	2.62e-09	3.36e-07
Herc6	3.5459	4.50436	7.36908	2.69e-09	3.42e-07
Lilrb4a	5.44934	3.51336	7.359	2.78e-09	3.51e-07
C4a	2.86344	2.72399	7.35104	2.85e-09	3.57e-07
Maff	2.89106	2.38178	7.29768	3.38e-09	4.21e-07
AW112010	5.79537	5.43554	7.27696	3.61e-09	4.45e-07
Lgals9	4.90139	5.94808	7.27169	3.67e-09	4.45e-07
Tlr2	4.80389	4.34927	7.27138	3.68e-09	4.45e-07
Parp3	3.41197	3.73193	7.2702	3.69e-09	4.45e-07
B2m	4.6785	10.4178	7.26977	3.69e-09	4.45e-07
Il1rn	4.83771	3.15135	7.25383	3.89e-09	4.66e-07
Ms4a4c	5.75321	3.79285	7.24395	4.02e-09	4.78e-07
Zc3h12d	2.46237	1.78102	7.22126	4.32e-09	5.1e-07
Il2rb	3.70258	2.6777	7.20523	4.54e-09	5.34e-07
Il17c	3.25516	1.98988	7.20143	4.6e-09	5.37e-07
Plscr2	2.9018	3.14715	7.19917	4.63e-09	5.37e-07
Zc3hav1	3.00265	3.15748	7.19198	4.74e-09	5.46e-07
Gm4841	4.25144	2.87716	7.17813	4.96e-09	5.68e-07
Slfn2	5.63022	5.44787	7.16745	5.14e-09	5.85e-07
Oas3	3.82225	2.73428	7.15658	5.31e-09	6.01e-07
H2-L	3.55062	2.92164	7.1195	5.99e-09	6.73e-07
Uba7	3.794	4.12353	7.11262	6.12e-09	6.84e-07
Pla1a	3.76056	3.5703	7.10348	6.3e-09	7e-07
Ms4a6d	5.24179	4.49193	7.06446	7.15e-09	7.9e-07
Ms4a6c	4.95734	3.7054	7.0419	7.69e-09	8.44e-07
Irf9	2.78607	4.39611	7.03438	7.88e-09	8.58e-07
Slc15a3	4.8756	4.34879	7.03294	7.92e-09	8.58e-07
Trim34a	3.16946	3.95085	7.02174	8.2e-09	8.83e-07
Phf11a	4.28813	3.00029	7.0205	8.24e-09	8.83e-07
Stat1	3.3237	5.01244	6.99715	8.88e-09	9.46e-07
Ccl3	6.56542	4.9319	6.97606	9.54e-09	1.01e-06
Gm20219	2.934	2.41637	6.95559	1.02e-08	1.07e-06
Aloxe3	2.89997	3.78687	6.95138	1.03e-08	1.08e-06
Lbx2	2.60247	1.65603	6.94915	1.04e-08	1.08e-06
Tnfrsf4	2.90947	2.51966	6.91895	1.14e-08	1.18e-06
Glipr2	4.71481	5.09383	6.90208	1.21e-08	1.24e-06
Hmox1	4.73621	5.63276	6.90114	1.21e-08	1.24e-06
Slfn1	4.76466	3.11056	6.89265	1.24e-08	1.27e-06
Rbm3	3.00601	6.1818	6.88878	1.26e-08	1.28e-06
Ms4a4b	4.49108	2.90276	6.8855	1.27e-08	1.28e-06
Trex1	3.54995	5.67924	6.87655	1.31e-08	1.31e-06
Il18bp	5.00196	4.69984	6.86052	1.38e-08	1.37e-06
Helz2	3.0415	3.24835	6.86031	1.38e-08	1.37e-06
Mlkl	3.37739	2.59523	6.85591	1.4e-08	1.38e-06
Nmi	3.44344	3.70775	6.85309	1.41e-08	1.39e-06
Tnfrsf1a	3.39688	5.98458	6.84465	1.45e-08	1.42e-06
Stat2	3.17646	5.82033	6.83666	1.49e-08	1.45e-06
Tmem140	4.28017	4.12163	6.82835	1.53e-08	1.48e-06
Sdcbp2	3.24382	3.09822	6.81953	1.58e-08	1.51e-06
Apobec3	2.94196	2.89675	6.8139	1.61e-08	1.53e-06
Clec4a1	5.06759	3.30277	6.78268	1.78e-08	1.69e-06
Cd300lf	4.05386	2.67835	6.77876	1.8e-08	1.7e-06
Rhoj	3.67279	4.46156	6.75744	1.93e-08	1.81e-06
Pnpla2	2.60639	4.68421	6.75577	1.94e-08	1.81e-06
Samd9l	3.94626	4.25454	6.7533	1.95e-08	1.82e-06
Mafk	3.01864	5.02458	6.7431	2.02e-08	1.87e-06
Icam1	4.9184	5.19041	6.72444	2.15e-08	1.98e-06
C2	3.85227	4.0191	6.7214	2.17e-08	1.99e-06
Serpina3i	3.43708	2.54098	6.71467	2.21e-08	2.02e-06
Tmem106a	3.79414	3.49912	6.70061	2.32e-08	2.1e-06
Gm960	1.98005	1.94101	6.69284	2.38e-08	2.15e-06
Ptpn22	2.75426	2.14224	6.65955	2.65e-08	2.38e-06
Gm11517	2.9412	3.0265	6.65371	2.7e-08	2.41e-06
Zc3h12a	2.83167	2.63323	6.62329	2.98e-08	2.65e-06
Hspb6	3.04299	5.23332	6.59968	3.22e-08	2.85e-06
Tgm1	3.41577	2.43429	6.57842	3.45e-08	3.04e-06
Tgm2	4.00417	6.11359	6.57581	3.48e-08	3.05e-06
Amica1	3.14685	2.5756	6.54781	3.81e-08	3.33e-06
Gm6548	3.45378	4.62783	6.53574	3.96e-08	3.44e-06
Itgax	4.28549	2.92648	6.51342	4.26e-08	3.68e-06
Timp1	4.90678	3.4911	6.50167	4.42e-08	3.81e-06
Per1	3.20225	6.04028	6.49967	4.45e-08	3.82e-06
Treml2	3.14278	2.53855	6.49246	4.56e-08	3.89e-06
Saa1	3.22874	2.4852	6.48284	4.7e-08	3.99e-06
Mt1	3.2296	11.3407	6.47553	4.81e-08	4.07e-06
Cd3d	3.16832	2.18468	6.45008	5.23e-08	4.38e-06
Gm30551	2.83495	1.78068	6.44985	5.23e-08	4.38e-06
Bcl2a1a	4.60822	3.76139	6.41791	5.81e-08	4.84e-06
C1s1	3.01882	2.77003	6.41417	5.88e-08	4.88e-06
Lrrn4cl	2.30517	2.37878	6.38633	6.43e-08	5.32e-06
Recql4	1.94829	1.99228	6.37711	6.63e-08	5.46e-06
Ptx3	4.32625	3.15896	6.37184	6.74e-08	5.53e-06
Tapbpl	2.76431	5.29879	6.36134	6.98e-08	5.69e-06
H2-Q1	3.6538	3.64732	6.35845	7.04e-08	5.72e-06
Tmem52	2.59177	2.47793	6.35328	7.16e-08	5.79e-06
Cd8b1	3.1101	2.08564	6.33783	7.53e-08	6.06e-06
Ctsw	2.60681	2.02498	6.3317	7.68e-08	6.16e-06
Cd2	3.11123	2.27456	6.32273	7.91e-08	6.31e-06
Galnt15	3.56098	3.62545	6.31737	8.05e-08	6.4e-06
Emp1	3.27536	2.7638	6.30296	8.44e-08	6.68e-06
Il4ra	3.03452	4.18479	6.2831	9e-08	7.09e-06
Muc2	2.11279	1.4322	6.28147	9.05e-08	7.1e-06
Cst7	3.77836	2.9301	6.27101	9.36e-08	7.31e-06
Cybb	3.97279	3.14818	6.25685	9.8e-08	7.63e-06
Mt2	3.70712	10.7085	6.22377	1.09e-07	8.46e-06
Sult1a1	2.83478	5.87283	6.2217	1.1e-07	8.48e-06
Tubb6	3.84127	3.63326	6.2112	1.14e-07	8.74e-06
Serpina3m	2.76376	2.04439	6.19027	1.22e-07	9.31e-06
Apobec1	3.41345	3.23783	6.18172	1.25e-07	9.54e-06
Sp110	3.58744	3.44497	6.1706	1.3e-07	9.85e-06
Ctla2a	4.40029	4.45466	6.16822	1.31e-07	9.87e-06
Slc1a5	3.12738	3.52474	6.16752	1.31e-07	9.87e-06
Fas	2.9809	3.16417	6.163	1.33e-07	9.97e-06
Chil3	8.0529	5.12021	6.16594	1.34e-07	1e-05
Sbno2	3.05932	4.74681	6.15917	1.35e-07	1e-05
Tmem252	3.79746	3.74185	6.1514	1.38e-07	1.02e-05
Mocos	2.51545	2.87093	6.14852	1.39e-07	1.03e-05
Hpx	5.13248	3.48727	6.14527	1.41e-07	1.04e-05
Srgn	4.85424	6.6106	6.13545	1.46e-07	1.07e-05
Ell	1.70869	4.74353	6.12177	1.51e-07	1.1e-05
Mvp	3.64189	5.02885	6.11858	1.54e-07	1.12e-05
Cd72	3.64537	2.57709	6.11391	1.56e-07	1.13e-05
Myd88	3.10155	5.16014	6.10758	1.59e-07	1.15e-05
Birc3	3.23326	3.54743	6.1016	1.63e-07	1.17e-05
Tifa	3.70017	5.11397	6.09793	1.64e-07	1.18e-05
Hck	3.66942	3.7343	6.08422	1.72e-07	1.22e-05
Slc43a3	3.60498	3.40883	6.07702	1.76e-07	1.25e-05
Samhd1	3.37058	4.6559	6.0478	1.94e-07	1.37e-05
Cd52	5.83824	6.12366	6.04783	1.94e-07	1.37e-05
Cirbp	2.33612	8.1192	6.02668	2.07e-07	1.45e-05
Bcl2a1b	4.86703	4.82643	6.0208	2.12e-07	1.48e-05
Jun	2.94924	7.14457	5.99314	2.31e-07	1.61e-05
Acod1	4.71246	3.27616	5.98542	2.37e-07	1.65e-05
Sdc4	2.65845	7.48099	5.98352	2.39e-07	1.65e-05
Gbp11	3.3207	2.63147	5.97942	2.42e-07	1.66e-05
Sp140	3.78518	3.40729	5.9741	2.46e-07	1.69e-05
Slamf9	4.25032	3.72807	5.96802	2.51e-07	1.71e-05
Ppp1r15a	2.74512	5.85003	5.96703	2.52e-07	1.71e-05
H2-T24	2.70239	3.45053	5.95811	2.59e-07	1.76e-05
Oas2	3.0559	2.56616	5.95636	2.61e-07	1.76e-05
Batf	3.13882	2.66566	5.9534	2.63e-07	1.77e-05
Trim12a	3.31904	4.09567	5.94348	2.72e-07	1.82e-05
Atp8b3	2.66672	1.8871	5.93418	2.8e-07	1.87e-05
Il1r2	5.6129	3.82549	5.9189	2.95e-07	1.97e-05
Tlr3	2.76757	4.58657	5.91128	3.02e-07	2e-05
Csf2rb	3.19341	2.89292	5.90898	3.04e-07	2.01e-05
Ifi30	4.70046	5.56666	5.90077	3.13e-07	2.06e-05
Csrnp1	3.33033	5.20321	5.89228	3.21e-07	2.11e-05
Bbc3	2.34753	3.9603	5.8771	3.38e-07	2.21e-05
Arid5a	2.42943	2.56819	5.8717	3.44e-07	2.24e-05
Flnc	2.187	1.92523	5.86134	3.55e-07	2.31e-05
Serpine1	3.5519	3.13652	5.84999	3.69e-07	2.39e-05
Gadd45b	3.15107	6.02433	5.84803	3.71e-07	2.39e-05
Psmb10	3.30305	7.99096	5.84679	3.73e-07	2.39e-05
Casp12	2.37622	2.64766	5.83469	3.88e-07	2.48e-05
Shkbp1	2.21984	4.24232	5.8308	3.92e-07	2.5e-05
Trafd1	2.88645	6.23637	5.82179	4.04e-07	2.57e-05
Atf3	4.24694	4.1706	5.81104	4.19e-07	2.64e-05
Epsti1	3.02257	2.91264	5.80997	4.2e-07	2.64e-05
Ucp2	3.24476	7.56878	5.80984	4.2e-07	2.64e-05
Duox2	2.22212	1.48104	5.80648	4.25e-07	2.66e-05
Aldob	2.28399	2.11611	5.78888	4.5e-07	2.81e-05
Ly6a	3.6554	5.81458	5.78371	4.58e-07	2.85e-05
Pik3ap1	3.87526	4.16069	5.78171	4.61e-07	2.86e-05
Serpina3f	2.64056	2.32463	5.76363	4.88e-07	3.02e-05
Gm12185	2.19077	1.95543	5.76228	4.91e-07	3.02e-05
Rac2	3.84903	3.78787	5.75995	4.94e-07	3.04e-05
Tnfsf10	2.74562	3.38623	5.75792	4.98e-07	3.05e-05
H2-K2	3.10872	3.45768	5.74837	5.13e-07	3.12e-05
Erap1	2.50095	4.45776	5.74796	5.14e-07	3.12e-05
Junb	2.91465	7.5574	5.7479	5.14e-07	3.12e-05
H2-T22	3.49175	5.11067	5.7467	5.16e-07	3.12e-05
9930111J21Rik1	2.46593	2.70116	5.74206	5.24e-07	3.16e-05
AB124611	3.74102	2.86545	5.73903	5.29e-07	3.18e-05
Lgals3	5.22062	4.02729	5.73273	5.41e-07	3.23e-05
Map3k8	2.82373	2.90936	5.73204	5.41e-07	3.23e-05
Neurl3	3.22021	2.90156	5.7234	5.57e-07	3.31e-05
Ms4a6b	4.0599	3.94627	5.72268	5.58e-07	3.31e-05
Plaur	4.19458	3.81852	5.69569	6.09e-07	3.6e-05
Icosl	2.76797	4.53552	5.68953	6.21e-07	3.66e-05
Itprip	2.21432	2.51196	5.68874	6.23e-07	3.66e-05
Slfn4	3.68358	2.67965	5.68149	6.38e-07	3.73e-05
Ak8	2.09239	3.34071	5.67152	6.59e-07	3.84e-05
Il3ra	2.83096	3.02539	5.66188	6.8e-07	3.95e-05
Usp36	2.13778	4.92006	5.64683	7.14e-07	4.14e-05
Zbtb32	2.60965	1.85301	5.64545	7.17e-07	4.14e-05
Cebpb	2.47724	3.01013	5.64436	7.2e-07	4.15e-05
Gm5431	2.81804	2.42327	5.63996	7.3e-07	4.19e-05
Rab20	3.96024	3.80205	5.61916	7.81e-07	4.47e-05
Ms4a4d	2.96105	2.23778	5.61474	7.92e-07	4.52e-05
Cdkn1a	3.50489	6.04507	5.60236	8.25e-07	4.69e-05
A2m	2.94198	4.15534	5.59237	8.52e-07	4.83e-05
Psme1	3.13228	8.31021	5.59056	8.57e-07	4.85e-05
Csf1	2.36221	4.16534	5.58557	8.71e-07	4.9e-05
Fcer1g	4.51647	7.23138	5.58533	8.72e-07	4.9e-05
Gfap	3.33162	8.49914	5.5804	8.86e-07	4.96e-05
AA467197	5.81517	4.12315	5.57504	9.06e-07	5.06e-05
Cxcl16	4.26313	4.19259	5.5596	9.48e-07	5.28e-05
Siglec1	2.64298	2.36759	5.55257	9.69e-07	5.38e-05
Slc2a2	2.26963	1.56128	5.54213	1e-06	5.55e-05
Pabpc1l	2.11168	1.82868	5.54089	1.01e-06	5.56e-05
Gm11127	2.66619	2.17709	5.52516	1.06e-06	5.83e-05
Ifitm2	3.25394	7.06054	5.5138	1.1e-06	6.03e-05
Aim1	1.95483	2.29864	5.50867	1.12e-06	6.09e-05
Cyp1b1	2.65023	3.21318	5.50852	1.12e-06	6.09e-05
H2-M3	3.35103	4.68936	5.50808	1.12e-06	6.09e-05
Igsf6	3.60078	3.15246	5.5036	1.14e-06	6.16e-05
Aldh1l1	2.07477	7.20651	5.50041	1.15e-06	6.21e-05
Apol10b	2.03465	2.27402	5.49799	1.16e-06	6.24e-05
Gm7827	2.60265	1.6986	5.49587	1.17e-06	6.26e-05
Ctla2b	2.73509	2.58969	5.49099	1.18e-06	6.34e-05
Fgl2	3.68061	3.75386	5.48751	1.2e-06	6.4e-05
Ifng	3.79217	2.61265	5.48045	1.23e-06	6.53e-05
H2-T10	2.74796	2.49891	5.47909	1.23e-06	6.54e-05
Olfr56	2.17796	1.88152	5.47772	1.24e-06	6.55e-05
Gpr34	-2.65577	2.85004	-5.46805	1.28e-06	6.74e-05
Klf11	2.00315	3.37668	5.46678	1.28e-06	6.74e-05
Aspg	2.80587	3.31831	5.46214	1.3e-06	6.83e-05
Wfikkn1	2.44639	1.76141	5.45556	1.33e-06	6.95e-05
Rasa4	2.86413	3.49094	5.44761	1.36e-06	7.12e-05
Il27	3.39784	2.69461	5.44653	1.37e-06	7.12e-05
Fcgr2b	3.82713	4.13964	5.44115	1.39e-06	7.23e-05
Tspan4	2.84362	5.10425	5.41546	1.51e-06	7.83e-05
Crybb3	2.39531	2.26537	5.40785	1.55e-06	8e-05
Angptl4	3.54143	4.69885	5.39993	1.59e-06	8.19e-05
Rnf225	2.21949	2.50823	5.39758	1.6e-06	8.23e-05
Oas1c	2.18815	3.04314	5.39212	1.63e-06	8.35e-05
C1qb	3.09081	8.73035	5.38768	1.65e-06	8.43e-05
Pnp	2.86833	5.90529	5.38751	1.66e-06	8.43e-05
Spem1	2.13506	1.63494	5.3861	1.66e-06	8.44e-05
Tagln2	3.1492	6.29726	5.38272	1.68e-06	8.51e-05
Elf4	2.68005	2.51924	5.37763	1.71e-06	8.63e-05
Gpr65	2.46216	2.25696	5.37427	1.73e-06	8.7e-05
Tbx21	1.88565	1.69818	5.37234	1.74e-06	8.73e-05
Pax8	2.09498	1.63691	5.35693	1.83e-06	9.13e-05
Piwil2	1.68309	1.60446	5.35681	1.83e-06	9.13e-05
Cp	2.88139	3.99957	5.35397	1.84e-06	9.19e-05
Map6d1	-2.12959	5.59673	-5.34636	1.89e-06	9.4e-05
Myo1g	2.70645	2.47581	5.34334	1.91e-06	9.46e-05
Ugt8a	-2.81349	5.47795	-5.33907	1.94e-06	9.57e-05
Mmp3	4.08341	2.86074	5.32553	2.02e-06	9.97e-05
Scimp	3.40906	2.69917	5.32383	2.03e-06	0.0001
Micall2	2.64847	3.22189	5.31694	2.08e-06	0.00010182
Znfx1	2.45966	5.29429	5.31651	2.08e-06	0.00010182
Stat3	2.52586	5.02052	5.31445	2.1e-06	0.000102228
Ccl19	3.90863	4.30295	5.30393	2.17e-06	0.000105513
Steap4	2.4029	2.64875	5.30092	2.19e-06	0.000106235
Pglyrp1	2.79591	6.20018	5.2955	2.23e-06	0.00010771
Klrg2	1.99745	2.24856	5.29502	2.23e-06	0.00010771
Mmp9	1.89293	2.4212	5.28772	2.29e-06	0.000109993
Mslnl	1.57287	1.52312	5.27907	2.35e-06	0.000112599
Fcgr1	3.66396	4.6194	5.27226	2.4e-06	0.000115037
Themis2	3.70664	3.44628	5.26921	2.43e-06	0.000115877
Tmco4	2.25295	2.74823	5.26259	2.48e-06	0.000118053
Epha2	2.47873	2.72155	5.26006	2.5e-06	0.00011871
Mndal	3.81667	3.56033	5.2585	2.51e-06	0.000119035
Rnf135	2.41326	4.27957	5.25184	2.57e-06	0.000121276
Gm12216	2.48545	2.69223	5.249	2.59e-06	0.000122079
Plscr1	2.91229	3.70808	5.23547	2.7e-06	0.000127201
Fgr	3.1779	2.53089	5.2335	2.72e-06	0.000127689
Frat2	1.85415	3.69178	5.22143	2.83e-06	0.000132411
Zglp1	2.09357	1.90947	5.21874	2.85e-06	0.000132896
Klf15	1.77979	5.82057	5.21873	2.85e-06	0.000132896
Nectin4	1.76289	2.83319	5.2162	2.88e-06	0.000133646
Trim56	2.37628	3.26133	5.21323	2.91e-06	0.000134591
Aoc2	2.25252	2.80501	5.20607	2.97e-06	0.000137097
Ppan	1.71399	5.11871	5.20574	2.97e-06	0.000137097
Lrrc25	4.23579	3.65038	5.2033	3e-06	0.000138026
Dusp16	1.87409	3.44481	5.20085	3.02e-06	0.000138675
Slfn5	3.11277	4.26257	5.1913	3.12e-06	0.000142368
Stx11	2.41711	2.04939	5.19115	3.12e-06	0.000142368
Lck	2.29112	2.41127	5.18543	3.18e-06	0.000144657
Slamf8	3.01323	2.65181	5.1769	3.27e-06	0.000148323
Ly6c2	5.84876	5.75815	5.17602	3.3e-06	0.00014943
Ms4a4a	3.48816	3.00655	5.16916	3.35e-06	0.000151333
Dedd2	1.71974	5.1913	5.16291	3.42e-06	0.000154014
Gsdmd	3.33897	4.08208	5.14632	3.6e-06	0.000162073
Dusp2	3.04076	3.27055	5.13828	3.7e-06	0.000165905
Pdlim4	2.40486	5.52781	5.1112	4.03e-06	0.000180361
Txnip	3.22072	5.53702	5.11079	4.04e-06	0.000180361
Nfkbia	2.68655	6.94421	5.10963	4.06e-06	0.000180374
Mpeg1	3.56883	6.19913	5.1093	4.06e-06	0.000180374
F830016B08Rik	2.4042	2.15134	5.10425	4.13e-06	0.000182854
C3ar1	3.32124	3.14891	5.10192	4.16e-06	0.000183799
Casp1	3.39617	3.83768	5.09578	4.24e-06	0.000187015
Gkn3	-2.35769	2.43293	-5.09498	4.25e-06	0.000187031
Sp100	2.34027	2.94003	5.08714	4.36e-06	0.000191342
Ltbr	2.55356	5.24186	5.07867	4.48e-06	0.000196149
Daxx	2.54032	5.23393	5.07604	4.52e-06	0.000197344
Snai1	2.14026	2.38376	5.06875	4.62e-06	0.000201542
Pim3	1.97636	6.5914	5.06722	4.65e-06	0.000202051
Shisa5	2.09132	6.20549	5.05969	4.76e-06	0.000206506
Lpar2	1.53234	1.67876	5.05613	4.8e-06	0.000207918
Tnf	2.99718	2.60259	5.05499	4.83e-06	0.000208668
Ccno	2.53215	3.03796	5.04982	4.91e-06	0.000211395
Hrct1	2.44838	3.22018	5.04944	4.92e-06	0.000211395
Lilr4b	3.55638	2.52444	5.0488	4.93e-06	0.000211395
Rassf1	2.06696	4.43571	5.04462	5e-06	0.000213506
Rpph1	2.98045	3.5056	5.04421	5e-06	0.000213506
Stac3	2.01565	2.09305	5.04134	5.05e-06	0.000214978
Ly6i	4.39814	3.02803	5.03828	5.11e-06	0.000216858
Cd53	3.61105	4.61681	5.00205	5.73e-06	0.000242749
Rnf43	1.64745	2.54624	4.99886	5.78e-06	0.00024394
Pim1	3.06602	4.36545	4.99903	5.78e-06	0.00024394
Adamts1	2.89365	4.65961	4.98631	6.02e-06	0.000253495
Cyp4f18	3.99639	2.71444	4.97804	6.19e-06	0.000259662
H2-DMb1	3.02139	3.86343	4.97738	6.2e-06	0.000259662
Angptl8	2.86865	1.7031	4.97206	6.3e-06	0.000263515
Klf17	1.55976	1.22621	4.96961	6.35e-06	0.000264984
Grn	2.89527	7.91099	4.96287	6.49e-06	0.000270152
Nod1	1.99536	3.11625	4.9404	6.97e-06	0.000289616
Cnn3	2.36874	7.87816	4.93292	7.14e-06	0.000295955
Gpr84	2.97158	3.4023	4.93058	7.2e-06	0.000297506
Cry1	1.82508	4.99714	4.92693	7.28e-06	0.00030032
Rgs1	3.75626	3.04436	4.91801	7.49e-06	0.000308412
Clic1	3.21608	6.55892	4.9156	7.55e-06	0.000310014
B4galt1	2.52086	3.67979	4.90946	7.7e-06	0.000315427
Pirb	3.81364	3.01425	4.90823	7.73e-06	0.000316095
Psme2	2.81843	6.8107	4.90662	7.77e-06	0.000316891
Ctss	3.02358	7.784	4.89693	8.01e-06	0.000326122
Zbtb42	2.03104	2.22935	4.89619	8.03e-06	0.000326171
AA619741	2.63058	2.19985	4.89467	8.07e-06	0.00032703
Fermt3	2.70518	4.04545	4.89249	8.13e-06	0.000328598
2010005H15Rik	2.69399	2.14354	4.89115	8.16e-06	0.000329283
Mir7068	2.74646	2.12219	4.88771	8.25e-06	0.00033218
Icos	2.21579	1.8041	4.88342	8.37e-06	0.000336028
Ier3	1.94855	5.49779	4.87169	8.68e-06	0.00034749
Cldn15	1.78097	1.46081	4.87153	8.69e-06	0.00034749
Pycard	3.14193	3.858	4.86929	8.75e-06	0.000349239
Cd244	2.40072	1.92609	4.86762	8.8e-06	0.000350323
Hmgb2	3.26722	4.44712	4.86104	8.99e-06	0.000357002
Nr1d1	2.18977	7.76786	4.85997	9.01e-06	0.00035742
Irf8	2.92784	3.60669	4.85845	9.06e-06	0.000358391
Selp	2.73789	2.21184	4.8544	9.18e-06	0.000362018
Casp7	2.32346	3.59327	4.85394	9.19e-06	0.000362018
B3gnt3	2.11837	2.70123	4.8468	9.4e-06	0.000369559
Rhoc	2.74715	5.82428	4.84112	9.57e-06	0.000375497
H3f3b	2.27659	8.91676	4.83767	9.68e-06	0.000378839
Rhbdf2	2.20969	2.43127	4.83287	9.83e-06	0.000383084
Ifitm1	3.05781	4.3653	4.83285	9.83e-06	0.000383084
Psme2b	1.87199	2.40142	4.82888	9.95e-06	0.000387066
Capg	3.13624	3.21482	4.82827	9.97e-06	0.000387066
Sytl1	2.12907	2.1447	4.8251	1.01e-05	0.000390156
Rasip1	1.94275	4.28317	4.82103	1.02e-05	0.000394409
Dcxr	2.11644	4.2221	4.81814	1.03e-05	0.000397208
Pml	2.06705	3.30147	4.81504	1.04e-05	0.000400166
BC094916	2.38261	2.02947	4.8145	1.04e-05	0.000400166
Osgin1	2.33913	2.4339	4.80925	1.06e-05	0.000406055
Ogfr	2.29788	7.04762	4.79832	1.1e-05	0.00041953
Hspb1	2.77593	6.13745	4.7838	1.15e-05	0.000438424
Asap3	2.20656	3.48305	4.77885	1.17e-05	0.000444443
Lcp2	2.9177	3.63062	4.76982	1.2e-05	0.000456431
Ptprcap	2.93177	2.46968	4.7669	1.21e-05	0.000459742
Tgfbi	4.58316	5.10436	4.76249	1.23e-05	0.000466357
Accsl	1.871	1.59386	4.75663	1.25e-05	0.000473001
Gdf9	2.97889	2.7294	4.75482	1.26e-05	0.000474776
Rarres2	3.45423	4.90285	4.74462	1.3e-05	0.000489451
Fv1	-2.1749	2.96864	-4.73974	1.32e-05	0.000495777
Gadd45g	2.8656	6.6585	4.73897	1.32e-05	0.000495777
Nfil3	2.46438	5.17541	4.73858	1.33e-05	0.000495777
Snhg15	2.59466	4.16074	4.73726	1.33e-05	0.000496848
Cd69	3.14628	2.63508	4.73386	1.35e-05	0.000501258
Rela	2.08353	5.71629	4.73226	1.35e-05	0.00050274
Cxcl11	3.11388	2.58188	4.7287	1.37e-05	0.000507451
Saa2	2.20258	1.97145	4.7271	1.37e-05	0.000508987
Ptk6	1.43257	1.23223	4.72034	1.4e-05	0.000517883
Gpr17	-2.70417	5.11105	-4.71919	1.41e-05	0.000519799
Fam26f	3.15947	3.06208	4.71131	1.45e-05	0.000531902
Sct	3.03845	2.43425	4.70986	1.45e-05	0.000533187
Cd14	3.22829	4.35917	4.70894	1.46e-05	0.000533187
C1qa	2.77186	8.46823	4.70864	1.46e-05	0.000533187
Rnf31	1.82817	5.45569	4.70424	1.48e-05	0.000539599
Gpr156	1.82669	2.0727	4.69644	1.51e-05	0.000551984
Ctsz	2.69449	7.55935	4.6942	1.53e-05	0.000554269
Tcirg1	2.46907	3.79645	4.69388	1.53e-05	0.000554269
Iffo2	1.73831	3.50796	4.68854	1.55e-05	0.0005626
Cyba	3.69352	5.49109	4.6828	1.58e-05	0.000570564
Serpina3g	3.66661	3.76059	4.68251	1.58e-05	0.000570564
Ripk1	1.88955	3.3997	4.68224	1.58e-05	0.000570564
Sgk1	2.09705	5.04792	4.67983	1.6e-05	0.000573789
Vim	2.61969	7.4381	4.6741	1.63e-05	0.000583141
Il2rg	3.15224	3.20059	4.66921	1.65e-05	0.000591117
Myo1c	1.70189	3.09526	4.66782	1.66e-05	0.000592516
Alkbh3	1.92886	4.99101	4.66109	1.69e-05	0.000602935
Spi1	3.42694	4.76775	4.66115	1.69e-05	0.000602935
Gpr18	2.48597	2.02787	4.6596	1.7e-05	0.00060459
Trim72	1.93584	1.97888	4.65826	1.71e-05	0.000605983
Msr1	2.58125	2.18939	4.65604	1.72e-05	0.000609072
Upp1	2.9846	3.08704	4.65317	1.74e-05	0.000613462
Clec4a3	3.00099	2.69552	4.65176	1.74e-05	0.000615017
Nfkb2	2.02381	2.62543	4.64561	1.78e-05	0.000625858
Mocs1	1.90943	3.547	4.64307	1.79e-05	0.000629677
Tmeff1	-1.77918	6.00372	-4.64241	1.8e-05	0.000629803
Htra4	2.53236	2.71212	4.64015	1.81e-05	0.000633106
S100a6	3.22446	7.14145	4.63617	1.83e-05	0.000639953
Fcrls	-2.52156	4.58157	-4.62978	1.87e-05	0.000651668
Crispld2	2.08479	2.66103	4.62427	1.9e-05	0.000661835
Cfap53	1.56091	1.61675	4.62319	1.91e-05	0.000662833
AA986860	1.63853	2.98292	4.61442	1.96e-05	0.00067988
Cytip	2.04896	1.89916	4.60242	2.04e-05	0.000705003
2810032G03Rik	-1.85383	3.3549	-4.60069	2.05e-05	0.000707519
Atp8b2	1.72433	5.99657	4.59635	2.08e-05	0.000715912
Gna13	2.16841	5.81924	4.59234	2.1e-05	0.000722698
Fpr2	3.50204	2.64873	4.5922	2.11e-05	0.000722698
Cd48	2.78444	3.03181	4.59139	2.11e-05	0.000722698
Tigit	2.2084	1.80165	4.59098	2.11e-05	0.000722698
Cd74	3.97981	5.08835	4.58873	2.13e-05	0.000727228
Hes6	1.81256	5.44046	4.58603	2.15e-05	0.00073132
Prf1	2.47941	1.92952	4.5834	2.16e-05	0.000736048
Asprv1	2.56213	2.6689	4.58103	2.18e-05	0.000740194
Gm1123	1.52549	1.45049	4.56952	2.26e-05	0.000765061
9930111J21Rik2	1.92275	2.12736	4.56934	2.26e-05	0.000765061
Clec2d	2.48302	4.90351	4.56794	2.27e-05	0.000767028
Syde1	1.77591	4.51305	4.56538	2.29e-05	0.000771816
Rnf125	2.26506	2.72071	4.56144	2.32e-05	0.00078001
Ccr1	3.69117	2.9486	4.55805	2.34e-05	0.000787343
Il21r	2.81594	3.27834	4.55316	2.38e-05	0.000797674
Gpnmb	3.25866	3.34357	4.5514	2.39e-05	0.000800731
Nfkbie	2.6765	3.20581	4.54446	2.45e-05	0.000815881
Pld4	3.39029	5.60271	4.5443	2.45e-05	0.000815881
Slco1c1	-1.79078	4.45104	-4.54338	2.45e-05	0.000815998
Gimap6	2.36294	4.33297	4.54303	2.46e-05	0.000815998
Ifnb1	2.78486	2.52401	4.5341	2.53e-05	0.000837687
Ifitm6	3.49643	2.86545	4.53258	2.54e-05	0.000840454
Hcls1	3.23807	4.75329	4.52542	2.6e-05	0.000857831
Hspa8	-1.30086	11.3756	-4.5236	2.6e-05	0.000858789
Lrrc32	2.52673	3.5269	4.5229	2.62e-05	0.000861092
Ctrb1	1.81893	2.06857	4.52163	2.63e-05	0.000861092
Chil1	2.59685	5.51776	4.52152	2.63e-05	0.000861092
Plek	2.67946	4.70866	4.52132	2.63e-05	0.000861092
Itgb7	2.16488	2.45184	4.5204	2.64e-05	0.000862024
Adam8	2.77694	2.43297	4.51312	2.7e-05	0.00088038
Wnt10b	2.66849	2.30747	4.51048	2.72e-05	0.000886105
Msn	2.7478	6.10963	4.50289	2.79e-05	0.000905824
Ctla4	2.09948	1.71244	4.49604	2.85e-05	0.000923832
Cers3	1.73101	1.61914	4.49205	2.88e-05	0.000933798
Pcf11	1.77715	4.47408	4.48981	2.9e-05	0.000938703
Pkp3	1.87845	1.50253	4.48849	2.91e-05	0.000940929
H2-Ab1	4.03759	4.77395	4.47343	3.06e-05	0.000984815
Gem	2.44947	3.16327	4.4728	3.06e-05	0.000984815
Ripk4	1.71115	1.90657	4.47219	3.07e-05	0.000984965
Atg4c	-1.82949	3.78452	-4.46907	3.1e-05	0.000992872
Adamts9	1.9302	2.52649	4.46841	3.1e-05	0.00099321
Rras	2.39423	5.98932	4.46781	3.11e-05	0.000993335
Eif4ebp1	2.50434	4.2485	4.46461	3.14e-05	0.0010016
Tppp	-2.04988	7.93059	-4.45915	3.19e-05	0.00101706
Spdef	2.33449	2.2642	4.45498	3.24e-05	0.00102757
Prss46	2.08131	1.51431	4.45475	3.24e-05	0.00102757
Cap2	-2.07548	6.89956	-4.4508	3.28e-05	0.00103854
Alkbh1	1.80195	4.52705	4.44928	3.29e-05	0.00104171
Mcemp1	3.17723	2.56348	4.44413	3.35e-05	0.00105691
Lrit3	1.57275	1.33597	4.43869	3.4e-05	0.001073
Mcm10	1.34292	1.47514	4.43569	3.43e-05	0.00107856
A3galt2	1.64399	1.42209	4.43383	3.46e-05	0.00108569
Smim3	2.75918	5.37525	4.43236	3.47e-05	0.00108885
Oaz3	1.70009	1.43451	4.43027	3.5e-05	0.00109375
Anxa2	3.06789	6.5446	4.42985	3.5e-05	0.00109375
Csf2rb2	2.24089	2.12067	4.42591	3.54e-05	0.0011053
Ptprc	2.39673	2.3165	4.42326	3.57e-05	0.0011126
Pdpn	2.71389	4.424	4.4056	3.77e-05	0.00117352
Gimap5	1.86538	2.31706	4.39617	3.89e-05	0.00120643
Gdf5	2.12455	2.00236	4.39367	3.92e-05	0.0012138
Dnah17	2.12181	1.51091	4.39137	3.95e-05	0.00122047
Cyp4v3	1.80289	4.20276	4.38994	3.96e-05	0.00122385
Ccrl2	2.79978	2.80644	4.38878	3.98e-05	0.00122628
Tnfrsf1b	3.24612	3.84982	4.36693	4.26e-05	0.00131048
Cbx6	-1.83316	7.75792	-4.35496	4.42e-05	0.00135751
Scn2b	-1.9905	7.30401	-4.3412	4.61e-05	0.00141437
Pdcd1	2.43491	2.0464	4.33868	4.65e-05	0.00142308
Hspb8	2.5773	6.41307	4.33815	4.65e-05	0.00142308
Arhgap30	2.60177	3.15532	4.33414	4.71e-05	0.00143849
1700112E06Rik	2.20365	2.69527	4.33204	4.74e-05	0.00144393
Syngr2	2.30217	5.76167	4.33185	4.75e-05	0.00144393
Rgs4	-2.56991	8.16755	-4.32731	4.81e-05	0.00146144
Pcsk1	-1.76701	4.84668	-4.3269	4.82e-05	0.00146144
Slc39a10	-2.4904	5.99402	-4.32431	4.86e-05	0.00147081
Slc11a1	2.87388	3.67597	4.32136	4.9e-05	0.00148187
Tarm1	3.46735	2.55273	4.32098	4.91e-05	0.00148187
Il6	2.41139	2.22065	4.31969	4.93e-05	0.00148457
Per2	2.14177	4.73051	4.31918	4.94e-05	0.00148457
Wfdc17	4.67264	3.70058	4.31684	5e-05	0.00149837
Klhdc4	1.56956	5.57961	4.31514	5e-05	0.00149837
S100a11	3.51874	6.64028	4.31167	5.06e-05	0.00151294
Cabp4	1.70467	1.64472	4.30234	5.2e-05	0.00155385
Odc1	2.28842	7.36395	4.29952	5.25e-05	0.00156491
Pnp2	2.56109	4.23856	4.29789	5.27e-05	0.00157032
Ubd	3.36016	2.74703	4.29746	5.28e-05	0.00157039
Eml1	-1.58007	3.60578	-4.2874	5.44e-05	0.00161632
Plat	2.00243	6.6929	4.27541	5.65e-05	0.00167257
Aoah	3.02302	2.3173	4.27542	5.65e-05	0.00167257
Vcam1	2.32458	6.15229	4.27454	5.67e-05	0.00167424
Gm6566	1.80864	1.57575	4.2728	5.7e-05	0.00168052
2200002D01Rik	2.50033	2.18337	4.26932	5.76e-05	0.00169597
Loxhd1	1.5479	1.50266	4.26722	5.8e-05	0.00170426
Itgad	1.76533	2.19784	4.26565	5.82e-05	0.00170916
Cx3cl1	-2.16279	9.11671	-4.26526	5.83e-05	0.00170916
Pydc4	2.43877	2.09047	4.26273	5.88e-05	0.00171983
Bpifb6	1.99893	1.46745	4.25833	5.96e-05	0.00174054
Tlr13	3.01505	3.25655	4.25312	6.05e-05	0.0017661
Camkk2	-2.43741	5.42509	-4.25201	6.07e-05	0.00176787
Spsb1	2.01032	5.66171	4.25174	6.08e-05	0.00176787
Fgf2	1.91169	2.66779	4.24303	6.24e-05	0.0018131
Ifit1bl1	3.2876	3.47492	4.21507	6.81e-05	0.00197354
Pnpla7	1.47988	4.47523	4.21106	6.88e-05	0.0019905
Relb	2.38922	3.67195	4.21115	6.89e-05	0.0019905
Hvcn1	2.64459	2.96025	4.20904	6.93e-05	0.0020004
Ubxn2b	-1.65563	3.96541	-4.20386	7.04e-05	0.00202922
Vmn2r-ps54	1.52745	1.31277	4.20248	7.07e-05	0.00203469
Tlr9	2.50265	2.6383	4.20022	7.12e-05	0.00204565
Esyt1	2.14773	4.90873	4.19119	7.32e-05	0.0020999
Cbln2	-2.26854	3.8155	-4.18513	7.46e-05	0.00213594
Kctd21	-2.42501	3.86796	-4.17905	7.6e-05	0.0021728
Mfsd2a	1.77141	6.00705	4.17712	7.65e-05	0.00218227
Lbp	2.66276	4.69819	4.17531	7.69e-05	0.00219111
Snhg1	2.32757	6.09398	4.17384	7.72e-05	0.00219755
C1qc	2.5302	8.32416	4.16937	7.83e-05	0.00222442
Mustn1	2.4336	3.43383	4.16342	7.97e-05	0.00226183
4930469G21Rik	1.67109	1.30405	4.1625	8e-05	0.00226216
Pstpip1	2.74469	3.38299	4.1619	8.01e-05	0.00226216
Slpi	4.26805	3.14127	4.163	8.01e-05	0.00226216
Nampt	1.99708	6.25591	4.15937	8.07e-05	0.00227605
Mthfd1l	1.47285	3.06112	4.15501	8.17e-05	0.00229998
BC147527	2.65927	2.45363	4.15075	8.29e-05	0.00232985
Crtc2	1.63255	5.30597	4.14768	8.37e-05	0.00234482
Mdga1	-1.89116	3.49611	-4.14765	8.37e-05	0.00234482
Arl5c	2.49234	3.06442	4.14516	8.43e-05	0.00235913
Itgb2	2.9009	4.47042	4.14317	8.49e-05	0.00237018
Plin2	2.7789	5.07419	4.13481	8.7e-05	0.00242653
Hsf5	1.53181	1.5315	4.13446	8.71e-05	0.00242653
Ptpn6	2.63527	3.53409	4.12765	8.9e-05	0.002473
Kcna6	-1.54304	5.72033	-4.12726	8.91e-05	0.002473
Lacc1	2.43563	3.91876	4.12561	8.95e-05	0.0024818
Lpin3	1.91269	1.97749	4.12277	9.03e-05	0.00249964
Klf6	2.089	5.86608	4.12174	9.06e-05	0.00250377
Slc31a2	2.11306	4.03345	4.11837	9.15e-05	0.00252587
F3	1.65525	6.60666	4.11158	9.34e-05	0.00257483
Ly6c1	2.37356	6.03323	4.11053	9.37e-05	0.0025793
Dok1	2.05637	2.63197	4.10755	9.46e-05	0.00259896
Fxyd5	2.75222	4.32774	4.10481	9.54e-05	0.00261699
Napsa	3.77526	3.28031	4.0985	9.74e-05	0.00266775
Sell	3.03659	2.45436	4.09672	9.78e-05	0.00267467
Trip6	2.2087	4.10793	4.09393	9.86e-05	0.00269306
1500004A13Rik	-1.51611	3.97746	-4.08839	0.000100206	0.00273205
Efemp2	1.78364	4.20956	4.08823	0.000100325	0.00273205
Fam84a	-1.99862	5.42202	-4.08627	0.000100928	0.0027444
Irf5	2.6625	3.21358	4.08063	0.000102677	0.00278785
Agk	-1.54036	5.4159	-4.07608	0.000104105	0.00282248
Tuba4a	-1.48934	7.8255	-4.07413	0.000104641	0.00283284
Itpkc	1.76003	4.0808	4.07308	0.000105058	0.0028382
Klc3	1.4237	2.03012	4.07256	0.000105147	0.0028382
Hp	4.02947	3.33708	4.06887	0.000106695	0.00287579
Kcng1	-2.53387	3.66921	-4.06694	0.000107042	0.0028809
Tinagl1	2.08535	4.08219	4.06422	0.000107928	0.00290052
B430306N03Rik	2.07089	2.06404	4.06311	0.000108292	0.00290607
Lrrk2	-2.07256	3.67029	-4.06032	0.000109212	0.00292651
Tor1aip1	1.79915	4.33536	4.0532	0.000111601	0.00298618
Il17ra	2.17254	4.74034	4.05048	0.000112527	0.0030066
Cd8a	1.87237	1.63942	4.04858	0.000113177	0.00301958
Runx3	2.70372	2.06769	4.04668	0.000113836	0.00303279
Scn11a	1.65126	1.49297	4.04589	0.000114103	0.00303551
Sstr4	-2.45758	3.70093	-4.04438	0.000114628	0.00304506
Qtrt1	1.58039	4.83655	4.04158	0.000115606	0.00306663
Irf2bp2	1.79291	5.30133	4.03481	0.000118005	0.00312577
LOC100038947	3.26801	2.49303	4.02951	0.000119971	0.0031695
Elovl6	-1.74267	4.7011	-4.02928	0.000119999	0.0031695
Ripk2	1.70992	2.58829	4.02723	0.000120744	0.00318177
Arhgap9	1.94656	2.15396	4.02705	0.000120809	0.00318177
H2-Aa	3.73057	4.85472	4.02438	0.000121984	0.00320812
Lamp2	1.78199	5.74469	4.02262	0.000122443	0.00321003
Myc	1.36525	2.12523	4.02202	0.000122509	0.00321003
Arpc1b	2.48939	6.72465	4.02226	0.000122579	0.00321003
Angpt2	1.95289	2.74035	4.02085	0.000123101	0.00321914
Slamf7	2.53813	2.13329	4.01999	0.000123423	0.00322299
Npr1	2.10296	3.58303	4.01706	0.000124523	0.00324588
Etnppl	2.18819	5.34334	4.01672	0.000124652	0.00324588
Samsn1	2.4415	3.13607	4.01568	0.000125046	0.00325154
Apoc2	2.89392	2.1951	4.01338	0.000125933	0.00327001
Ms4a8a	3.29747	2.46729	4.01227	0.000126406	0.00327765
Nuak2	1.77259	2.18777	4.0059	0.000128797	0.00333497
Mgst1	2.60085	5.11086	4.00425	0.000129446	0.0033437
Lat2	2.37914	2.77703	4.00411	0.000129497	0.0033437
Myadm	-1.58265	3.87068	-4.00048	0.000130926	0.00337587
Ccdc86	1.8652	4.39265	3.99856	0.000131687	0.00339075
Trim14	2.01505	2.66805	3.9888	0.00013563	0.00348742
Tmem265	1.47001	3.30697	3.98546	0.000136903	0.00351525
Mov10	1.63149	2.69571	3.98431	0.000137477	0.00352048
Cd44	2.07375	2.16708	3.98429	0.000137489	0.00352048
Fosl1	1.69157	1.50304	3.98312	0.000137974	0.00352799
Ucp1	1.68352	1.47092	3.97975	0.000139386	0.00355917
Lrrc29	1.83906	2.55181	3.9757	0.000141096	0.00359388
Ssfa2	1.58619	5.60319	3.97561	0.000141135	0.00359388
Sertad1	2.2945	5.60288	3.96773	0.000144531	0.00367528
Rps15a-ps4	1.70075	1.88797	3.95934	0.000148231	0.00376014
Gm5544	2.02515	1.54759	3.95924	0.000148276	0.00376014
Klrb1b	2.18306	1.98704	3.95755	0.00014903	0.00377405
Lyn	2.44109	3.71109	3.95335	0.00015093	0.00381694
Cckbr	-2.32534	5.02901	-3.95204	0.000151526	0.00382676
Pgf	1.888	3.08217	3.95139	0.000151821	0.00382895
Def6	1.81548	2.96828	3.95002	0.000152449	0.00383955
Srd5a1	-1.53563	4.22067	-3.9484	0.000153195	0.00385306
Ncf4	2.75207	3.11688	3.94389	0.000155299	0.00390068
Myom2	1.78202	1.49422	3.94078	0.000156746	0.00392888
S100a4	3.60469	4.74713	3.94102	0.000156848	0.00392888
Serpinf2	1.63725	1.72815	3.93694	0.000158565	0.00395958
Tmem176a	2.11384	5.27552	3.9368	0.00015863	0.00395958
Zbtb48	1.3636	4.13218	3.93604	0.000158718	0.00395958
Bhlhe41	1.65755	3.98864	3.93541	0.000159298	0.00396654
Nedd9	1.78461	3.19861	3.93514	0.000159427	0.00396654
Pnma2	-1.79524	5.07834	-3.93262	0.000160637	0.00399125
Iqck	1.54599	2.81591	3.92477	0.00016447	0.00408098
Cacna2d3	-1.80615	6.23281	-3.92429	0.000164709	0.00408141
H2-Eb1	3.05523	4.01543	3.92086	0.000166459	0.00411926
Ppp2r2c	-1.53815	8.60242	-3.91861	0.000167539	0.00414042
Il20rb	1.98618	2.21935	3.9155	0.000169112	0.00417142
Prkab1	1.40143	5.1754	3.91484	0.000169246	0.00417142
Tnfrsf12a	2.7777	4.48535	3.91354	0.000170126	0.0041875
Ttll1	-1.51783	5.74782	-3.90618	0.000173906	0.00427483
Hormad2	1.55101	1.27795	3.89914	0.000177614	0.00436018
Lpxn	3.09953	3.53157	3.89702	0.000178807	0.00437924
Clic4	2.11456	7.79623	3.89679	0.000178866	0.00437924
Pcsk4	1.5278	2.99674	3.8962	0.000179183	0.00438118
Flt3l	1.80201	2.58096	3.89419	0.000180266	0.00440183
Il18rap	1.74387	1.71767	3.89252	0.00018117	0.00441806
Vwa5a	1.81033	3.98948	3.89061	0.000182209	0.00443753
Nrn1	-2.17055	7.8152	-3.8897	0.000182703	0.00444368
Sele	2.33781	2.25711	3.88527	0.000185142	0.00449708
Pydc3	2.58969	2.44467	3.88321	0.000186294	0.00451911
Npc1l1	1.49413	1.69808	3.88118	0.000187424	0.00454054
Pnmal1	-1.56021	6.94488	-3.87229	0.000192469	0.00465664
Trim17	1.97904	3.48498	3.86589	0.000196187	0.00474037
Aqp3	1.50335	1.39289	3.86032	0.000199475	0.00481121
Otub2	-1.79032	3.3053	-3.86004	0.000199641	0.00481121
Gm15631	-1.79153	2.97056	-3.85794	0.000200898	0.00483518
Bst1	2.59836	2.44939	3.85341	0.00020364	0.00489478
Ifi203	2.15973	2.16681	3.84952	0.000206006	0.00494275
Nupr1	2.87256	6.08753	3.84931	0.000206172	0.00494275
Procr	2.36523	2.81799	3.8488	0.000206456	0.00494316
Tma16	1.9616	4.97182	3.84817	0.000206842	0.00494598
Tmem243	2.35927	5.2893	3.84148	0.000211006	0.00503901
Ctsh	3.04831	5.28895	3.83786	0.000213368	0.00508881
Sphk1	1.8041	2.33483	3.83297	0.00021642	0.00515492
Rbm43	1.62057	4.29245	3.82962	0.000218589	0.00519989
Traf3ip2	1.78571	2.55474	3.8278	0.000219781	0.00522151
Klhl6	2.37927	2.9715	3.82658	0.000220583	0.0052338
Tsc22d4	1.75816	6.82356	3.82526	0.000221443	0.00524746
Ptpn3	-2.26842	4.77611	-3.82452	0.000221933	0.00525022
Mir9-2	-1.9193	4.16266	-3.82423	0.000222129	0.00525022
Pxn	1.71729	4.19574	3.82211	0.000223533	0.00527088
Trim37	-1.8374	7.10898	-3.82204	0.000223575	0.00527088
Pinx1	1.66692	4.14356	3.82115	0.000224172	0.00527821
Ly6e	1.91681	6.57409	3.81959	0.000225212	0.00529593
Brms1l	-1.58431	5.77546	-3.8135	0.000229329	0.00538587
Havcr2	2.18667	3.3509	3.81245	0.000230042	0.00539574
Smad1	1.59823	5.1218	3.80416	0.000235779	0.00552327
Zbtb2	1.94799	4.17267	3.80332	0.00023637	0.00553011
Asf1b	1.61583	2.28789	3.80024	0.000238539	0.00557376
Nfkbiz	1.7044	2.19383	3.79802	0.000240118	0.00560356
Diras2	-2.45711	7.06148	-3.79277	0.00024389	0.00568439
Dennd3	1.88163	3.12524	3.79198	0.000244454	0.00569035
Gzmk	2.1287	1.61775	3.79115	0.000245056	0.00569717
Ccl8	2.45534	2.38793	3.78351	0.000250679	0.00582054
Cd180	3.14097	3.7232	3.78025	0.000253244	0.00587271
Ifit1bl2	1.50261	2.1519	3.77587	0.000256407	0.0059386
Cd3g	2.36768	1.92951	3.77489	0.000257157	0.0059485
Mmp17	-2.11891	6.63815	-3.76741	0.000262909	0.00607392
Prg4	2.33365	2.85509	3.76518	0.000264654	0.00610658
Col16a1	2.07085	3.88975	3.76245	0.000266793	0.00614826
Ncan	-1.93644	5.96193	-3.75874	0.000269736	0.0062083
Fosb	2.78944	3.74356	3.7578	0.00027053	0.00621882
Irak3	1.75773	2.39961	3.75575	0.000272131	0.00624699
Akr1b8	1.94314	2.64311	3.75538	0.000272434	0.00624699
Utp15	1.48846	4.68622	3.75302	0.00027434	0.00627577
Aff1	1.8635	3.22276	3.75298	0.000274369	0.00627577
Car10	-1.93704	6.13495	-3.75157	0.000275517	0.00628955
Ccr2	2.21532	2.10611	3.7514	0.000275654	0.00628955
Trib1	1.89416	4.70044	3.74206	0.000283354	0.00644877
Cxcl1	2.509	2.56987	3.74197	0.000283444	0.00644877
Slc7a4	-1.88591	5.51073	-3.74153	0.000283805	0.00644877
Hs3st2	-2.20248	4.67862	-3.74126	0.000284031	0.00644877
Ptges	2.38743	3.71711	3.73009	0.000293548	0.00665665
Dnase1l3	2.24115	2.04198	3.72623	0.000296899	0.00672437
Ctsc	2.26942	3.23805	3.72571	0.000297359	0.0067265
Il10	2.10531	1.79511	3.72373	0.000299091	0.0067574
Gpr26	-2.39448	4.42877	-3.72267	0.000300032	0.00677037
Slc25a34	2.007	4.14619	3.72185	0.000300755	0.00677839
Slc44a3	1.65019	1.75292	3.71671	0.00030534	0.00687332
Hk2	1.67119	2.83247	3.71159	0.000309972	0.00696908
Il13ra1	2.62878	4.17999	3.70856	0.000312774	0.00701806
Mllt11	-1.51187	8.15089	-3.70834	0.000312952	0.00701806
Lsp1	2.37905	2.73145	3.70797	0.000313293	0.00701806
Clec4e	3.35074	2.55998	3.70754	0.000314057	0.00702664
Trim12c	1.54123	2.41787	3.70645	0.000314692	0.00703232
Map3k14	1.66328	3.26589	3.70133	0.00031947	0.00713045
AI662270	2.22915	2.17725	3.7008	0.00031997	0.00713296
Plekhf2	2.23805	3.94163	3.70021	0.000320523	0.00713667
4833419F23Rik	1.96235	2.09141	3.69596	0.000324547	0.00721754
Spice1	-1.49033	2.8795	-3.69333	0.000327061	0.0072592
Pcgf5	1.73775	4.75531	3.69318	0.000327207	0.0072592
Fam46c	2.27377	2.82175	3.69201	0.000328333	0.00727542
Scamp2	1.83396	5.74336	3.68982	0.00033045	0.00731353
Egr4	2.60862	5.64523	3.68889	0.000331381	0.00732534
Ppp1r18	1.94012	3.24164	3.68738	0.000332822	0.00734185
Nod2	1.70814	2.06473	3.68728	0.000332924	0.00734185
Snapc3	-1.36975	4.59236	-3.68442	0.000335391	0.00738742
Gpr171	1.74103	1.62769	3.68428	0.000335867	0.00738907
AW011738	1.9003	3.52458	3.6809	0.000339212	0.00745378
H2-M2	2.17029	1.67787	3.67811	0.000342001	0.0075061
Whamm	1.56866	4.73059	3.67638	0.000343737	0.00753524
Ptbp1	1.5816	4.12743	3.67381	0.000346334	0.00758315
Stmn2	-1.5815	9.04796	-3.67236	0.000347806	0.00760634
Kcnt2	-1.97403	3.17129	-3.67196	0.000348219	0.00760636
Ankrd13a	1.51556	6.34447	3.67095	0.000349245	0.00761974
Nptxr	-3.04069	7.71823	-3.66275	0.000357917	0.00779689
Zfp36l2	1.91009	4.86168	3.66229	0.00035821	0.00779689
Mirg	2.01161	4.57115	3.65865	0.000362055	0.00787128
Vamp8	2.38334	6.24951	3.65459	0.000366384	0.00795601
Rnh1	2.11123	5.58075	3.65269	0.00036842	0.00799082
Pdk4	1.59096	4.0433	3.64918	0.000372211	0.00806039
Pde6b	1.59964	1.53639	3.64891	0.000372502	0.00806039
Il10ra	2.06806	2.90582	3.64735	0.000374215	0.00808796
Cdt1	1.83745	2.94722	3.64592	0.000375777	0.00811221
Fes	2.10421	3.52459	3.64361	0.000378316	0.00815747
Gimap9	1.63076	2.06851	3.6424	0.00037966	0.00817688
Hoga1	1.6486	2.4101	3.64055	0.000381715	0.00821155
Sfrp1	2.0754	4.08712	3.6377	0.0003849	0.00827041
Ptgir	1.4086	1.42212	3.63384	0.000389265	0.00835041
Gimap3	1.98397	1.8221	3.63361	0.000389529	0.00835041
2025-09-08	-1.56232	5.97997	-3.62914	0.000394638	0.00845012
Itga5	2.39381	2.94191	3.62853	0.000395349	0.00845551
Arrdc2	1.85397	5.16355	3.62012	0.000405154	0.00865517
Srebf1	1.55158	5.30946	3.6174	0.000408367	0.00870874
Muc1	1.77337	2.3088	3.6172	0.000408606	0.00870874
1700020N01Rik	1.44557	1.25878	3.61451	0.000411826	0.00876541
Snhg5	1.97715	4.95688	3.61417	0.00041223	0.00876541
St8sia3	-1.69034	5.84818	-3.61379	0.000412691	0.00876541
Ecm1	2.60569	3.80984	3.6132	0.000413437	0.00877115
Gm9895	2.01784	2.51819	3.61016	0.000417067	0.00883798
Mical2	-2.40031	6.09621	-3.60781	0.000419941	0.00888867
Plbd1	3.00192	2.54728	3.60304	0.000426022	0.00900704
Carhsp1	1.68907	7.06617	3.60192	0.00042718	0.00902118
Kcns2	-1.42077	3.1444	-3.59659	0.000433642	0.00914718
Ecscr	2.58941	4.27408	3.59566	0.00043507	0.0091668
Cd86	2.57276	3.51857	3.59294	0.000438509	0.00922872
Gm16675	1.62292	1.86849	3.5904	0.000441718	0.00928564
Rpgrip1l	-1.46675	3.09922	-3.58561	0.000447907	0.00940504
Tnni3	1.90997	2.42472	3.58267	0.000451745	0.00947482
Igfbp7	1.91996	5.81343	3.58212	0.000452462	0.00947908
Mapk11	-1.74369	4.7334	-3.58049	0.000454606	0.00951319
Nradd	1.69345	2.82562	3.57976	0.000455577	0.00952269
Oas1f	1.67273	1.25073	3.57889	0.000456729	0.00953596
Gm16973	1.50728	2.34615	3.57455	0.000462507	0.00964567
Pik3ip1	1.35157	6.41424	3.56906	0.000469539	0.00978128
Kdm6b	1.80713	4.52377	3.56452	0.000476137	0.00990752
Zfp36	2.41651	5.57472	3.56148	0.000480365	0.00998422
Col2a1	1.23868	1.39954	3.55717	0.000485784	0.0100792
Lrrtm3	-1.7351	5.00218	-3.55742	0.000486028	0.0100792
Chaf1b	1.76114	2.36885	3.55351	0.000491543	0.0101821
Adra1d	-2.77286	4.39958	-3.54676	0.000501353	0.0103737
Endou	1.59403	2.67276	3.54508	0.000503665	0.0104098
Ldb2	-1.69328	3.33	-3.54418	0.000504975	0.0104252
Zfas1	2.10126	7.32238	3.53949	0.000511861	0.0105556
Far2	-1.73779	3.33133	-3.5353	0.000518091	0.0106721
Grm7	-1.53318	3.92083	-3.53462	0.00051911	0.0106811
Gata2	1.93414	3.52517	3.53239	0.000522451	0.0107379
Il1b	2.83743	2.92532	3.5207	0.000540544	0.0110974
Rab6b	-1.59064	8.90402	-3.52003	0.000541402	0.0111027
Laptm5	2.23714	6.71856	3.51675	0.000546545	0.0111923
Lcp1	2.07033	3.82001	3.51647	0.000546989	0.0111923
Nectin2	1.52068	3.68146	3.51391	0.000551024	0.0112624
Elf1	1.45227	2.55456	3.51342	0.000551808	0.0112659
Slfn3	1.70119	2.16644	3.51261	0.000553092	0.0112797
Pvr	1.6818	3.7019	3.51035	0.000556702	0.0113312
Ampd3	1.6297	4.15039	3.51026	0.000556849	0.0113312
Spata6	1.66997	3.52534	3.50086	0.000572099	0.0116287
Bak1	1.85938	5.29683	3.50025	0.000573103	0.0116363
Ano3	-2.49633	4.98015	-3.49045	0.000589499	0.011956
Stxbp3	1.53862	5.42263	3.48958	0.000590927	0.0119718
Csrp1	1.76495	9.92406	3.48769	0.000594147	0.0120238
Padi2	-1.71004	4.3371	-3.48383	0.000600759	0.0121443
Soat2	1.5775	1.65966	3.48226	0.000603465	0.0121845
Wdr43	1.32149	4.95018	3.48162	0.000604071	0.0121845
Acnat1	1.12035	1.23572	3.47782	0.000610476	0.0123003
Gria2	-1.86482	5.40013	-3.47617	0.000614087	0.0123595
Anks1b	-1.33527	4.30277	-3.47382	0.00061773	0.0124193
Ppp2r3d	1.23143	2.36458	3.47329	0.000618453	0.0124203
AI593442	-1.92359	4.78828	-3.4729	0.000619872	0.0124352
Alox5ap	2.61946	4.1612	3.47015	0.000624868	0.0125091
Mmachc	-1.37519	4.48791	-3.4699	0.000624914	0.0125091
Sh2d2a	1.52531	1.47968	3.46742	0.000629664	0.0125766
Khdrbs3	-1.99874	7.13963	-3.46672	0.00063094	0.0125766
Trib3	1.8317	2.38209	3.46668	0.00063101	0.0125766
Lif	1.49801	1.64716	3.46668	0.000631014	0.0125766
Gabra4	-1.76148	5.98808	-3.4642	0.0006355	0.0126523
Cd63	2.27773	6.92472	3.46204	0.000639446	0.0127136
Slc41a1	1.54982	6.41083	3.46176	0.000639957	0.0127136
Gpr141	2.41194	1.94977	3.45981	0.00064357	0.0127716
Spp1	2.28517	4.05915	3.45238	0.000657343	0.0130309
Tmeff2	-1.21273	5.99441	-3.44934	0.000662305	0.0131152
Bid	1.7538	5.25429	3.44919	0.000663358	0.013122
Tgif1	1.61217	2.00742	3.44394	0.000673364	0.0133056
Rbm15	1.48238	3.56206	3.44167	0.000677741	0.0133778
Pros1	1.49273	4.33717	3.43579	0.000689207	0.0135895
Pcp4	-2.10534	9.90518	-3.43482	0.000691113	0.0136011
Axl	1.7873	4.59478	3.43474	0.000691271	0.0136011
Col4a1	2.14528	4.69789	3.43313	0.000694454	0.0136492
Hist1h1c	2.30756	6.43381	3.43269	0.000695332	0.0136519
C5ar1	1.83427	2.2326	3.43135	0.000697981	0.0136893
Mir703	2.12792	2.42181	3.428	0.000704674	0.0137931
Adap2	2.07409	3.8201	3.42795	0.000704766	0.0137931
Tulp3	1.35513	4.712	3.42142	0.000717669	0.0140307
Rin3	1.60327	2.3009	3.41865	0.000723684	0.0141286
Dynll1	-1.63246	7.82063	-3.41839	0.000724208	0.0141286
C130050O18Rik	1.5064	1.60389	3.41713	0.000726819	0.0141585
Ddx21	1.41307	4.77712	3.4169	0.000727276	0.0141585
Fgf13	-1.76105	5.06917	-3.41061	0.000740408	0.0143989
Fos	2.25413	6.15676	3.40603	0.000750113	0.0145723
Prrt4	1.51937	2.73217	3.40421	0.000753988	0.0146321
Pcdh20	-2.09953	3.98478	-3.39828	0.000766797	0.0148651
Kcnv1	-2.42416	4.52096	-3.39731	0.000768961	0.0148913
Pak7	-1.84927	4.30807	-3.3935	0.000777252	0.0150326
Galnt9	-1.92449	4.73383	-3.39321	0.000777888	0.0150326
Cd40	2.18289	2.26658	3.38219	0.000802583	0.0154936
Gpsm3	2.07557	3.8697	3.37908	0.000809673	0.0156142
Gpr132	2.23974	1.97019	3.37653	0.000815541	0.0156957
Celf4	-1.44296	5.30917	-3.37649	0.000815606	0.0156957
Tnfsf9	1.71709	2.40179	3.37441	0.000820429	0.0157721
Crip1	2.41711	5.93444	3.37321	0.000823272	0.0158103
Ccl11	2.07822	2.11352	3.37175	0.000826634	0.0158583
Vav1	1.79709	2.4169	3.37034	0.000829922	0.0159048
Slc16a6	1.92858	3.28507	3.36827	0.000834783	0.0159814
Slc30a1	1.53385	4.8065	3.36545	0.000841481	0.0160887
Ina	-1.90676	7.29193	-3.36517	0.000842136	0.0160887
Ltbp2	1.68164	1.66724	3.36472	0.000843219	0.0160927
Dnase2a	1.89387	4.17057	3.36291	0.000847536	0.0161584
Slc39a1	1.58143	6.57324	3.36066	0.000852943	0.0162447
Rnf19b	1.85936	6.69067	3.35538	0.000865742	0.0164714
Mapkapk2	1.73657	6.08522	3.3529	0.000871818	0.0165699
Rev1	1.46904	4.40225	3.35158	0.000875067	0.0166146
Syngr3	-1.4745	7.80025	-3.34865	0.000882333	0.0167211
Gpr146	1.44839	4.14229	3.34858	0.000882494	0.0167211
Phf24	-1.97114	5.90993	-3.34765	0.000884821	0.016748
Pmf1	1.52371	3.41501	3.34493	0.000891628	0.0168595
Fxyd1	1.80339	5.85394	3.3414	0.000900546	0.0169996
Tnfaip3	2.26143	3.20009	3.34127	0.00090088	0.0169996
D130043K22Rik	-1.70496	3.12672	-3.34018	0.000903642	0.0170343
Pla2g16	1.85026	6.23928	3.33978	0.000904656	0.017036
Sash3	1.72678	2.43829	3.33633	0.000913483	0.0171847
Stmn1	-1.49642	10.12	-3.33468	0.000917734	0.017247
Gpr12	-1.54535	3.42731	-3.33245	0.000923504	0.0173378
Arl11	1.98201	2.27556	3.33189	0.000924964	0.0173476
Rasgrp1	-2.18659	7.46187	-3.33145	0.000926117	0.0173515
Plk1	1.61013	2.2593	3.3295	0.000931212	0.0174293
Snx20	2.34323	3.23874	3.3287	0.000933353	0.0174516
Cd3e	1.88012	1.76313	3.32603	0.000940319	0.0175641
Stk40	1.59409	4.58193	3.31897	0.000959152	0.0178977
Rab19	1.59937	1.85841	3.31542	0.000968778	0.018059
Adgrg3	1.40451	1.45383	3.31317	0.000974913	0.0181451
Was	1.91769	2.88596	3.313	0.000975366	0.0181451
Sat1	2.21969	6.40917	3.31016	0.000983184	0.0182722
Ahsa2	-1.28754	2.57098	-3.30883	0.000986045	0.0183069
Clu	1.52173	11.1633	3.3086	0.000987469	0.0183149
A930015D03Rik	1.46663	2.3266	3.30142	0.00100755	0.0186273
I830077J02Rik	2.29561	2.84857	3.30127	0.00100801	0.0186273
Pla2g3	1.91884	3.3185	3.30116	0.00100828	0.0186273
Pik3r5	1.95356	2.89489	3.30114	0.00100836	0.0186273
Pcdha3	-1.45793	2.32362	-3.2988	0.00101498	0.0187309
Tiparp	1.601	4.43009	3.29709	0.00101984	0.0188018
Myl4	-2.5572	4.80775	-3.29621	0.00102257	0.0188333
Srcin1	-1.49958	6.85922	-3.29474	0.00102658	0.0188814
Aldh1a2	2.20684	4.90223	3.29452	0.00102723	0.0188814
Ncbp2	-1.46099	5.80675	-3.29068	0.0010383	0.0190658
Lmbr1l	1.37104	3.87707	3.28847	0.00104448	0.0191603
Synj2	-1.52872	3.15049	-3.28645	0.00105066	0.0192545
Smim13	-1.57075	6.60245	-3.28543	0.00105364	0.01929
5930412G12Rik	-1.52931	2.25352	-3.28272	0.00106168	0.0194178
1810026B05Rik	1.58707	3.01843	3.28159	0.00106503	0.019452
Gm10791	1.48302	1.71351	3.28138	0.00106566	0.019452
Robo4	1.62704	3.09194	3.28061	0.00106795	0.0194744
Gm17757	1.59431	1.71176	3.2742	0.00108724	0.0198066
Lag3	2.01654	4.50447	3.27318	0.00109034	0.0198436
Ehd4	1.66151	4.96055	3.27221	0.00109327	0.0198683
Tmem30c	1.36507	1.32614	3.27179	0.00109456	0.0198683
Slc28a2	2.66136	2.17743	3.27179	0.00109493	0.0198683
Grrp1	1.68753	3.6782	3.26834	0.00110515	0.020034
Id1	2.0417	6.34729	3.26676	0.00111002	0.0200887
C1rl	1.51064	2.03993	3.26665	0.00111035	0.0200887
Lrrtm2	-1.40851	4.75456	-3.26535	0.00111439	0.0201421
E230013L22Rik	1.60913	1.83197	3.26169	0.0011258	0.0203284
Rprd1a	-1.27807	5.76101	-3.25732	0.00113885	0.0205439
Sav1	1.63447	5.148	3.25638	0.00114258	0.0205909
Adcyap1	-1.50022	2.6205	-3.25491	0.00114729	0.0206557
Dock2	1.71495	2.81109	3.25426	0.00114936	0.0206728
Jph4	-1.68979	7.53945	-3.25362	0.00115141	0.0206894
Tfcp2l1	1.62913	2.51941	3.25173	0.00115748	0.0207783
Tln2	-1.64762	4.77394	-3.24652	0.00117437	0.0210577
Lgals8	1.60912	3.68214	3.24622	0.00117533	0.0210577
Unc93b1	2.05374	4.58916	3.2454	0.00117805	0.0210859
Arrdc4	2.49688	3.54271	3.24378	0.00118356	0.021164
Ankrd34a	-1.59999	5.93082	-3.23873	0.00120007	0.0214385
Hspa14	1.67679	5.3508	3.23749	0.00120418	0.0214668
Vasp	1.80647	3.60129	3.23742	0.00120443	0.0214668
Dcn	2.22698	5.34549	3.23722	0.00120515	0.0214668
Tlr7	1.59579	1.97885	3.23291	0.0012196	0.021686
Thbs2	1.31746	3.18432	3.23264	0.00121981	0.021686
Chtf8	-1.24466	6.25294	-3.23203	0.00122142	0.0216937
Lrrc8e	1.17085	1.25326	3.22609	0.00124177	0.0219987
Fchsd1	1.31308	3.82849	3.22621	0.00124185	0.0219987
Inhba	-1.35324	1.96005	-3.2263	0.00124217	0.0219987
Stra6	1.99092	2.78926	3.22546	0.00124508	0.022029
Dgkb	-1.94299	5.24697	-3.22487	0.0012471	0.0220437
2410006H16Rik	2.07973	7.66024	3.22156	0.00125859	0.0222255
Uaca	1.48645	3.8752	3.22062	0.00126186	0.0222619
Ghrl	1.15251	1.19231	3.2194	0.00126494	0.0222949
2025-09-05	-1.64233	9.72392	-3.21694	0.00127481	0.0224355
Tagln3	-1.59785	9.04755	-3.21678	0.00127535	0.0224355
Fkbp5	1.75271	6.00991	3.21585	0.00127866	0.0224686
Zfp697	-1.61141	2.8386	-3.21556	0.00127967	0.0224686
Prmt8	-1.75323	6.29487	-3.21495	0.00128183	0.0224851
Camk4	-2.2634	5.11018	-3.21348	0.00128713	0.0225567
Gpr182	1.63708	3.26426	3.21244	0.00129076	0.0225987
Zdhhc22	-1.58786	5.73173	-3.21032	0.00129838	0.0227106
Trhde	-1.85366	3.5851	-3.20754	0.0013084	0.0228394
Sptbn2	-1.93314	7.94875	-3.20746	0.00130868	0.0228394
Ptpn18	2.09596	3.02716	3.20696	0.0013105	0.0228394
Ptprh	1.34039	1.85267	3.2069	0.0013107	0.0228394
Atp6v0a4	1.25163	1.41691	3.20611	0.00131307	0.0228591
Snhg17	1.33418	2.52874	3.20287	0.00132493	0.0230347
Mpped2	-1.38325	4.00187	-3.20279	0.00132566	0.0230347
Tnfsf13b	1.57522	2.17853	3.20102	0.00133217	0.0231261
Bach1	1.54725	3.75204	3.20014	0.00133541	0.0231597
Slc18b1	-1.3639	4.00361	-3.19977	0.00133662	0.0231597
Arhgef37	1.43331	2.61455	3.19871	0.00134068	0.0232082
Tmem176b	1.71822	4.53177	3.19779	0.00134412	0.0232407
Slc9a3r1	1.57295	7.20347	3.19753	0.00134508	0.0232407
Slc14a1	1.43587	3.13095	3.19711	0.00134664	0.0232458
Tinf2	1.38265	4.84321	3.19378	0.00135906	0.0234177
Atp2c1	-1.33776	4.05972	-3.19363	0.00135913	0.0234177
Setdb2	1.61348	2.41576	3.19253	0.00136377	0.0234757
Lrrtm1	-1.69594	6.11001	-3.18845	0.00137918	0.0237188
Aldh8a1	1.3576	1.35211	3.18478	0.00139323	0.0239381
Hcst	2.22634	2.77771	3.18383	0.00139693	0.0239726
Sox9	1.40369	4.79823	3.18358	0.00139784	0.0239726
Gabrd	-2.21051	6.56846	-3.18284	0.00140073	0.0239998
Cecr6	-1.9935	4.81746	-3.18168	0.00140519	0.0240539
BC030500	-1.46078	3.84215	-3.18126	0.00140677	0.0240586
Ccnd3	1.28597	4.382	3.17886	0.00141522	0.0241807
G530011O06Rik	2.36067	3.34254	3.17826	0.0014186	0.024216
Map2k3	1.52226	4.64976	3.17716	0.00142275	0.0242645
Serf1	-1.69197	4.72501	-3.17681	0.00142412	0.0242654
Prkcz	-1.42245	6.33799	-3.17519	0.00143051	0.0243498
Gls	-1.71875	5.88046	-3.17488	0.00143172	0.0243498
1700019B03Rik	1.39387	1.39624	3.17266	0.00144049	0.0244764
Litaf	2.01511	6.25207	3.17177	0.00144404	0.0244879
Mettl3	-1.68803	4.20601	-3.17165	0.00144447	0.0244879
Dek	1.52404	6.06186	3.17148	0.00144515	0.0244879
Slc2a4	1.70678	2.59848	3.16818	0.00145832	0.0246884
Ccdc88b	1.674	2.68328	3.16694	0.00146332	0.0247503
Klra17	1.96631	1.70772	3.16564	0.00146857	0.0248073
Kcnj9	-2.00014	6.43735	-3.16544	0.00146938	0.0248073
2025-03-07	1.33821	5.56554	3.16348	0.00147717	0.024916
Bmp2k	1.39444	3.76851	3.16125	0.00148638	0.0250483
Mturn	-1.5768	5.39249	-3.16034	0.0014901	0.0250819
Il17rc	1.32892	2.60664	3.16002	0.00149109	0.0250819
Hspa12a	-1.73545	5.70772	-3.15725	0.00150278	0.0252555
Casp8	1.68842	2.42997	3.15488	0.0015126	0.0253974
6030419C18Rik	-1.50298	7.54924	-3.15387	0.00151679	0.0254446
Sde2	1.3076	4.85635	3.15333	0.00151848	0.0254497
Ikbke	1.95284	2.4953	3.15288	0.0015209	0.0254671
E330009J07Rik	-1.70899	4.05177	-3.15246	0.00152266	0.0254735
Dmtn	-1.42096	5.08167	-3.15135	0.00152731	0.0255281
Bcl2l12	1.57243	2.85092	3.15077	0.00152973	0.0255454
Cited2	1.28567	6.04989	3.14923	0.00153545	0.0256177
Zbtb40	-1.38294	2.50986	-3.14855	0.00153906	0.0256548
Cd84	1.87432	2.25358	3.14749	0.00154356	0.0257064
Sirpb1b	2.43707	2.11549	3.14495	0.00155461	0.0258671
Unc13a	-2.00849	6.04076	-3.14269	0.00156401	0.0259976
Fbln5	1.8955	3.45851	3.14239	0.00156527	0.0259976
Rin2	1.40312	5.15196	3.14079	0.00157214	0.0260881
Gm7030	3.3	2.00312	3.13985	0.00158219	0.0262182
Dnttip2	1.38511	5.57758	3.13832	0.00158282	0.0262182
Elmsan1	1.56169	3.40798	3.13556	0.00159482	0.0263932
Art3	1.53822	2.67848	3.13489	0.00159774	0.0263966
Cdk5r1	-1.48333	7.2122	-3.13485	0.00159789	0.0263966
L1cam	-1.96587	6.11641	-3.13429	0.00160035	0.0264136
Stom	1.69082	4.75032	3.1307	0.00161614	0.0266504
Eef1a2	-1.4376	10.3193	-3.12843	0.00162619	0.0267921
Ackr3	1.69163	4.00956	3.12745	0.00163057	0.0268404
Ctsl	1.51693	7.32213	3.12554	0.00163908	0.026956
Rnaset2a	2.00183	6.34969	3.12522	0.00164052	0.026956
Doc2b	-1.84255	4.7918	-3.12178	0.00165601	0.0271863
Cdk5r2	-1.59789	7.72367	-3.12033	0.00166256	0.0272695
Platr17	1.53602	2.50972	3.11713	0.00167716	0.0274845
Zfp365	-1.66251	7.81041	-3.1141	0.00169105	0.0276876
Nfkbil1	1.25842	4.91338	3.11193	0.00170012	0.0277909
Rnf112	-1.84972	6.49754	-3.11144	0.00170339	0.0277909
Triobp	1.5341	2.92935	3.11143	0.0017034	0.0277909
Zfp133-ps	-1.52215	2.26232	-3.11131	0.00170396	0.0277909
Clec4d	2.38394	2.07321	3.11117	0.0017049	0.0277909
Sla	1.94736	3.58504	3.10711	0.0017236	0.0280709
Acer2	1.41952	2.84556	3.10637	0.00172705	0.0280827
Slc3a2	1.47987	6.93474	3.10631	0.00172737	0.0280827
Trim34b	1.3828	2.02906	3.10535	0.00173185	0.0281074
Sfrp4	1.50513	2.48481	3.10514	0.00173286	0.0281074
Mob3c	1.28191	3.215	3.1047	0.00173391	0.0281074
Slc22a4	1.81408	3.7461	3.10469	0.00173499	0.0281074
Endod1	1.5396	7.30724	3.10386	0.00173892	0.0281463
Gnb3	1.55897	1.71355	3.10318	0.00174214	0.0281553
Ptafr	2.69729	2.93988	3.1032	0.0017432	0.0281553
Fsd1	-1.37837	5.8499	-3.10278	0.00174405	0.0281553
Cx3cr1	-1.92343	4.95486	-3.10028	0.00175594	0.0283224
Myl12a	1.82666	6.48276	3.0994	0.00176013	0.0283652
Pttg1ip	1.52792	7.03427	3.09764	0.00176857	0.0284763
Tdrkh	-1.2461	4.78599	-3.0968	0.00177158	0.0284999
Msrb1	1.92165	6.00473	3.09012	0.00180514	0.0290144
Ip6k3	1.4553	2.18142	3.08778	0.00181663	0.0291737
Tmem151b	-1.46317	6.16519	-3.0865	0.00182295	0.0292497
2025-09-01	1.7787	2.7106	3.0844	0.00183335	0.0293706
Fzd4	1.643	3.52905	3.08434	0.00183367	0.0293706
Klre1	1.45123	1.2395	3.08036	0.00185359	0.0296639
Ermap	1.37218	1.52249	3.07978	0.00185651	0.0296849
Fn3k	-1.87435	5.02399	-3.07919	0.0018595	0.0297068
Ifnar2	1.67323	4.26619	3.07873	0.00186181	0.029718
Clic3	1.9071	2.51736	3.07557	0.0018778	0.0299474
Gga3	-1.44414	4.56912	-3.07471	0.00188217	0.0299911
Elmod1	-1.50214	7.68647	-3.07347	0.00188852	0.0300662
Spata13	1.72269	3.36322	3.07283	0.00189182	0.0300928
Fcgr3	1.8839	6.25172	3.07159	0.00189817	0.0301678
Nol4	-1.46909	3.34872	-3.07092	0.00190162	0.0301967
Smim10l2a	-1.38639	4.69958	-3.06836	0.00191482	0.0303801
Ldah	-1.14866	3.92205	-3.06765	0.00191697	0.030388
Agtrap	1.48649	3.47421	3.06626	0.00192574	0.0305008
Dnal1	-1.42086	4.42461	-3.06177	0.0019493	0.0308475
Cebpa	1.2804	2.43001	3.0611	0.00195222	0.0308504
Snhg12	1.57877	6.78436	3.0611	0.00195283	0.0308504
Pgm2l1	-2.03947	5.89353	-3.05853	0.00196651	0.0310398
BC021614	1.77266	1.62102	3.05409	0.0019902	0.0313869
Ctdp1	1.31514	4.58932	3.0527	0.00199727	0.0314714
Mcl1	1.66695	6.50492	3.05122	0.00200565	0.0315572
Hcn3	-1.4457	3.69695	-3.05105	0.0020066	0.0315572
Gm21188	1.88046	1.80398	3.05067	0.00200864	0.0315572
Lpcat4	-1.45333	6.91469	-3.0505	0.00200956	0.0315572
Sh3gl2	-1.63298	8.15236	-3.04737	0.00202663	0.0317982
Tead3	1.24723	1.88371	3.04534	0.00203709	0.0319174
Gng3	-1.36244	8.35903	-3.04535	0.00203769	0.0319174
Trim47	1.47091	2.86731	3.0445	0.00204236	0.0319634
Ralb	1.44827	5.4354	3.04225	0.00205481	0.0321311
Gmfg	1.99172	2.48392	3.04103	0.00206159	0.0322097
Tmem184c	-1.43762	6.01978	-3.03862	0.00207503	0.0323922
Chd2	1.49462	4.72278	3.03777	0.00207975	0.0324385
Pecam1	1.76389	3.57388	3.03674	0.00208557	0.0325018
Shmt1	1.32681	2.85202	3.03562	0.00209186	0.0325723
Gmeb2	1.26097	4.67259	3.03411	0.00209934	0.0326611
Rgcc	2.09066	6.26445	3.03387	0.00210178	0.0326715
Nfkb1	1.47572	4.61485	3.03116	0.00211714	0.0328596
Ascc3	1.52064	4.00934	3.0311	0.00211744	0.0328596
Anxa1	2.59967	4.20278	3.02927	0.00212914	0.0330133
Npc2	2.06132	7.28994	3.02776	0.00213664	0.0331017
Mrap	1.89791	2.27085	3.02661	0.00214323	0.033176
Sema3e	-1.6242	3.5859	-3.02421	0.0021571	0.0333627
Mfsd7a	1.54772	2.06172	3.02307	0.00216371	0.0333943
Psd3	-1.82782	5.09581	-3.02304	0.00216388	0.0333943
Abca1	1.60193	4.20195	3.02292	0.00216458	0.0333943
Yrdc	1.63814	5.85726	3.02023	0.00218028	0.0336084
Atl1	-1.41006	6.80429	-3.01895	0.00218778	0.0336946
F10	2.24898	1.89316	3.01869	0.00218952	0.0336946
Cd68	2.31415	4.78394	3.01762	0.0021959	0.0337645
Klra2	1.9849	1.82996	3.00774	0.00225466	0.0346391
Btaf1	1.50624	3.89328	3.00617	0.00226414	0.0347557
Il2ra	1.63156	1.70259	3.0046	0.00227367	0.0348564
Fam81a	-2.04979	6.30655	-3.00448	0.00227448	0.0348564
Rab9b	-1.64886	4.29505	-2.99999	0.00230193	0.0352224
Elavl3	-1.5252	6.8577	-2.99995	0.00230218	0.0352224
Pqlc3	1.63793	2.42413	2.99929	0.00230622	0.035255
Il15ra	1.63616	2.06467	2.9951	0.00233225	0.0356233
Med14	-1.26467	4.11696	-2.99273	0.00234599	0.0357479
Ccl9	2.37528	3.07989	2.9929	0.0023465	0.0357479
Sv2b	-1.98094	6.58207	-2.99253	0.00234837	0.0357479
Hs3st3b1	1.33135	1.91861	2.99208	0.00235116	0.0357479
Spata2l	-1.85495	5.39941	-2.99194	0.00235204	0.0357479
Ino80	1.43765	4.3466	2.99194	0.00235204	0.0357479
Aipl1	1.2539	1.24616	2.98873	0.00237235	0.0360268
Sun2	1.31303	4.80614	2.98288	0.00240962	0.0365396
Naip2	1.66433	2.07417	2.98238	0.00241296	0.0365396
Gm10037	-1.48647	2.13773	-2.98232	0.00241332	0.0365396
Mmp14	2.19153	5.5566	2.98223	0.00241404	0.0365396
Gpr101	-2.00499	2.56192	-2.9818	0.00241668	0.0365495
Zfp72	-1.46504	2.37386	-2.97987	0.00242914	0.0367079
Hdac9	-1.36203	3.03199	-2.97859	0.00243749	0.0368038
Reps2	-1.62143	4.72728	-2.97826	0.00243962	0.0368059
Oxct1	-1.41095	7.92533	-2.97666	0.00245004	0.0369329
Tram1l1	-1.2811	5.28163	-2.9756	0.00245629	0.0369968
F11r	1.68811	4.7795	2.97529	0.00245899	0.0370074
Rnf114	1.57854	6.88369	2.97409	0.00246687	0.0370955
Glipr1	2.2582	3.1553	2.97213	0.00248013	0.0372646
Apbb1ip	1.77947	3.59846	2.97137	0.00248488	0.0372949
Stk17b	1.78867	3.63917	2.97117	0.00248619	0.0372949
Gatsl3	1.54155	3.67715	2.97033	0.00249172	0.0373474
Psca	1.86573	1.49763	2.96858	0.00250339	0.0374919
Gm867	1.61669	2.39405	2.96776	0.00250888	0.0375436
Tmem219	1.75778	5.20814	2.96218	0.00254641	0.038051
P2ry6	1.62082	3.31362	2.96211	0.00254692	0.038051
Pcdha12	-1.66537	2.883	-2.961	0.00255445	0.0381326
Neurod6	-2.94377	5.30217	-2.96154	0.00255679	0.0381367
Gatsl2	-1.69775	5.61011	-2.96007	0.00256075	0.0381648
Ncf2	2.05898	3.36811	2.95958	0.00256416	0.0381798
Exd2	-1.57095	5.40185	-2.95932	0.00256589	0.0381798
Ahnak	1.48104	2.27755	2.95865	0.00257043	0.0382165
Sfxn2	1.4197	3.10075	2.95806	0.00257452	0.0382465
Gfra2	-1.64714	3.93601	-2.95715	0.00258071	0.0382907
Cnn2	1.6589	4.62078	2.95702	0.00258165	0.0382907
Rab15	-1.55753	5.69646	-2.95391	0.00260304	0.0385769
9330102E08Rik	-1.85075	3.9606	-2.95216	0.00261518	0.0387257
Frrs1l	-1.94659	6.32353	-2.95145	0.00262018	0.0387686
Pilrb1	1.90353	1.80908	2.95007	0.00262974	0.0388788
Sh3bp2	1.70915	2.6438	2.94844	0.00264117	0.0390166
Zscan25	1.20138	5.13273	2.94427	0.00266868	0.0393914
Cyp11a1	-1.49938	2.44876	-2.94365	0.00267493	0.039452
Grm2	-2.36023	4.87974	-2.93567	0.00273284	0.0402739
1810032O08Rik	1.44764	2.56749	2.93496	0.00273727	0.0403069
Dhx57	-1.42369	3.49379	-2.93276	0.00275329	0.0405105
Lonrf2	-1.74537	6.14813	-2.93123	0.00276446	0.0406424
Sprn	-2.0042	7.09674	-2.92849	0.00278462	0.0409061
Syn1	-1.74807	7.76488	-2.92364	0.00282054	0.0414009
Ankfy1	1.28362	5.02288	2.92111	0.00283882	0.0416361
Batf3	1.52733	2.61106	2.92009	0.00284713	0.0417247
Phactr4	1.26322	3.17364	2.9196	0.00284957	0.0417273
3110035E14Rik	-2.786	7.03637	-2.91866	0.00286255	0.0418841
Fnbp4	1.54023	5.07439	2.917	0.00287048	0.0419253
S1pr3	1.52565	3.95789	2.91685	0.00287158	0.0419253
Plk3	1.50262	3.95955	2.91677	0.00287219	0.0419253
BC068281	-1.27197	2.33219	-2.91554	0.0028809	0.0420192
Adcy1	-2.51279	6.70987	-2.91483	0.00288861	0.0420983
Cxcr4	2.70538	3.56622	2.91457	0.00289248	0.0421214
1700125H20Rik	1.47609	1.6079	2.91117	0.00291501	0.0424161
Omg	-1.25597	7.24662	-2.90893	0.00293125	0.0426187
Osm	1.90895	2.05665	2.90864	0.00293456	0.0426332
Skap2	1.73246	5.11582	2.90692	0.00294788	0.0427909
Npas4	2.44223	4.9057	2.90679	0.00295006	0.0427909
Mir124a-1hg	-2.18745	4.41254	-2.90352	0.00297465	0.0431138
Itih2	1.6533	3.50363	2.90135	0.00299143	0.0433229
Il1a	2.09321	2.67635	2.90033	0.00299966	0.0433766
Il15	1.76639	2.41964	2.90029	0.00299985	0.0433766
R3hdm1	-1.54649	6.2259	-2.89952	0.00300587	0.0434297
Opn3	-1.54472	3.18997	-2.89724	0.00302402	0.0436577
Fyb	1.55192	2.37729	2.8953	0.0030395	0.0438468
Mnt	1.33481	5.26485	2.89398	0.00305008	0.0439468
Gtf2i	-1.28687	4.84842	-2.89378	0.0030512	0.0439468
Sorcs3	-1.40118	4.36235	-2.89316	0.00305663	0.0439559
Tnfrsf9	1.51303	1.68097	2.89292	0.00305855	0.0439559
Tmbim1	1.57122	6.85393	2.89287	0.00305898	0.0439559
Creld1	-1.26333	5.60512	-2.88979	0.00308302	0.0442208
Adm	1.53693	3.42257	2.88982	0.0030836	0.0442208
Sstr1	-1.43105	4.29852	-2.88925	0.00308821	0.0442208
Ckmt1	-1.4047	8.7044	-2.88892	0.00309093	0.0442208
Amigo3	1.55005	2.50298	2.88884	0.00309151	0.0442208
1110038B12Rik	1.76863	5.02454	2.88881	0.00309181	0.0442208
Nfe2l2	1.59093	4.40258	2.88818	0.00309694	0.0442444
Crabp2	1.88595	4.02744	2.88802	0.00309826	0.0442444
Lin7b	-1.80717	6.61805	-2.88639	0.00311154	0.0443997
Erbb3	-1.57003	3.36835	-2.88412	0.00313011	0.04463
Mcm2	1.49937	3.39412	2.88361	0.00313434	0.04463
Gdap1	-1.47627	5.85457	-2.88353	0.00313495	0.04463
Rims1	-1.59308	4.46468	-2.88045	0.00316045	0.0449584
Acp5	1.90654	1.9206	2.87689	0.00319012	0.0453454
Tra2b	1.35414	4.69738	2.87613	0.00319647	0.0454007
Islr	1.54216	4.67413	2.87467	0.00320869	0.0455392
Creb5	1.42624	2.18111	2.87374	0.00321657	0.0456159
Sez6	-1.71061	5.96309	-2.87198	0.0032314	0.045791
Kcnk6	1.54078	2.84097	2.87158	0.00323478	0.0457911
Sag	1.45474	2.5477	2.8714	0.00323638	0.0457911
Mpzl2	1.48791	2.50324	2.87046	0.00324435	0.0458688
Shank3	-1.5078	6.28605	-2.86662	0.00327708	0.046296
Atp2b2	-1.73434	5.89862	-2.86339	0.00330492	0.0466536
Egfl7	1.66956	4.82228	2.86201	0.00331685	0.0467861
BC049762	1.4567	1.55887	2.86134	0.00332274	0.0468334
Btg1	1.6888	4.84558	2.86011	0.00333344	0.0469248
Slc16a9	1.42157	3.17591	2.85994	0.00333491	0.0469248
Sh3tc1	1.78389	2.69639	2.85971	0.00333686	0.0469248
Gab2	1.46065	3.79894	2.85815	0.00335052	0.047081
Dis3	1.37016	3.93212	2.85668	0.0033634	0.047226
Slitrk1	-1.62639	5.58072	-2.85489	0.00337922	0.047412
Klhl3	-1.74828	3.94948	-2.85276	0.00339809	0.0476405
Sgtb	-1.50726	6.58661	-2.85183	0.0034063	0.0476865
Camk2b	-1.59041	7.4862	-2.85179	0.00340664	0.0476865
Itpkb	1.75064	5.5748	2.85142	0.00340999	0.0476865
Atp6v0e	1.60601	6.89705	2.85122	0.00341172	0.0476865
Misp	1.36449	1.88218	2.8499	0.00342353	0.0478153
Ikzf3	1.39584	1.52668	2.84945	0.00342757	0.0478354
Gria3	-1.76434	4.38124	-2.84854	0.00343567	0.0479123
Prkar2b	-1.53927	5.19081	-2.84762	0.00344398	0.0479918
Dlgap3	-1.58308	6.55212	-2.84567	0.00346157	0.0481752
Lynx1	-1.59377	8.26766	-2.84558	0.00346237	0.0481752
Fabp6	1.22722	1.19624	2.84418	0.00347496	0.048314
Bdh2	1.71873	3.1142	2.84346	0.00348153	0.0483688
Timp3	1.5783	7.11627	2.84193	0.00349546	0.0485259
Fam60a	1.38476	2.39268	2.84088	0.00350505	0.0486224
Tyrobp	2.36667	7.5425	2.83937	0.0035201	0.0487945
Kalrn	-2.44194	5.5881	-2.83639	0.00354812	0.0491457
Rspo1	-1.82067	3.39286	-2.8359	0.00355077	0.0491457
Tubb5	-1.1473	9.07649	-2.83404	0.00356583	0.0493053
Egfr	1.42721	2.88826	2.83408	0.00356765	0.0493053
D430041D05Rik	-1.80784	5.13415	-2.83224	0.00358478	0.0495049
Arhgdib	2.0835	3.55073	2.82727	0.00363163	0.0501143
Srbd1	-1.20269	3.12603	-2.8244	0.0036564	0.0504183
Clec7a	2.00557	2.09571	2.82385	0.00366399	0.0504853
Syt13	-1.30917	7.62052	-2.82022	0.00369855	0.0509234
Tgfb1	1.87854	4.02968	2.81865	0.00371366	0.0510933
Serpina3h	1.41995	1.76514	2.81584	0.00374083	0.0513916
Rab3c	-1.6245	6.74444	-2.81583	0.00374092	0.0513916
Pilra	1.8394	2.09248	2.81523	0.00374682	0.0513999
Lmna	1.41276	4.81893	2.8152	0.0037471	0.0513999
Bbs7	-1.40446	3.94597	-2.81234	0.00377499	0.051744
Qprt	1.39952	2.11735	2.81124	0.0037857	0.0518523
Bcs1l	-1.33384	3.74857	-2.80989	0.00379898	0.051967
Acap1	1.42663	1.52953	2.80982	0.00379971	0.051967
Acacb	1.29746	2.51194	2.80883	0.00380948	0.052062
Tle3	1.47437	4.01404	2.80854	0.0038123	0.052062
S100a8	3.60186	3.42568	2.81338	0.00381832	0.0521055
Kif3c	-1.39021	6.82128	-2.80737	0.00382385	0.0521175
Gm15056	2.89288	2.19434	2.80847	0.00382485	0.0521175
Sema3g	1.70272	3.52505	2.80553	0.00384221	0.0523154
Klrk1	1.65403	1.65898	2.80326	0.00386477	0.0525476
Mapkapk3	1.68229	2.55021	2.80324	0.00386497	0.0525476
Wfikkn2	1.84769	2.92974	2.80295	0.00386797	0.0525496
Slc25a42	-1.47438	4.47584	-2.80201	0.00387738	0.0526387
Car13	1.98694	3.17556	2.80132	0.00388442	0.0526954
Il33	1.59319	5.34002	2.79846	0.00391307	0.0530451
Avil	1.32093	1.57914	2.79759	0.00392191	0.0531258
Plekho2	1.69299	4.58084	2.79708	0.00392714	0.0531577
Zfp869	1.26988	3.87141	2.79647	0.00393241	0.0531899
Cstb	2.01497	7.59565	2.79609	0.00393728	0.0532167
Ankrd29	-1.53247	3.88058	-2.79531	0.00394516	0.0532728
Mmp15	-1.43416	4.27029	-2.79511	0.0039472	0.0532728
Gpr31b	1.80819	1.82885	2.79454	0.003953	0.0532781
Scara5	1.24	1.79794	2.7945	0.00395337	0.0532781
Serhl	1.59532	4.54676	2.79419	0.00395655	0.0532819
2810006K23Rik	-1.34722	3.19958	-2.7935	0.00396356	0.0533035
Opcml	-1.62539	5.97026	-2.79347	0.00396394	0.0533035
Rbm38	1.38511	3.05458	2.7926	0.00397285	0.0533764
Npy1r	-1.59229	4.02196	-2.79236	0.00397534	0.0533764
Cep19	-1.26134	6.34309	-2.79203	0.00397804	0.0533764
Clic5	1.62695	3.48482	2.79007	0.00399886	0.0536063
Lyz2	3.47272	6.77596	2.79442	0.00400136	0.0536063
Cflar	1.41374	2.41254	2.78958	0.0040039	0.0536063
Zc3h12b	-1.54204	2.90739	-2.78716	0.00402907	0.0539042
Ipcef1	-1.60725	3.01436	-2.78503	0.00405128	0.0541281
Dusp19	-1.42236	3.88572	-2.78499	0.00405168	0.0541281
Crlf2	1.54265	3.68434	2.78444	0.00405738	0.054165
Pmaip1	1.50582	2.57892	2.77797	0.00412562	0.0550361
Scn3b	-1.74999	4.70808	-2.77741	0.00413164	0.0550767
Clec4a2	1.52902	1.69397	2.77684	0.00413767	0.0550843
Amhr2	1.26548	1.87603	2.77679	0.00413819	0.0550843
Zbtb10	1.34715	2.50396	2.77517	0.00415548	0.0552745
Ttll7	-1.53606	5.48098	-2.77388	0.00416939	0.0553946
Itpk1	1.23737	6.94234	2.77366	0.00417052	0.0553946
Marco	1.52328	1.36698	2.77322	0.00417648	0.0554338
Kifap3	-1.30862	6.64267	-2.77251	0.00418406	0.0554634
1810041L15Rik	-1.45548	4.34938	-2.77245	0.00418472	0.0554634
Lap3	1.52974	7.17822	2.7718	0.00419178	0.0554997
Lamp5	-2.60292	7.26565	-2.77214	0.00419348	0.0554997
Nlk	-1.5061	5.43917	-2.77058	0.00420492	0.0556112
Scarf2	1.33848	2.84935	2.76955	0.00421612	0.0557192
Mir6236	2.04825	3.76233	2.76806	0.00423245	0.0558951
Ust	-1.53041	4.60365	-2.76711	0.00424263	0.0559893
Hcrt	-4.19025	2.60952	-2.779	0.00424962	0.0560414
Neurl1a	-1.62566	5.64862	-2.76535	0.00426181	0.056162
Ephb6	-1.858	5.06876	-2.76472	0.00426874	0.0561885
S1pr2	1.54972	3.01322	2.76461	0.00426991	0.0561885
Aif1	2.24231	5.34758	2.76419	0.00427552	0.0562222
Gch1	1.98564	3.14328	2.76376	0.0042794	0.0562331
1700003E16Rik	-1.55462	4.73541	-2.76206	0.00429802	0.0564291
Agpat2	1.44046	2.97985	2.76184	0.00430044	0.0564291
Slc35f3	-1.31965	4.76885	-2.75983	0.00432272	0.0566811
Mgp	2.06543	7.86849	2.75809	0.00434239	0.0568986
Gm4070	1.60453	1.93834	2.75468	0.00438024	0.0573094
Necab3	-1.7237	6.31414	-2.75446	0.00438267	0.0573094
Rap1b	1.77672	6.9466	2.75425	0.00438504	0.0573094
Tbc1d15	1.27165	5.11922	2.75415	0.00438618	0.0573094
C1ql3	-1.85793	5.74463	-2.75306	0.00439849	0.0574296
Sh2d3c	1.2729	3.87877	2.75179	0.00441228	0.0575688
Ccr5	2.10691	3.60572	2.74822	0.00445384	0.0580299
Pik3c2b	-1.5059	2.94164	-2.74817	0.00445391	0.0580299
Magee2	-1.39882	3.73735	-2.7399	0.00454923	0.0591896
Cog2	1.0897	5.21254	2.73967	0.00454934	0.0591896
Emp3	2.21279	3.49848	2.7391	0.0045596	0.0592812
Sh3d19	-1.58225	3.19745	-2.7381	0.00457024	0.0593776
Spty2d1	1.39157	4.30074	2.73594	0.00459557	0.0596647
Col20a1	1.53902	2.49745	2.73197	0.00464239	0.0602302
Slc4a11	1.33979	2.153	2.72987	0.00466734	0.0604851
Stx1a	-2.37647	6.56239	-2.72999	0.0046686	0.0604851
Zfp658	-1.18392	2.77395	-2.72802	0.00468741	0.0606861
Tfap2e	1.30081	1.2317	2.72513	0.00472418	0.0611193
Epha8	1.60348	3.63418	2.72447	0.00473216	0.0611796
Rrp15	1.29651	4.4045	2.72213	0.00476042	0.0615018
Rph3a	-1.40488	6.58538	-2.721	0.00477423	0.061637
Gabrg2	-1.48741	5.67164	-2.71975	0.00478946	0.0617903
Tdrd7	1.31749	4.97513	2.71911	0.0047972	0.0618109
Lztr1	-1.36393	5.43628	-2.71907	0.00479775	0.0618109
Nwd2	-1.8489	3.47318	-2.71828	0.00480742	0.0618922
Coq10b	1.40886	4.71088	2.71758	0.00481594	0.0619338
Zfp329	-1.32002	2.74272	-2.71747	0.00481737	0.0619338
Plcxd2	-1.8468	5.10829	-2.71424	0.00485721	0.0624024
S100a13	1.80078	6.94151	2.71267	0.00487658	0.0626077
Sirpb1a	2.02508	1.96859	2.71019	0.00490778	0.0629644
Dpep2	1.77593	1.70298	2.70948	0.0049163	0.0630299
Paqr7	-1.35341	3.6295	-2.70893	0.00492321	0.0630746
Cxcl2	2.06024	2.01285	2.70765	0.00493969	0.0632417
Ccp110	-1.36615	5.14438	-2.70597	0.00496037	0.0634625
Dip2a	-1.50202	5.18885	-2.70566	0.00496427	0.0634683
Tmem37	1.81642	3.20525	2.70463	0.00497737	0.0635496
Slc12a6	-1.45618	4.42071	-2.70445	0.00497952	0.0635496
Rab32	2.02437	3.12872	2.70437	0.00498097	0.0635496
Cacna1i	-1.69889	4.48677	-2.70339	0.00499306	0.0636598
Pbxip1	1.46332	6.13305	2.70291	0.00499909	0.0636927
Eif6	1.3977	7.22515	2.70164	0.00501519	0.0638537
Tpm4	1.60655	6.28946	2.70022	0.00503337	0.0640409
Rtn4rl1	-1.49899	5.91439	-2.69653	0.00508068	0.0645798
Mcur1	1.41877	4.73689	2.69614	0.00508575	0.0645798
Nutf2-ps1	2.51111	3.31105	2.69656	0.00508623	0.0645798
Thbs1	2.05336	2.65671	2.69585	0.00508989	0.0645817
1810020O05Rik	1.5231	2.01343	2.69528	0.0050969	0.0646261
Il6ra	1.35774	2.46765	2.69368	0.00511757	0.0648437
Gm13889	1.55003	6.02567	2.69106	0.00515173	0.0652218
Tnip2	1.47159	4.36435	2.69084	0.00515449	0.0652218
Fam174b	-1.28757	4.97008	-2.68754	0.0051978	0.0657247
D130017N08Rik	-1.63349	3.58311	-2.68705	0.00520429	0.0657616
Ssc5d	1.39011	2.20805	2.68498	0.00523166	0.0660622
1110019D14Rik	-1.22041	1.85083	-2.68427	0.00524099	0.0661158
9330175E14Rik	1.26496	1.52362	2.68412	0.00524308	0.0661158
Cyp4f13	1.20462	4.19401	2.68274	0.00525944	0.0662768
Pld3	-1.59308	8.38881	-2.68221	0.00526839	0.0663443
Pcdhgc5	-2.01973	6.47459	-2.68104	0.00528437	0.0665001
Lman2l	-1.2638	4.41226	-2.67711	0.00533676	0.0671136
Fam189a2	1.44466	4.83792	2.6658	0.00549141	0.0690114
Cyth4	1.70326	4.59986	2.66548	0.00549586	0.0690202
Slitrk3	-1.63774	5.16358	-2.66517	0.00550008	0.0690262
Amz2	-1.16432	4.52689	-2.66458	0.00550542	0.0690462
Gpr35	1.43839	1.69047	2.66338	0.00552501	0.0692448
Car2	-1.54352	7.87434	-2.6627	0.00553452	0.0693148
Rhoh	1.43858	1.9733	2.66244	0.00553812	0.0693148
Hbegf	1.74917	4.92517	2.65867	0.00559093	0.0699283
Arhgef9	-1.38652	5.8655	-2.65786	0.00560239	0.0699883
Hpcal4	-2.26975	8.49227	-2.65796	0.00560332	0.0699883
Zfp965	-1.10263	1.07245	-2.65701	0.00561239	0.0700541
Tnfrsf18	1.65587	1.67297	2.65574	0.00563238	0.0702253
Nell2	-1.59872	8.81762	-2.65564	0.00563372	0.0702253
Glt8d2	-2.05899	3.58769	-2.65523	0.00564018	0.0702583
Csnka2ip	1.24654	1.28694	2.65424	0.00565358	0.0703777
2900011O08Rik	-1.23658	8.32471	-2.64968	0.00571744	0.0711247
Cdh5	1.7658	4.70027	2.64762	0.00574859	0.0714297
Gimap4	1.50828	1.68704	2.64754	0.00574971	0.0714297
Csf3	2.16825	2.15035	2.64604	0.00577269	0.0716463
Smad6	1.54883	2.45904	2.64579	0.00577492	0.0716463
Zfp882	-1.38914	2.18676	-2.64508	0.00578528	0.0717266
Celf5	-1.72205	4.47686	-2.64406	0.00580017	0.0717731
Il5	1.29078	1.26693	2.64403	0.00580063	0.0717731
Tecta	1.11804	1.24358	2.64385	0.00580122	0.0717731
Mypop	-1.26898	5.76108	-2.64375	0.00580461	0.0717731
Hes5	-1.7999	4.14612	-2.64331	0.00581106	0.0718047
Mmp19	1.50264	1.86251	2.64251	0.00582281	0.0718883
Ift80	-1.46393	3.88549	-2.64231	0.00582562	0.0718883
Slc13a3	1.6816	5.24132	2.64186	0.00583229	0.0719225
Rmnd1	-1.40579	4.84094	-2.63693	0.00590477	0.0727676
Gm20257	1.50676	2.39747	2.63616	0.00591623	0.0728602
Armc5	1.17159	4.49636	2.63518	0.00592867	0.0729647
BC064078	1.8381	3.72994	2.63381	0.00595131	0.0731944
Gfod1	-1.50465	5.32929	-2.6308	0.00599627	0.0736982
D930016D06Rik	1.28515	3.25749	2.62895	0.0060241	0.0739908
Slc17a9	1.19033	1.55545	2.62642	0.0060623	0.0744105
Shc1	1.33299	3.45081	2.62053	0.00615232	0.0754297
Prdx6	1.387	7.04425	2.62045	0.00615352	0.0754297
Neurl1b	-1.8494	3.8721	-2.61944	0.00616923	0.0755721
A230070E04Rik	-1.49433	3.66888	-2.61873	0.00617996	0.0756236
Ptpn2	1.52615	3.78401	2.61862	0.00618165	0.0756236
Fam43b	-1.29982	4.83731	-2.61796	0.00619188	0.0756986
Ftl1	1.70631	10.5948	2.61647	0.006215	0.0758949
Rxfp1	-1.64607	2.17244	-2.61639	0.00621617	0.0758949
Pitpnc1	-1.36912	5.11463	-2.61561	0.00622837	0.0759936
Ap3b2	-1.27303	6.80151	-2.61376	0.00625713	0.0762939
Cd37	1.54286	2.66876	2.60776	0.00635154	0.077394
Ccl17	1.9428	3.54024	2.60604	0.00637905	0.0776778
Bace1	-1.21703	5.22464	-2.60282	0.00642892	0.0782334
Sult2b1	1.81656	4.77943	2.60184	0.00644591	0.0783884
Tubb4a	-1.35816	10.1714	-2.60101	0.00645911	0.0784972
Klhl30	1.08632	1.25859	2.5984	0.0064982	0.0788706
Ptpn1	1.4149	5.8022	2.59858	0.0064984	0.0788706
Gpatch3	1.1662	3.74589	2.59531	0.00654856	0.0793524
Tmem50b	-1.17935	6.80364	-2.59507	0.00655319	0.0793524
Gabra2	-1.79042	4.84608	-2.59511	0.00655466	0.0793524
Zfp109	-1.35554	2.75804	-2.59507	0.00655531	0.0793524
Rab43	1.27007	3.11231	2.58918	0.00665188	0.0804686
Srr	-1.36659	4.98861	-2.58801	0.00667129	0.0806301
Cdh11	-1.26952	4.82778	-2.58785	0.00667398	0.0806301
Snca	-1.79496	7.49203	-2.58486	0.00672379	0.0811786
Malt1	1.83937	2.89643	2.58416	0.00673545	0.0812662
Cntn1	-1.47832	5.70938	-2.58362	0.00674439	0.0813208
Kcnj3	-1.65663	4.45136	-2.58238	0.0067652	0.0815184
Epha6	-1.7703	3.6265	-2.58021	0.00680161	0.0819037
Insl6	1.9259	2.61801	2.57957	0.00681278	0.0819846
Plcg2	1.41712	3.12037	2.57825	0.00683474	0.0821867
Htra1	1.34888	8.52366	2.57803	0.00683849	0.0821867
Cacnb1	-1.4742	4.21514	-2.57687	0.00685806	0.0823682
Cd300c2	2.03559	4.33075	2.57532	0.00688533	0.0826419
Cndp2	1.43005	6.08389	2.57472	0.00689467	0.0826892
Ppm1e	-1.70077	6.28094	-2.57452	0.00689824	0.0826892
Mdrl	1.34169	2.26632	2.57279	0.00692777	0.082935
Mitd1	1.45202	4.52013	2.57267	0.00692987	0.082935
Aoc3	1.40275	1.7156	2.57253	0.00693224	0.082935
Chn1	-1.68861	6.87904	-2.57148	0.00695025	0.0830535
Nhlrc3	1.31876	3.76913	2.57143	0.00695116	0.0830535
Nfrkb	1.1786	4.53123	2.56966	0.00697935	0.0833363
Fktn	-1.39744	4.19043	-2.56848	0.00700196	0.0835397
Dram1	1.77729	2.49097	2.56829	0.00700544	0.0835397
Paqr9	-1.36052	4.60485	-2.56776	0.00701439	0.0835923
Rgs7bp	-1.56596	6.29202	-2.56573	0.00704969	0.0839587
Dclk1	-1.47608	5.08065	-2.5651	0.00706081	0.0840369
Zfp866	-1.49599	3.35519	-2.56417	0.00707691	0.0841742
Ptgds	1.61895	12.7237	2.56381	0.00708325	0.0841952
Prkcg	-1.91666	6.97207	-2.56314	0.00709533	0.0842845
Hs3st4	-1.79002	5.72122	-2.56245	0.0071072	0.0843494
Golga7b	-1.38723	5.82044	-2.56229	0.00710994	0.0843494
Timp4	1.68639	7.01854	2.5608	0.0071361	0.0846052
Reep1	-1.14238	6.54045	-2.55998	0.00714729	0.0846835
Ccdc57	1.18462	3.05153	2.55862	0.00717236	0.0849259
Chrac1	1.54298	6.15863	2.55781	0.00718889	0.085067
Gltscr2	1.23009	7.73087	2.55618	0.00721667	0.0852978
Cyyr1	1.52366	2.98723	2.55619	0.00721765	0.0852978
Cpne4	-1.72749	5.29361	-2.55536	0.00723248	0.0854184
Mxd1	1.59794	4.86238	2.54883	0.0073498	0.0867484
Sfn	1.43412	2.68839	2.54608	0.0073997	0.0872814
1700017B05Rik	1.26749	4.13049	2.54536	0.00741284	0.0873805
Taf1d	1.41849	3.39939	2.54246	0.00746591	0.0879498
Ube2ql1	-1.27143	7.47712	-2.54171	0.00747967	0.0880557
Gzmm	1.05351	1.59598	2.54053	0.00749813	0.0882058
Tmem236	1.22633	1.42307	2.5405	0.00750199	0.0882058
P2rx7	1.3267	2.09196	2.53933	0.00752365	0.0884041
Fth1	1.46512	12.0277	2.53896	0.00753046	0.0884277
Zfp493	-1.22741	1.88179	-2.53686	0.00756937	0.088828
Cd28	1.26189	1.50621	2.53546	0.00759542	0.0890771
Cuzd1	1.12041	1.46268	2.53455	0.00761019	0.0891935
Tor1aip2	1.33088	4.38938	2.53372	0.00762788	0.0893441
Cyp2j9	1.34529	6.28608	2.5324	0.00765271	0.089578
Pilrb2	1.37178	1.66798	2.53145	0.00767056	0.0897177
Tmem56	-1.49781	4.30706	-2.53125	0.00767438	0.0897177
Mmp8	2.29376	2.03608	2.53092	0.00768655	0.0898031
Ptpn23	1.33891	5.50874	2.53015	0.00769504	0.0898453
Ncs1	-1.28374	7.83123	-2.52806	0.00773465	0.0902507
Bag3	1.4709	4.48859	2.52741	0.00774684	0.0903357
Mrc2	1.42602	3.10301	2.52678	0.0077589	0.0903896
Ddit3	1.56488	6.04766	2.52665	0.00776127	0.0903896
Ncf1	1.49026	2.94639	2.52567	0.00777991	0.0905495
Casd1	-1.23682	5.35072	-2.52412	0.00780963	0.0908146
Pttg1	1.34561	6.41794	2.52382	0.00781542	0.0908146
Dnajc28	-1.28153	2.60617	-2.52371	0.00781746	0.0908146
Majin	1.37266	1.57667	2.52148	0.00786032	0.0912549
Plod3	1.37186	5.6654	2.52113	0.007867	0.091275
Upk1a	1.28855	1.70154	2.51951	0.00789832	0.0915808
Gal3st3	-1.51009	5.55779	-2.51766	0.00793396	0.0919362
4933412E12Rik	1.58278	3.29294	2.51653	0.00795591	0.0921327
Rfx2	1.19834	2.14728	2.51615	0.00796205	0.0921459
Ada	1.26089	2.10049	2.51528	0.00798033	0.0922873
Fzd7	1.29274	3.18967	2.51508	0.00798428	0.0922873
Parp4	1.30833	2.98668	2.5135	0.00801521	0.0925867
Fam13c	-1.25949	3.67093	-2.51206	0.00804335	0.0928535
Kif3a	-1.29925	4.83419	-2.51022	0.00807956	0.0932132
Gnb5	-1.21668	5.87757	-2.5099	0.00808584	0.0932274
Dlg2	-1.36559	5.37547	-2.50895	0.00810476	0.0933871
D430019H16Rik	-1.81496	5.95948	-2.50857	0.00811241	0.0934168
Serpinb1a	-1.76955	4.07855	-2.5069	0.0081454	0.0937382
Smpdl3b	1.99243	3.38228	2.50567	0.00817083	0.0939347
Agtpbp1	-1.30998	4.37313	-2.50531	0.00817707	0.0939347
Edem1	1.40292	4.2058	2.50527	0.00817776	0.0939347
Ppp1r9a	-1.58041	6.07309	-2.50492	0.00818488	0.0939579
Nefm	-1.77891	7.67038	-2.50425	0.00819839	0.0940544
Sult4a1	-1.26747	9.03396	-2.50264	0.00823038	0.0943628
Zdhhc23	-1.81212	3.37628	-2.50065	0.00827069	0.0947034
Prss45	1.37865	1.96003	2.50026	0.00827829	0.0947034
Nsmf	-1.57468	6.48976	-2.50016	0.0082803	0.0947034
Fbxo6	1.39779	4.02158	2.5	0.00828358	0.0947034
Cacna2d1	-1.42536	3.28317	-2.4998	0.0082875	0.0947034
Furin	1.50584	4.5305	2.49947	0.00829435	0.0947034
Hspa4l	-1.51361	6.2501	-2.49938	0.00829605	0.0947034
Tes	1.6372	2.88322	2.49895	0.00830471	0.0947436
Pcdha5	-1.41457	2.58896	-2.49849	0.00831402	0.0947912
4933431E20Rik	-1.42731	5.72993	-2.4975	0.00833409	0.0949612
Atp2b1	-1.69298	7.3686	-2.49713	0.00834172	0.0949894
Slc39a14	1.3016	3.75259	2.49673	0.00834983	0.0950231
Gba2	-1.30847	6.17394	-2.48805	0.00852804	0.0969914
Scara3	1.41124	5.58028	2.48746	0.00854016	0.0970693
Vat1l	-1.7396	6.25699	-2.48604	0.00856972	0.0973452
Hmgcll1	-1.28517	3.35749	-2.4853	0.00858519	0.0974295
Tnfrsf14	1.65667	2.56303	2.48518	0.0085877	0.0974295
Gm6904	1.66147	1.72944	2.48381	0.00861625	0.0976932
Ifngr1	1.36214	5.37646	2.48347	0.00862331	0.0977132
Tpgs2	-1.08016	3.81239	-2.4801	0.00869066	0.0983395
Tmem35	-1.32497	6.52243	-2.4801	0.00869419	0.0983395
Cntnap1	-1.61257	6.91824	-2.47991	0.00869814	0.0983395
Slc25a23	-1.30855	8.33524	-2.47962	0.00870423	0.0983395
Akap5	-1.97256	4.58847	-2.47962	0.0087053	0.0983395
Mas1	-1.73168	3.00449	-2.47933	0.00871059	0.0983395
Fam163b	-1.79291	6.7053	-2.47846	0.00872896	0.0984866
Lin7a	-1.46484	3.20251	-2.47681	0.00876374	0.0988185
Bdkrb1	1.30958	1.75566	2.47599	0.00878125	0.0989554
Prrt2	-1.60658	8.19657	-2.47539	0.00879394	0.0990379
Ifrd1	1.4262	6.34751	2.47367	0.00883079	0.0993922
Gabrr2	1.59326	2.75394	2.47235	0.00885899	0.0996487
Xcl1	1.74059	1.65546	2.4706	0.00889668	0.100012
Nrgn	-2.49725	10.478	-2.46799	0.00897446	0.100825
Sstr2	-1.49569	3.76636	-2.46663	0.00898262	0.100855
Spn	1.21506	1.44593	2.46583	0.00900001	0.100989
Cbln4	-1.84791	4.13618	-2.46413	0.00903744	0.101347
Map3k10	-1.25312	6.9485	-2.46327	0.00905584	0.101491
6330403K07Rik	-1.50361	8.46404	-2.462	0.00908352	0.10174
Nrip3	-1.36914	6.66023	-2.46133	0.00909828	0.101843
Gm15133	1.47249	1.58708	2.46019	0.00912335	0.102062
Sppl2a	1.44533	4.90468	2.45937	0.00914148	0.102203
Ubqln4	-1.18984	6.66552	-2.45902	0.00914766	0.10221
Clcf1	1.20702	1.64819	2.45824	0.00916649	0.102358
Ggta1	1.16991	1.98505	2.45652	0.00920321	0.102706
Jak2	1.35128	4.35609	2.4559	0.0092184	0.102754
Tnfsf8	1.45586	1.70367	2.45589	0.00921866	0.102754
Bhlhe40	1.30485	7.30665	2.45364	0.00926876	0.103242
Phtf1	-1.14359	3.08383	-2.45326	0.0092736	0.103242
Rab13	1.4909	3.5113	2.45226	0.00929978	0.103471
Gnal	-1.57833	5.74149	-2.4504	0.00934158	0.103873
Nit1	-1.14747	4.67729	-2.44975	0.00935361	0.103944
Mcm3	1.44599	3.18181	2.44908	0.00937132	0.104078
Sap30	1.70949	4.3961	2.44861	0.0093819	0.104095
Ubald2	1.45403	6.17359	2.44847	0.00938494	0.104095
Gm1976	-1.28158	3.92784	-2.44826	0.00938974	0.104095
Zfhx2	-1.56231	3.68275	-2.44795	0.00939671	0.104109
Milr1	1.43018	1.6643	2.44384	0.00949014	0.105081
Ogt	-1.55561	5.07962	-2.44288	0.00951219	0.105262
Tlr4	1.28663	1.85762	2.44235	0.00952442	0.105334
Ntsr1	-1.53706	3.02722	-2.44184	0.00953597	0.105399
Htr1b	-1.6482	3.71039	-2.44155	0.00954265	0.105409
Duoxa1	1.2382	1.26409	2.43954	0.00958899	0.105839
Gas7	-1.618	5.14556	-2.43936	0.00959301	0.105839
Zfp846	-1.18806	3.46462	-2.43862	0.00960838	0.105945
Mxra8	1.53127	4.42865	2.43676	0.00965316	0.106325
Smox	1.21807	3.89854	2.43669	0.00965442	0.106325
Tbr1	-2.32859	5.03181	-2.43564	0.00969206	0.106652
Trpc5	-1.3408	2.96576	-2.43493	0.00969565	0.106652
Slc25a14	-1.24769	3.99193	-2.43316	0.00973692	0.107042
Rcan1	1.33974	5.88912	2.4328	0.00974547	0.107072
Obscn	1.07691	1.37325	2.43187	0.00976347	0.107206
Gns	1.43287	7.14405	2.43168	0.0097717	0.107233
B230209E15Rik	-1.33295	4.71973	-2.4312	0.00978296	0.107292
Slc12a9	1.27518	5.45265	2.4282	0.00985361	0.108003
Dnm2	1.20599	4.56994	2.42757	0.00986802	0.108097
Traip	1.61862	3.6491	2.42734	0.0098739	0.108097
Anxa4	1.75989	3.22318	2.42384	0.00995719	0.108944
Tmc4	1.37981	2.39887	2.42263	0.00998601	0.109195
Rab29	1.69134	4.52419	2.42207	0.00999957	0.109278
Rtn1	-1.29578	8.40711	-2.42105	0.0100239	0.109479
S100a9	2.39922	2.72405	2.42033	0.0100602	0.10981
Hfe	1.26186	2.83838	2.4178	0.0101021	0.110202
Ypel2	-1.39674	4.74802	-2.41714	0.0101181	0.110312
Plg	1.13642	1.24607	2.41569	0.0101532	0.110614
P2ry2	1.18777	1.5336	2.4155	0.0101578	0.110614
Phf11c	1.93407	1.88635	2.41456	0.0101818	0.11081
Fbxl19	-1.30261	5.27662	-2.41341	0.0102086	0.111036
Trib2	-1.18956	4.65099	-2.41235	0.010233	0.111156
4930486L24Rik	1.45274	1.86538	2.41227	0.0102365	0.111156
1700030J22Rik	-1.2649	2.98173	-2.41213	0.01024	0.111156
5430427O19Rik	1.38678	1.70296	2.41197	0.0102438	0.111156
Gm15663	-1.21363	2.91235	-2.41121	0.0102619	0.111288
Ddx39	1.45003	5.16523	2.41097	0.0102684	0.111292
Nlrp3	1.60472	2.33678	2.40908	0.0103147	0.111718
Nos1ap	-1.83728	4.68565	-2.4089	0.0103198	0.111718
Gucy1b3	-1.33679	6.08977	-2.40715	0.0103626	0.112115
Snx32	-1.29241	6.84484	-2.40579	0.0103961	0.112412
Adat1	-1.22667	2.46555	-2.40246	0.0104791	0.113244
F13a1	1.70982	2.29749	2.40215	0.0104869	0.113261
Wasf2	1.4482	4.65396	2.40031	0.010533	0.113692
Ninj1	1.74554	6.42145	2.39973	0.0105477	0.113784
Mbd2	1.34027	5.38403	2.39914	0.0105622	0.113874
Ndrg4	-1.24859	9.91157	-2.39753	0.0106022	0.114238
Sdc1	1.9368	2.9342	2.39736	0.0106085	0.114239
Fn3krp	-1.32234	5.37315	-2.39523	0.0106611	0.114739
Rrbp1	1.47355	4.89522	2.39219	0.0107385	0.115485
Napb	-1.34379	8.37191	-2.39201	0.0107429	0.115485
Egr1	1.78017	7.99341	2.39172	0.0107509	0.115492
Med26	1.22524	4.16446	2.3915	0.0107561	0.115492
Ccnl1	1.5297	5.32473	2.39025	0.010788	0.115767
Lyrm9	-1.22354	4.22985	-2.38921	0.0108147	0.115986
Tmem181a	-1.22795	5.16218	-2.38774	0.0108526	0.116325
Nfkbid	1.48589	2.84437	2.38656	0.0108831	0.11655
Tmem120a	1.36451	5.64496	2.38644	0.0108863	0.11655
Pex6	-1.29615	5.4197	-2.38505	0.0109222	0.116867
Hdac2	-1.07787	6.47466	-2.38335	0.0109625	0.11723
Thy1	-1.2035	10.1541	-2.38287	0.0109762	0.117268
Ywhah	-1.3137	10.3397	-2.38287	0.0109788	0.117268
Ncald	-1.49296	6.57683	-2.38155	0.0110134	0.117569
Amh	1.1983	1.99653	2.3805	0.0110407	0.117793
Dll1	1.39469	3.45427	2.37915	0.0110763	0.118104
Paqr5	1.19456	2.9601	2.37675	0.011138	0.118694
Zfp239	-1.41269	4.19919	-2.37633	0.0111506	0.118759
Cd79b	1.68618	1.84008	2.37382	0.0112171	0.119399
Cnih2	-1.47529	7.59985	-2.37294	0.0112403	0.119576
Satb2	-2.29191	3.74197	-2.37259	0.0112657	0.119778
Syce1	1.25383	1.53287	2.3713	0.0112842	0.119905
Ppp3ca	-1.49609	7.90619	-2.37069	0.0113003	0.120007
Clstn3	-1.39004	7.36716	-2.37005	0.0113175	0.120085
Vsnl1	-1.52183	9.48297	-2.36993	0.0113207	0.120085
Plet1	1.29765	1.71661	2.36877	0.0113517	0.120345
B3galt2	-1.47832	4.40595	-2.367	0.0113995	0.120678
Tmem177	-1.24965	3.37516	-2.36679	0.0114052	0.120678
Atp8b4	1.26962	1.47048	2.36671	0.0114073	0.120678
Scn2a	-1.60185	5.10703	-2.36664	0.0114093	0.120678
Sema5a	-1.48765	3.94282	-2.36482	0.0114583	0.121127
Shank1	-1.58216	6.33465	-2.36451	0.0114669	0.121148
Cd80	1.5301	2.07975	2.36399	0.0114809	0.121216
Egr2	1.82316	2.84762	2.36372	0.0114887	0.121216
1600020E01Rik	1.39187	3.97974	2.36354	0.011493	0.121216
2810002D19Rik	-1.15893	2.39818	-2.36261	0.0115167	0.121396
Sgsm3	-1.12951	5.87655	-2.36011	0.0115836	0.122032
Ezr	1.5691	6.65013	2.35711	0.0116688	0.122859
Gmip	1.3169	3.31435	2.35649	0.0116858	0.122968
Eef1akmt1	-1.44693	5.9728	-2.35469	0.0117357	0.123422
Klhl8	-1.22126	4.98438	-2.35388	0.011758	0.123587
S100a1	1.64533	8.63828	2.35125	0.0118313	0.124286
Apobr	1.36838	2.13298	2.3467	0.0119587	0.125552
Epha5	-1.41651	4.46777	-2.34585	0.0119824	0.12571
Kctd4	-1.67402	3.94017	-2.34569	0.0119873	0.12571
Slc2a5	-1.19317	2.23407	-2.3411	0.0121172	0.127
Fga	1.35084	1.33921	2.33965	0.0121584	0.127359
Trem1	1.81082	1.85395	2.33908	0.0121754	0.127465
Cttnbp2	-1.48027	5.01125	-2.33804	0.0122046	0.127653
Itpripl2	1.27534	2.8094	2.33795	0.0122073	0.127653
Smndc1	1.27581	5.47586	2.33731	0.0122255	0.127772
Snap91	-1.41066	5.00372	-2.33663	0.0122449	0.127902
Mdk	1.50079	4.00861	2.33621	0.012257	0.127956
Sh2d1b1	1.41086	1.50259	2.33485	0.0122963	0.128294
Kcnb1	-1.68387	5.36307	-2.33427	0.0123133	0.12839
Arg1	2.01876	2.05997	2.3342	0.0123194	0.12839
Chrm3	-1.75203	5.02168	-2.33261	0.0123615	0.128755
Akap6	-1.46004	5.65606	-2.33012	0.0124335	0.129432
Mblac2	-1.33293	3.79026	-2.32878	0.0124725	0.129764
Id3	1.52803	7.59136	2.32797	0.0124962	0.129938
S100a3	1.61681	2.65992	2.32622	0.0125475	0.130398
Slc6a7	-1.53486	5.69906	-2.3257	0.0125628	0.130484
Samd12	-1.39566	3.64917	-2.32529	0.0125749	0.130536
Klk6	1.98597	3.70619	2.32514	0.012583	0.130545
Vopp1	-1.34145	6.34927	-2.32442	0.0126004	0.130653
Necap2	1.37802	6.28385	2.32411	0.0126097	0.130676
Gm2115	-1.60586	3.70621	-2.32045	0.0127183	0.131728
Emilin2	1.59192	3.66386	2.31985	0.012736	0.131837
Grm4	-1.76292	3.78553	-2.31937	0.0127508	0.131915
Dnajc6	-1.27497	5.45661	-2.31727	0.0128131	0.132486
Taf5l	1.14965	4.93567	2.3164	0.0128371	0.132659
Kcnd2	-1.49914	5.59397	-2.31526	0.0128734	0.132961
Clstn2	-1.5526	5.49623	-2.31474	0.0128889	0.133046
Ebi3	1.62389	2.90734	2.31235	0.0129613	0.133718
Osbpl1a	-1.44944	5.13017	-2.30976	0.0130395	0.13445
Tnnc2	1.90162	1.90211	2.30516	0.0131823	0.135847
Fam189a1	-1.60455	5.13407	-2.30454	0.0131992	0.135945
Ttc3	-1.21345	8.43741	-2.30379	0.0132223	0.136106
Ept1	-1.25215	4.53454	-2.30331	0.0132373	0.136184
Cntn6	-1.26751	4.10405	-2.3028	0.0132529	0.136269
Zfr2	-1.38077	5.13121	-2.30234	0.0132672	0.13634
6430584L05Rik	-1.05229	1.93702	-2.30088	0.0133081	0.136684
Zfp970	-1.23137	3.43753	-2.29785	0.0134063	0.137617
Banp	-1.09899	2.11202	-2.29737	0.0134185	0.137645
A230056P14Rik	-1.30406	2.52068	-2.29711	0.0134297	0.137645
Sys1	1.26244	6.59257	2.29705	0.0134315	0.137645
Rrp9	1.23531	5.6555	2.29512	0.0134919	0.138187
Ltb4r1	1.58831	1.81651	2.29441	0.013514	0.138314
Eno2	-1.20192	9.10262	-2.29419	0.0135193	0.138314
4930523C07Rik	1.33295	2.1468	2.29382	0.0135326	0.138374
Syt17	-1.69776	5.42992	-2.2926	0.0135713	0.13864
Fam212b	-1.76923	4.79873	-2.29254	0.0135737	0.13864
Rrad	1.68843	2.96702	2.29128	0.013613	0.138964
Heatr5b	-1.42314	4.4365	-2.29034	0.0136424	0.139188
Atcay	-1.26858	7.52534	-2.28863	0.0136968	0.139665
Prrg3	-1.31783	3.28621	-2.28778	0.0137238	0.139853
Tex2	-1.23124	5.95104	-2.28757	0.0137304	0.139853
Id2	1.43575	8.46769	2.28488	0.0138163	0.140617
Ptcra	1.26389	1.35706	2.28475	0.0138207	0.140617
5430416N02Rik	1.24759	4.56267	2.28395	0.0138461	0.140798
2610507I01Rik	-1.18318	4.03706	-2.28241	0.0138944	0.141211
Ppp4c	1.35953	6.90562	2.28105	0.0139396	0.141518
Rapgefl1	-1.66172	6.30217	-2.28104	0.0139399	0.141518
Eng	1.43279	3.80507	2.27866	0.0140168	0.14222
Slc12a7	1.31185	3.213	2.27576	0.0141114	0.143101
Cobl	-1.49533	3.74537	-2.27539	0.0141232	0.143138
Map3k19	-1.14598	2.18449	-2.27512	0.0141306	0.143138
Dpp10	-1.35592	6.36447	-2.27472	0.0141454	0.14321
Trim30b	1.35527	1.57858	2.27342	0.0141877	0.143559
Brd2	1.12032	6.05248	2.27267	0.0142095	0.1437
Ceacam18	1.18252	1.20105	2.27221	0.0142277	0.143806
Renbp	1.49359	3.15317	2.26823	0.0143591	0.144946
Rnf217	1.25392	3.85938	2.26821	0.0143598	0.144946
Amotl2	1.38053	4.88764	2.26808	0.0143641	0.144946
Sphkap	-1.68689	6.12516	-2.26776	0.0143749	0.144975
Cd151	1.36302	4.7223	2.26513	0.0144621	0.145722
Aida	1.47215	6.16683	2.26505	0.0144647	0.145722
Cdh8	-1.28304	3.12749	-2.26296	0.0145346	0.146346
Prkd2	1.09132	2.45609	2.26038	0.0146169	0.147094
Mir6982	-1.74854	2.12595	-2.26012	0.0146308	0.147154
Chek1	1.2392	1.6773	2.25907	0.0146656	0.147423
Nudt5	-1.38701	4.40975	-2.25795	0.0147036	0.147725
Snord16a	1.70709	2.33002	2.25731	0.0147256	0.147814
Syt10	-1.43404	3.18066	-2.25721	0.0147285	0.147814
Slc7a1	1.25799	4.03713	2.25626	0.0147608	0.148058
Pgr	-1.48873	2.85449	-2.25429	0.0148278	0.148649
Mycbpap	1.29878	2.38948	2.2537	0.014848	0.148757
Etv6	1.38898	3.73762	2.25337	0.0148594	0.148757
Flrt1	-1.32378	3.50578	-2.25327	0.0148628	0.148757
Hmga1-rs1	1.67789	5.91609	2.2525	0.0148892	0.148941
Bri3bp	-1.27031	5.47286	-2.25203	0.0149053	0.149021
Rlf	1.18742	4.54485	2.25158	0.0149204	0.149091
Hdc	2.02152	3.94667	2.24984	0.0149882	0.149687
Sh3rf3	-1.46583	3.52638	-2.24901	0.0150091	0.149815
Cntn3	-1.3825	3.7313	-2.2454	0.0151341	0.15098
Prrt1	-1.37577	6.78139	-2.24345	0.015202	0.151576
Tbc1d16	-1.24784	3.7956	-2.24245	0.0152369	0.151842
Mical1	1.19333	3.19428	2.24081	0.0152942	0.152331
Pgap1	-1.32506	3.10664	-2.23893	0.0153604	0.152907
Tmem263	-1.06438	3.98628	-2.23844	0.0153729	0.152949
Stradb	-1.15791	5.2968	-2.23721	0.0154196	0.153331
Camk2a	-2.08747	8.45031	-2.23693	0.0154439	0.15349
Cog5	-1.13616	4.47018	-2.23551	0.0154781	0.153745
Ccl6	2.0524	3.34752	2.23566	0.0154862	0.153745
Prkcb	-1.52819	6.80134	-2.23332	0.015559	0.154384
Armcx6	1.55208	4.42883	2.23286	0.0155754	0.154464
Dgkz	-1.4933	7.19945	-2.2312	0.0156345	0.154873
Vasn	1.15371	3.97221	2.23098	0.0156405	0.154873
Adcy2	-1.30364	6.41988	-2.231	0.0156419	0.154873
Atf5	1.4497	4.65161	2.2295	0.0156956	0.155322
Apba2	-1.24577	5.7496	-2.22801	0.0157492	0.155768
Hrasls	-1.29163	4.65129	-2.22568	0.0158333	0.156516
Dnttip1	1.11594	6.16828	2.22487	0.0158592	0.156688
Nlgn3	-1.24395	5.76305	-2.22368	0.0159058	0.15703
Lrrn3	-1.18693	4.15887	-2.22346	0.0159138	0.15703
Fpgs	1.08635	3.64162	2.22318	0.0159193	0.15703
Etv2	1.19549	1.20885	2.21808	0.0161103	0.158829
Mycn	-1.33884	2.82173	-2.21545	0.0162071	0.159588
Ulk2	-1.26909	5.4309	-2.21537	0.0162102	0.159588
Cmklr1	1.67478	3.4251	2.21529	0.0162133	0.159588
Amph	-1.2541	6.6824	-2.21336	0.0162845	0.160158
Pclo	-1.45305	3.651	-2.21325	0.0162886	0.160158
Dok2	1.35892	2.15999	2.21248	0.0163172	0.16033
Fbln1	1.31763	3.77675	2.21231	0.0163235	0.16033
Dbndd1	-1.46208	3.66966	-2.21041	0.0163943	0.160877
Ddhd2	-1.25633	5.1594	-2.21034	0.0163966	0.160877
Map3k12	-1.20423	5.06933	-2.20997	0.0164105	0.160927
Cry2	1.14239	7.16303	2.20768	0.0164939	0.16166
Map1a	-1.40029	7.2255	-2.20447	0.0166172	0.162781
Zkscan16	-1.73094	4.85692	-2.20383	0.0166421	0.162939
Prpf38a	1.38408	6.00715	2.20356	0.0166514	0.162943
Rnft2	-1.21943	5.09668	-2.19503	0.0169771	0.166043
Raph1	-1.32766	3.84022	-2.19449	0.0169977	0.166156
Dock4	-1.42367	5.16047	-2.19417	0.0170101	0.166189
Ugt1a7c	1.58984	2.44495	2.19369	0.0170288	0.166283
Wasf1	-1.47627	7.48822	-2.19248	0.0170752	0.166648
Cdk14	-1.33327	5.65076	-2.19046	0.0171535	0.16727
Sik1	1.52261	4.3558	2.19029	0.0171604	0.16727
Cplx2	-1.45311	9.20676	-2.19014	0.0171661	0.16727
Dbr1	1.20612	4.67015	2.18965	0.0171851	0.167366
Tbc1d10c	1.33873	2.16031	2.18715	0.0172828	0.168229
Tns2	1.24119	4.63603	2.18689	0.0172926	0.168236
Lars2	1.56307	7.37989	2.18307	0.0174427	0.169607
Ano6	1.16388	3.49095	2.18273	0.0174544	0.169631
Gucy2g	-1.3796	2.20028	-2.18094	0.0175271	0.170247
Zfp408	1.07298	3.05458	2.17873	0.01761	0.170962
Clec5a	1.58869	2.19503	2.17771	0.0176555	0.171314
Orm2	1.36818	1.53209	2.17727	0.0176728	0.171392
Slc6a17	-1.29688	6.35293	-2.17666	0.017697	0.171536
Ugt1a6b	1.18852	1.60947	2.17503	0.0177623	0.172079
Ankrd26	-1.30662	2.87645	-2.17468	0.0177765	0.172126
Sp2	1.1798	3.89508	2.17308	0.0178408	0.172657
Pot1a	-1.32251	3.80294	-2.17236	0.0178695	0.172845
Dkkl1	-2.02497	4.68159	-2.17192	0.0179009	0.173058
Chordc1	-1.45213	5.18633	-2.17105	0.0179223	0.173173
Dhx38	1.12869	5.33609	2.17022	0.0179541	0.17339
Rab5c	1.24782	7.49656	2.16977	0.0179742	0.173494
Srp54c	1.51261	4.23228	2.1692	0.0179974	0.173626
Rapsn	1.41762	2.0693	2.16836	0.0180314	0.173863
Gspt2	-1.12154	5.01725	-2.16765	0.0180574	0.174023
Ticam1	1.10535	3.68749	2.16691	0.0180866	0.174213
Ripk3	1.27999	1.62852	2.16524	0.0181583	0.174813
Itgam	1.53072	3.80458	2.16026	0.0183626	0.176688
Tbc1d32	-1.13027	2.50565	-2.15878	0.0184219	0.177165
Mlh3	-1.16654	2.89595	-2.15839	0.0184394	0.177242
Cdca4	1.09229	3.54799	2.15584	0.0185411	0.178072
Decr2	-1.16735	5.37355	-2.15586	0.0185451	0.178072
Ndrg2	1.26737	9.88405	2.15523	0.0185713	0.178162
Mad2l2	1.27456	4.34108	2.15517	0.0185738	0.178162
Fbxl2	-1.22513	5.14519	-2.15439	0.0186062	0.17838
Hnrnpdl	1.19921	7.34073	2.15356	0.0186408	0.178582
Mapt	-1.22495	5.69047	-2.15342	0.0186466	0.178582
Ly9	1.29587	1.57813	2.15188	0.0187112	0.17908
Gm3086	-1.3068	1.64251	-2.15137	0.0187326	0.17908
Slc39a4	1.32555	2.27723	2.15127	0.0187368	0.17908
Nap1l3	-1.30976	5.5715	-2.15125	0.0187375	0.17908
Sertad3	1.4123	3.65761	2.14891	0.0188364	0.179931
Ppid	-1.14355	6.2134	-2.14795	0.0188754	0.18021
Naga	1.22274	5.84223	2.14635	0.0189444	0.180776
S100a10	1.59423	7.2716	2.14508	0.0189985	0.181199
Necab1	-1.47503	5.40828	-2.14422	0.0190353	0.181455
Armt1	-1.23385	4.65288	-2.14222	0.0191203	0.182172
Pira2	1.54056	1.65066	2.14	0.0192158	0.182986
Snord69	1.92223	3.08334	2.13924	0.0192568	0.183282
Guca1a	1.24644	1.43915	2.13831	0.0192882	0.183479
Epn2	-1.00874	4.97792	-2.13765	0.0193117	0.183479
H2-Q10	1.3154	1.74543	2.13767	0.0193159	0.183479
Itpr1	-1.76721	6.8633	-2.13769	0.0193172	0.183479
Kcnq2	-1.30657	4.26423	-2.13711	0.0193398	0.183599
Sertm1	-1.56656	4.73602	-2.13527	0.0194199	0.184264
Gnl3	1.12366	4.40357	2.13265	0.019531	0.185223
Bin3	1.28346	4.82911	2.1324	0.0195441	0.185242
Fam185a	-1.24392	3.78044	-2.1322	0.0195531	0.185242
Rnf139	1.26591	5.05392	2.13104	0.0196036	0.185625
Gnmt	1.43758	2.29279	2.1296	0.0196668	0.186128
Iqgap1	1.43638	4.20982	2.1285	0.019715	0.186416
Ier2	1.33304	5.21526	2.12844	0.0197174	0.186416
Trim9	-1.26067	4.52628	-2.12755	0.0197565	0.186689
Zyx	1.4496	4.82551	2.12673	0.019793	0.186877
Dact1	1.22709	2.69227	2.12664	0.0197966	0.186877
Tcaf1	-1.28488	7.08938	-2.12308	0.019954	0.188266
Zeb2os	1.55311	3.03582	2.12143	0.0200277	0.188865
Ropn1l	1.19088	2.27687	2.1204	0.0200734	0.189148
Plce1	1.38656	3.48707	2.12019	0.0200828	0.189148
Slc19a3	-1.16602	2.31206	-2.12006	0.0200885	0.189148
Fxyd7	-1.54101	7.73413	-2.11977	0.0201016	0.189175
Prdm8	-1.72706	4.25979	-2.11956	0.0201129	0.189184
Ntm	-1.26466	7.46765	-2.11871	0.020149	0.189427
Rhbdf1	1.22633	3.20484	2.11688	0.0202309	0.1901
Dok3	1.6522	3.5082	2.11594	0.0202741	0.190409
Htr1a	-1.42255	3.69216	-2.1133	0.0203927	0.19133
Ddit4l	-1.72584	4.00927	-2.11333	0.0203929	0.19133
Atf1	1.14956	4.07572	2.11237	0.0204338	0.191616
Pcsk2	-1.38075	7.83838	-2.11125	0.0204854	0.191914
Snap25	-1.38643	10.3142	-2.11123	0.0204864	0.191914
Zfp760	-1.18762	2.55271	-2.10984	0.0205495	0.192407
Spata20	1.18212	1.28507	2.1081	0.0206291	0.193055
Gm20300	-1.26741	4.60517	-2.10638	0.0207076	0.193691
Cyp3a57	1.11144	1.26715	2.10389	0.0208222	0.194664
Gng11	1.87898	6.50159	2.10365	0.0208412	0.194743
Gm9733	1.67468	1.77754	2.10052	0.0209792	0.195933
Arhgef18	-1.26266	4.87906	-2.09997	0.0210035	0.196061
Cd302	1.54771	4.7716	2.09951	0.021025	0.196163
Gngt2	1.64667	2.78674	2.09831	0.0210817	0.196592
Apof	1.21781	1.67528	2.09704	0.0211399	0.196989
Sgpl1	1.31382	3.85231	2.09692	0.0211456	0.196989
Scube1	-1.44767	2.63576	-2.09472	0.0212484	0.197846
Foxf1	1.38465	2.46437	2.09448	0.02126	0.197854
Zfp804a	-1.23421	3.94161	-2.09351	0.0213056	0.198179
Mfsd10	1.24183	5.01144	2.09096	0.0214256	0.199194
C530008M17Rik	-1.36358	4.44905	-2.08926	0.0215059	0.19984
Erich6	1.31626	2.24139	2.08869	0.0215332	0.199993
Kcnf1	-1.82093	5.89872	-2.08854	0.0215457	0.200008
Tspyl5	-1.23041	4.91201	-2.08817	0.0215578	0.20002
Calm3	-1.16631	10.8614	-2.08748	0.0215879	0.200199
Cd24a	1.55867	5.18647	2.08668	0.0216289	0.200478
Syndig1	-1.30976	5.78156	-2.08498	0.0217099	0.201127
Lysmd3	1.19713	3.17426	2.08406	0.0217536	0.201411
Gck	1.47246	1.99004	2.08388	0.0217624	0.201411
Kif27	1.26181	2.24707	2.08312	0.021799	0.201576
Arxes1	-1.2078	5.85385	-2.08305	0.021802	0.201576
Stx1b	-1.33328	8.37456	-2.08174	0.0218653	0.20206
Rilpl1	-1.27423	5.89335	-2.08133	0.0218848	0.202138
Setd1a	1.20716	5.19473	2.08084	0.0219086	0.202257
Riok3	1.17372	6.04029	2.07857	0.0220182	0.203147
Lrrc8a	1.27507	6.01169	2.07838	0.022027	0.203147
[truncated: 16,437 more rows]
