# Supplementary material for: Neurobiological Alterations Induced by SARS-CoV-2: Insights from Variant-Specific Host Gene Expression Patterns in hACE2-Expressing Mice
Source: Viruses. 2025 Feb 27;17(3):329. doi: 10.3390/v17030329 (PMC11946589; doi:10.3390/v17030329)
Supplement: Supplementary file 1 [file viruses-17-00329-s001.zip › Supplementary Table S4 (Delta).xlsx]

## Sheet: Delta
	log2FoldChange	lfcSE	stat	pvalue	padj
Iigp1	6.85896	4.72889	12.2432	1.71e-15	3.16e-11
Gbp7	4.21238	3.55954	11.3982	1.64e-14	6.12e-11
Igtp	7.11095	6.78733	11.3941	1.66e-14	6.12e-11
Gm4951	5.42082	3.48382	11.3788	1.73e-14	6.12e-11
Gbp10	6.24841	4.13705	11.3606	1.82e-14	6.12e-11
Gbp5	7.25594	5.39051	11.3278	1.99e-14	6.12e-11
Irgm2	4.76093	5.11326	11.2535	2.44e-14	6.42e-11
Gm12250	6.95362	4.4225	11.1918	2.89e-14	6.66e-11
Tap1	6.51109	4.9918	11.1167	3.55e-14	7.28e-11
Oas1b	4.23734	3.13131	10.9996	4.91e-14	9.06e-11
Irf7	7.85535	6.10166	10.8402	7.69e-14	1.29e-10
Usp18	7.38631	6.00004	10.8092	8.38e-14	1.29e-10
Gbp6	6.9889	5.24258	10.7419	1.01e-13	1.43e-10
Cd274	6.75546	5.06486	10.7118	1.1e-13	1.45e-10
Tgtp1	6.8447	5.43638	10.5489	1.74e-13	2.12e-10
Nlrc5	4.64453	3.30534	10.5298	1.84e-13	2.12e-10
Mx1	7.68936	4.45831	10.4538	2.29e-13	2.44e-10
Tgtp2	6.78537	5.30003	10.4389	2.39e-13	2.44e-10
Slfn8	4.44523	3.23205	10.3928	2.72e-13	2.5e-10
Zbp1	6.79744	4.39181	10.3634	2.96e-13	2.5e-10
Ifit1	7.40551	6.39608	10.3629	2.97e-13	2.5e-10
Irf1	5.45279	4.62165	10.3604	2.98e-13	2.5e-10
Lcn2	9.50796	6.74539	10.3476	3.12e-13	2.5e-10
Ifit3	7.16331	8.03457	10.2558	4.03e-13	2.98e-10
Trim21	3.9676	3.45682	10.255	4.04e-13	2.98e-10
Cxcl10	11.2361	7.28898	10.1871	4.99e-13	3.26e-10
Mx2	5.32618	3.84086	10.1803	5e-13	3.26e-10
Oasl2	6.66501	6.32372	10.1776	5.05e-13	3.26e-10
H2-Q6	6.34393	4.4908	10.1723	5.13e-13	3.26e-10
Ccl5	9.88719	5.73605	10.137	5.73e-13	3.41e-10
Irgm1	6.65027	7.21026	10.1274	5.84e-13	3.41e-10
Oas1a	6.74859	5.04135	10.1221	5.93e-13	3.41e-10
Ifih1	4.11092	3.55075	10.0829	6.63e-13	3.71e-10
Rsad2	7.75496	5.36608	10.0425	7.48e-13	4.05e-10
Slfn9	3.67047	2.78036	10.0228	7.9e-13	4.16e-10
Ccl4	8.38217	4.80102	10.0093	8.25e-13	4.22e-10
Hcar2	5.35845	3.08557	9.94935	9.78e-13	4.87e-10
Batf2	5.13614	3.31911	9.90736	1.11e-12	5.19e-10
Apol9b	4.22661	3.0237	9.8962	1.14e-12	5.19e-10
Oasl1	7.06069	4.58807	9.89424	1.15e-12	5.19e-10
Phf11d	6.30512	4.12264	9.8931	1.15e-12	5.19e-10
Ddx60	3.69881	2.85101	9.84644	1.32e-12	5.68e-10
Il12rb1	4.33643	3.6446	9.84563	1.32e-12	5.68e-10
Ccl7	7.42288	4.35467	9.83341	1.38e-12	5.76e-10
Isg15	8.55657	7.66297	9.82113	1.43e-12	5.86e-10
Gbp2	8.09424	6.7805	9.79966	1.52e-12	6.06e-10
Ccl2	9.4204	5.67199	9.79606	1.54e-12	6.06e-10
Ifi47	6.28758	4.3297	9.77561	1.63e-12	6.25e-10
Ifi204	6.54875	4.3885	9.75205	1.74e-12	6.56e-10
Ifi44	6.04931	4.48821	9.70017	2.03e-12	7.49e-10
Apol9a	4.52298	3.04477	9.67131	2.21e-12	7.99e-10
Trim30a	5.34641	4.43522	9.65244	2.34e-12	8.15e-10
Gbp3	5.79497	4.74887	9.65162	2.34e-12	8.15e-10
H2-Q4	7.56416	7.15953	9.6448	2.4e-12	8.18e-10
Phf11b	6.80575	4.55511	9.63724	2.45e-12	8.2e-10
Psmb9	6.42351	5.83102	9.58239	2.88e-12	9.47e-10
Il12b	6.5761	3.57925	9.54798	3.19e-12	1.02e-09
Lgals3bp	5.62204	8.31229	9.5441	3.22e-12	1.02e-09
Trim30d	3.60676	2.94859	9.53832	3.28e-12	1.02e-09
Ifit3b	6.55051	6.93161	9.50322	3.64e-12	1.1e-09
H2-T23	5.90745	8.20746	9.50262	3.64e-12	1.1e-09
Bst2	6.94815	7.96612	9.48814	3.81e-12	1.13e-09
Parp14	4.77025	4.17357	9.4483	4.28e-12	1.25e-09
Gbp9	4.45435	4.17809	9.41767	4.69e-12	1.35e-09
Rtp4	5.71946	5.70481	9.41241	4.77e-12	1.35e-09
Psmb8	6.92639	6.64455	9.4086	4.83e-12	1.35e-09
Gbp8	4.06635	2.62818	9.37987	5.25e-12	1.45e-09
Ifit2	6.79835	6.44036	9.35134	5.73e-12	1.53e-09
Plac8	8.24942	5.30253	9.3516	5.74e-12	1.53e-09
Parp10	4.44252	3.64328	9.31885	6.3e-12	1.66e-09
Cxcl9	8.20596	4.43915	9.29321	6.84e-12	1.78e-09
Ifi205	6.84868	4.03602	9.27728	7.15e-12	1.83e-09
H2-Q5	4.85476	3.48627	9.24957	7.76e-12	1.96e-09
Oas1g	5.1079	3.31245	9.19933	9.03e-12	2.23e-09
Gbp4	5.4008	3.72	9.1954	9.13e-12	2.23e-09
Ch25h	4.49693	3.66474	9.19322	9.19e-12	2.23e-09
Tnfaip2	5.55672	3.75633	9.16415	1e-11	2.4e-09
Pyhin1	5.4766	3.46866	9.14705	1.06e-11	2.5e-09
Mnda	5.89287	3.62323	9.14284	1.07e-11	2.5e-09
Fcgr4	6.4516	4.10873	9.1102	1.18e-11	2.72e-09
Ifi27l2a	7.56969	6.56538	9.10081	1.22e-11	2.77e-09
H2-Q8	6.44833	4.84568	9.09464	1.24e-11	2.79e-09
Il27	5.09753	2.69461	9.07671	1.31e-11	2.9e-09
Ube2l6	6.15603	6.35721	9.02872	1.51e-11	3.32e-09
Trim34a	3.85294	3.95085	8.99995	1.65e-11	3.58e-09
Ccl12	7.93725	5.75903	8.94904	1.93e-11	4.14e-09
Ddx58	4.89462	4.78067	8.92917	2.04e-11	4.33e-09
Bcl3	4.13372	3.31664	8.87492	2.41e-11	5.05e-09
C1rb	4.2263	3.05904	8.8433	2.66e-11	5.44e-09
H2-Q7	5.73167	4.03267	8.84324	2.66e-11	5.44e-09
Eif2ak2	4.2916	4.69274	8.83104	2.76e-11	5.59e-09
Stat1	3.99829	5.01244	8.76533	3.37e-11	6.72e-09
Bcl2a1d	6.1784	3.83224	8.76391	3.39e-11	6.72e-09
Ifitm3	6.06696	8.93869	8.75266	3.51e-11	6.83e-09
Il1rn	5.7346	3.15135	8.75135	3.52e-11	6.83e-09
Cmpk2	4.29089	6.76656	8.72886	3.77e-11	7.24e-09
Socs3	5.3237	4.63952	8.71152	3.98e-11	7.56e-09
Socs1	3.83599	3.14802	8.7059	4.04e-11	7.61e-09
Parp9	4.82735	4.73707	8.70057	4.11e-11	7.66e-09
Isg20	4.75744	3.28485	8.69674	4.16e-11	7.67e-09
Gm4841	4.97211	2.87716	8.65443	4.74e-11	8.65e-09
Tap2	4.28347	5.83905	8.63348	5.05e-11	9.13e-09
Gzmb	6.40656	3.73937	8.6151	5.35e-11	9.58e-09
Dtx3l	4.11569	4.19272	8.58995	5.78e-11	1.02e-08
Xaf1	4.95298	4.53974	8.57894	5.98e-11	1.05e-08
Dhx58	5.28869	4.54478	8.56702	6.2e-11	1.08e-08
H2-K1	5.96604	7.97911	8.54651	6.61e-11	1.14e-08
H2-D1	5.54478	9.42338	8.54214	6.7e-11	1.14e-08
D17H6S56E-5	4.25979	4.09125	8.52794	6.99e-11	1.18e-08
Casp4	5.10735	3.48289	8.51957	7.18e-11	1.2e-08
H2-T9	5.7818	6.48679	8.50717	7.46e-11	1.24e-08
Herc6	3.95625	4.50436	8.41769	9.84e-11	1.62e-08
Serpina3i	4.07781	2.54098	8.41498	9.92e-11	1.62e-08
Ms4a4c	6.70258	3.79285	8.41014	1.01e-10	1.63e-08
Ifi35	5.36964	5.56041	8.37801	1.11e-10	1.78e-08
Cfb	6.33063	3.93924	8.35943	1.18e-10	1.88e-08
Xdh	3.8652	4.24505	8.34655	1.23e-10	1.93e-08
C1ra	5.31377	4.59155	8.25977	1.61e-10	2.51e-08
Zc3hav1	3.32355	3.15748	8.24577	1.68e-10	2.6e-08
Cxcl13	5.28424	3.11791	8.23351	1.75e-10	2.68e-08
AW112010	6.52663	5.43554	8.21687	1.84e-10	2.8e-08
H2-Q9	5.95787	3.82666	8.21505	1.85e-10	2.8e-08
Serpina3f	3.39026	2.32463	8.21172	1.87e-10	2.8e-08
Tlr2	5.34788	4.34927	8.16993	2.13e-10	3.14e-08
Tapbp	4.62088	6.40564	8.16961	2.13e-10	3.14e-08
C3	5.52774	4.20728	8.14769	2.28e-10	3.34e-08
Tor3a	4.83413	5.5624	8.14222	2.32e-10	3.37e-08
Tnf	4.26737	2.60259	8.13304	2.39e-10	3.44e-08
Mlkl	3.83627	2.59523	8.12819	2.43e-10	3.47e-08
Ms4a6d	5.99429	4.49193	8.11684	2.52e-10	3.57e-08
Ccl3	7.68747	4.9319	8.11328	2.55e-10	3.59e-08
Ms4a6c	5.63667	3.7054	8.09548	2.69e-10	3.76e-08
Tspo	6.1234	6.73091	8.07482	2.87e-10	3.98e-08
Phf11a	4.81581	3.00029	8.07082	2.9e-10	3.99e-08
Slc10a6	4.20413	2.71356	8.0306	3.29e-10	4.5e-08
Lilrb4a	5.90488	3.51336	8.01065	3.51e-10	4.76e-08
Slfn2	6.23981	5.44787	7.97294	3.95e-10	5.32e-08
Tnfsf10	3.48448	3.38623	7.95522	4.18e-10	5.56e-08
Plekha4	4.66953	4.0576	7.95427	4.19e-10	5.56e-08
Tmem140	4.88811	4.12163	7.9443	4.32e-10	5.69e-08
Oas3	4.1435	2.73428	7.93529	4.45e-10	5.81e-08
Serpina3n	5.33211	7.72743	7.92942	4.53e-10	5.88e-08
Lrg1	4.1063	4.37527	7.91307	4.77e-10	6.15e-08
Parp12	4.20817	5.28962	7.90267	4.93e-10	6.31e-08
Lgals9	5.27695	5.94808	7.87924	5.31e-10	6.75e-08
Samd9l	4.47048	4.25454	7.82042	6.39e-10	8.04e-08
Nkg7	4.82145	2.96874	7.81935	6.41e-10	8.04e-08
Cst7	4.50574	2.9301	7.81315	6.54e-10	8.14e-08
Gbp11	4.06494	2.63147	7.80531	6.7e-10	8.29e-08
Rbm3	3.31191	6.1818	7.78606	7.12e-10	8.75e-08
Irf9	3.00204	4.39611	7.78126	7.23e-10	8.76e-08
Serping1	5.29318	6.57607	7.78044	7.25e-10	8.76e-08
AI607873	4.58905	3.21487	7.77961	7.27e-10	8.76e-08
Ubd	5.41414	2.74703	7.77401	7.4e-10	8.86e-08
Slamf8	4.06083	2.65181	7.73648	8.33e-10	9.84e-08
C4b	4.47914	6.29914	7.7364	8.34e-10	9.84e-08
Parp3	3.58224	3.73193	7.73481	8.38e-10	9.84e-08
Plscr2	3.05577	3.14715	7.72707	8.59e-10	1e-07
Slc15a3	5.3097	4.34879	7.71662	8.88e-10	1.03e-07
Tapbpl	3.20362	5.29879	7.70519	9.2e-10	1.06e-07
Icam1	5.5828	5.19041	7.70118	9.33e-10	1.07e-07
Saa3	9.19346	5.75545	7.686	9.92e-10	1.13e-07
Trib2	-2.17648	4.65099	-7.66211	1.05e-09	1.19e-07
Apod	4.12813	8.98327	7.63518	1.15e-09	1.29e-07
C1s1	3.43048	2.77003	7.63457	1.15e-09	1.29e-07
Acod1	5.87379	3.27616	7.62573	1.19e-09	1.32e-07
Gzma	4.94784	3.26689	7.61282	1.23e-09	1.36e-07
Nmi	3.72927	3.70775	7.57874	1.38e-09	1.51e-07
Cybb	4.64679	3.14818	7.57548	1.39e-09	1.52e-07
B2m	4.84114	10.4178	7.57073	1.41e-09	1.53e-07
Bcl2a1a	5.34251	3.76139	7.56211	1.45e-09	1.56e-07
Apobec3	3.16201	2.89675	7.52529	1.63e-09	1.75e-07
Steap4	3.05923	2.64875	7.52324	1.64e-09	1.75e-07
Trim25	3.56525	4.4521	7.52051	1.66e-09	1.75e-07
H2-L	3.70322	2.92164	7.51835	1.67e-09	1.75e-07
Trex1	3.82449	5.67924	7.51757	1.67e-09	1.75e-07
Uba7	3.96331	4.12353	7.50278	1.75e-09	1.83e-07
Pla1a	3.92022	3.5703	7.4788	1.89e-09	1.96e-07
Ifng	4.86255	2.61265	7.45528	2.04e-09	2.1e-07
Klrb1b	3.36698	1.98704	7.44893	2.08e-09	2.13e-07
Ccl19	5.2719	4.30295	7.43986	2.14e-09	2.18e-07
Ifnb1	3.97894	2.52401	7.41421	2.33e-09	2.36e-07
Sp110	4.13764	3.44497	7.36505	2.72e-09	2.74e-07
Slfn1	5.03322	3.11056	7.34367	2.92e-09	2.92e-07
Cd69	4.37406	2.63508	7.33268	3.02e-09	2.99e-07
Epsti1	3.58806	2.91264	7.33248	3.02e-09	2.99e-07
Slc43a3	4.1903	3.40883	7.32638	3.08e-09	3.04e-07
Ciart	3.83959	6.36326	7.32171	3.13e-09	3.07e-07
Cxcl11	4.31373	2.58188	7.30538	3.3e-09	3.21e-07
Cd300lf	4.29641	2.67835	7.2889	3.47e-09	3.37e-07
Treml2	3.41558	2.53855	7.27524	3.63e-09	3.5e-07
Itgax	4.699	2.92648	7.27049	3.69e-09	3.54e-07
Slfn4	4.45468	2.67965	7.24204	4.04e-09	3.86e-07
Myd88	3.54702	5.16014	7.21322	4.43e-09	4.21e-07
Stat2	3.30523	5.82033	7.18958	4.78e-09	4.52e-07
Scimp	4.27747	2.69917	7.17174	5.06e-09	4.76e-07
Klrg2	2.42161	2.24856	7.15133	5.4e-09	5.05e-07
Zc3h12a	2.99138	2.63323	7.15017	5.42e-09	5.05e-07
Cd72	4.11365	2.57709	7.13784	5.64e-09	5.23e-07
Ms4a6b	4.90701	3.94627	7.12814	5.82e-09	5.37e-07
Oas2	3.48148	2.56616	7.12655	5.85e-09	5.37e-07
Saa1	3.4612	2.4852	7.12182	5.94e-09	5.42e-07
Hck	4.17101	3.7343	7.11445	6.09e-09	5.53e-07
Tifa	4.21563	5.11397	7.10087	6.36e-09	5.75e-07
Helz2	3.11872	3.24835	7.09263	6.53e-09	5.87e-07
Ms4a4b	4.60269	2.90276	7.09071	6.57e-09	5.88e-07
Il18bp	5.1437	4.69984	7.07787	6.85e-09	6.1e-07
Ptx3	4.7208	3.15896	7.06758	7.08e-09	6.27e-07
F830016B08Rik	3.00636	2.15134	7.06532	7.13e-09	6.29e-07
Chil3	9.49033	5.12021	7.06888	7.2e-09	6.32e-07
Birc3	3.62027	3.54743	7.0597	7.26e-09	6.34e-07
Glipr2	4.80628	5.09383	7.05769	7.31e-09	6.35e-07
Cebpd	3.61949	4.44009	7.05521	7.36e-09	6.37e-07
Sp140	4.33119	3.40729	7.04678	7.57e-09	6.52e-07
Map3k8	3.27839	2.90936	7.0443	7.63e-09	6.54e-07
Oas1c	2.61228	3.04314	7.04103	7.71e-09	6.58e-07
Clec4a1	5.23783	3.30277	7.03849	7.78e-09	6.61e-07
Fam26f	4.31809	3.06208	7.03621	7.83e-09	6.62e-07
Apol10b	2.37221	2.27402	6.987	9.18e-09	7.72e-07
Tmem106a	3.91769	3.49912	6.97247	9.62e-09	8.06e-07
Samhd1	3.78316	4.6559	6.96932	9.72e-09	8.1e-07
Tgm2	4.2007	6.11359	6.95376	1.02e-08	8.48e-07
Trim12a	3.75596	4.09567	6.94454	1.05e-08	8.7e-07
Cd2	3.33121	2.27456	6.94281	1.06e-08	8.71e-07
Casp12	2.66986	2.64766	6.92897	1.11e-08	9.07e-07
C2	3.9432	4.0191	6.91734	1.15e-08	9.37e-07
AB124611	4.3349	2.86545	6.91017	1.18e-08	9.55e-07
Bcl2a1b	5.52928	4.82643	6.90315	1.2e-08	9.74e-07
Amica1	3.27109	2.5756	6.89823	1.22e-08	9.84e-07
Fas	3.23953	3.16417	6.89607	1.23e-08	9.87e-07
Gm6548	3.59849	4.62783	6.87971	1.3e-08	1.04e-06
H2-T22	4.04558	5.11067	6.84466	1.45e-08	1.16e-06
Rbm43	2.29826	4.29245	6.83181	1.52e-08	1.2e-06
Psmb10	3.75112	7.99096	6.81106	1.62e-08	1.28e-06
Tnfrsf4	2.87839	2.51966	6.80196	1.67e-08	1.31e-06
Srgn	5.34423	6.6106	6.80193	1.67e-08	1.31e-06
Apol6	2.67639	1.96348	6.79939	1.68e-08	1.31e-06
AA619741	3.31198	2.19985	6.7891	1.74e-08	1.35e-06
Hpx	5.62292	3.48727	6.77877	1.8e-08	1.39e-06
Hmox1	4.62409	5.63276	6.73171	2.1e-08	1.61e-06
Batf	3.42763	2.66566	6.70565	2.28e-08	1.74e-06
Gm11127	3.05273	2.17709	6.70147	2.31e-08	1.76e-06
Il2rb	3.49475	2.6777	6.66328	2.62e-08	1.98e-06
H2-K2	3.47353	3.45768	6.64913	2.74e-08	2.06e-06
Apobec1	3.61296	3.23783	6.64898	2.74e-08	2.06e-06
Tgm1	3.44479	2.43429	6.64375	2.79e-08	2.09e-06
Mmp3	4.89545	2.86074	6.63575	2.86e-08	2.13e-06
Gm12185	2.40377	1.95543	6.63475	2.87e-08	2.13e-06
Icosl	3.10035	4.53552	6.6157	3.05e-08	2.26e-06
H2-Q1	3.76753	3.64732	6.60751	3.13e-08	2.31e-06
Il6	3.23355	2.22065	6.59652	3.25e-08	2.39e-06
Ugt1a6a	2.5506	2.97673	6.57718	3.46e-08	2.53e-06
Pml	2.53594	3.30147	6.5749	3.49e-08	2.54e-06
Trim56	2.78537	3.26133	6.56585	3.59e-08	2.61e-06
Ms4a4a	4.18498	3.00655	6.51929	4.18e-08	3.02e-06
Trim34b	2.07896	2.02906	6.51336	4.26e-08	3.07e-06
Cd52	6.25622	6.12366	6.49506	4.53e-08	3.25e-06
Gadd45b	3.41866	6.02433	6.47176	4.87e-08	3.48e-06
Tnfrsf1a	3.23658	5.98458	6.46154	5.04e-08	3.59e-06
H2-DMb1	3.69624	3.86343	6.45733	5.11e-08	3.62e-06
Ifitm2	3.70668	7.06054	6.45492	5.15e-08	3.64e-06
Il1r2	6.10434	3.82549	6.44657	5.3e-08	3.72e-06
Sp100	2.74777	2.94003	6.44518	5.31e-08	3.72e-06
Cxcl16	4.85294	4.19259	6.4447	5.32e-08	3.72e-06
Osmr	2.91868	3.03	6.43943	5.41e-08	3.77e-06
Sele	3.31315	2.25711	6.43362	5.52e-08	3.82e-06
Timp1	4.85494	3.4911	6.42927	5.6e-08	3.86e-06
Psme1	3.50934	8.31021	6.42783	5.62e-08	3.87e-06
AW011738	2.72763	3.52458	6.40189	6.12e-08	4.19e-06
Cd3d	3.14552	2.18468	6.37288	6.72e-08	4.57e-06
Pik3ap1	4.20469	4.16069	6.37281	6.72e-08	4.57e-06
H2-M3	3.76479	4.68936	6.35979	7.01e-08	4.74e-06
9930111J21Rik1	2.64484	2.70116	6.35947	7.02e-08	4.74e-06
Igsf6	4.03339	3.15246	6.3535	7.16e-08	4.82e-06
Fgr	3.66393	2.53089	6.35245	7.18e-08	4.82e-06
Sct	3.77828	2.43425	6.33968	7.49e-08	5e-06
Maff	2.62024	2.38178	6.31736	8.05e-08	5.36e-06
Trafd1	3.06952	6.23637	6.30453	8.39e-08	5.56e-06
Ccr1	4.80541	2.9486	6.30373	8.42e-08	5.56e-06
Upp1	3.75091	3.08704	6.29502	8.66e-08	5.7e-06
Il4ra	3.03661	4.18479	6.29028	8.79e-08	5.77e-06
Csf2rb	3.34435	2.89292	6.28381	8.98e-08	5.86e-06
Cirbp	2.40381	8.1192	6.28348	8.99e-08	5.86e-06
Rab20	4.34754	3.80205	6.28039	9.08e-08	5.9e-06
Gsdmd	3.91166	4.08208	6.26674	9.49e-08	6.14e-06
Gm12216	2.80646	2.69223	6.26099	9.67e-08	6.23e-06
Fgl2	4.09384	3.75386	6.25015	1e-07	6.44e-06
Slamf9	4.41293	3.72807	6.24101	1.03e-07	6.61e-06
Pnp	3.21444	5.90529	6.22966	1.07e-07	6.83e-06
Ifitm6	4.50109	2.86545	6.22518	1.09e-07	6.91e-06
Plscr1	3.31669	3.70808	6.21922	1.11e-07	7.02e-06
Ccrl2	3.60903	2.80644	6.21745	1.11e-07	7.04e-06
Mocos	2.53404	2.87093	6.20665	1.15e-07	7.26e-06
9930111J21Rik2	2.3304	2.12736	6.201	1.18e-07	7.37e-06
Rgs1	4.53929	3.04436	6.19661	1.19e-07	7.46e-06
AA467197	6.45844	4.12315	6.19098	1.22e-07	7.61e-06
Sdcbp2	3.02041	3.09822	6.18507	1.24e-07	7.69e-06
Fpr2	4.40479	2.64873	6.16902	1.31e-07	8.08e-06
Pirb	4.58133	3.01425	6.15365	1.37e-07	8.46e-06
Galnt15	3.4779	3.62545	6.12517	1.51e-07	9.25e-06
Casp1	3.93233	3.83768	6.11926	1.53e-07	9.4e-06
Nfkbie	3.32344	3.20581	6.11608	1.55e-07	9.46e-06
Ly6i	5.16029	3.02803	6.07578	1.77e-07	1.08e-05
Gpr34	-2.80286	2.85004	-6.06695	1.82e-07	1.1e-05
Gpr84	3.46984	3.4023	6.06421	1.84e-07	1.11e-05
Themis2	4.15431	3.44628	6.06032	1.86e-07	1.12e-05
Cd40	3.24148	2.26658	6.04068	1.98e-07	1.19e-05
Trim14	2.63558	2.66805	6.0274	2.07e-07	1.24e-05
Plaur	4.40083	3.81852	6.02687	2.07e-07	1.24e-05
Cp	3.14808	3.99957	6.02418	2.09e-07	1.24e-05
Stx11	2.67151	2.04939	6.01338	2.17e-07	1.28e-05
Myo1g	2.94103	2.47581	6.01193	2.18e-07	1.29e-05
Erap1	2.57807	4.45776	6.00089	2.26e-07	1.33e-05
Sell	4.0231	2.45436	5.99865	2.27e-07	1.33e-05
Ifitm1	3.62184	4.3653	5.98872	2.35e-07	1.37e-05
Mndal	4.24616	3.56033	5.98439	2.38e-07	1.39e-05
Phyhd1	2.36181	3.71735	5.97905	2.42e-07	1.41e-05
Ms4a4d	3.0902	2.23778	5.95431	2.63e-07	1.52e-05
Fcgr1	4.05341	4.6194	5.95274	2.64e-07	1.53e-05
Rnf135	2.63301	4.27957	5.94535	2.7e-07	1.56e-05
H2-T10	2.91096	2.49891	5.9422	2.73e-07	1.56e-05
Pim1	3.51365	4.36545	5.94214	2.73e-07	1.56e-05
Ifi30	4.72113	5.56666	5.93708	2.78e-07	1.59e-05
Htra4	3.00187	2.71212	5.91664	2.97e-07	1.69e-05
Lck	2.50175	2.41127	5.91611	2.97e-07	1.69e-05
Psme2	3.25845	6.8107	5.90229	3.11e-07	1.76e-05
Daxx	2.83444	5.23393	5.89043	3.23e-07	1.82e-05
Lacc1	3.14906	3.91876	5.88338	3.31e-07	1.86e-05
Nfkbia	2.99091	6.94421	5.88185	3.32e-07	1.86e-05
Pydc4	3.04361	2.09047	5.87675	3.38e-07	1.89e-05
Aim1	2.03475	2.29864	5.876	3.39e-07	1.89e-05
Fcer1g	4.72574	7.23138	5.87556	3.4e-07	1.89e-05
Gkn3	-2.53707	2.43293	-5.85633	3.61e-07	2e-05
Csf1	2.43896	4.16534	5.85152	3.67e-07	2.03e-05
Serpina3g	4.40304	3.76059	5.85037	3.68e-07	2.03e-05
Vwa5a	2.33915	3.98948	5.84877	3.7e-07	2.03e-05
Cyp1b1	2.76197	3.21318	5.83809	3.83e-07	2.1e-05
Mvp	3.49843	5.02885	5.83682	3.85e-07	2.1e-05
Ly6a	3.66787	5.81458	5.81512	4.13e-07	2.25e-05
Lgals3	5.27962	4.02729	5.80924	4.22e-07	2.29e-05
Ctla2b	2.8456	2.58969	5.80359	4.29e-07	2.32e-05
2010005H15Rik	3.03685	2.14354	5.80046	4.33e-07	2.34e-05
Pycard	3.60184	3.858	5.79815	4.37e-07	2.35e-05
Csrnp1	3.28132	5.20321	5.79467	4.41e-07	2.37e-05
Sbno2	2.91684	4.74681	5.79306	4.44e-07	2.37e-05
Gm5431	2.87454	2.42327	5.79269	4.44e-07	2.37e-05
Mmp13	2.57502	1.79576	5.77852	4.65e-07	2.47e-05
Gpr18	2.88135	2.02787	5.77274	4.74e-07	2.51e-05
Dnase1l3	3.0172	2.04198	5.7712	4.76e-07	2.52e-05
Ptpn22	2.50112	2.14224	5.76851	4.81e-07	2.53e-05
Rac2	3.84996	3.78787	5.76394	4.88e-07	2.56e-05
C4a	2.42748	2.72399	5.7637	4.88e-07	2.56e-05
Cxcl1	3.38924	2.56987	5.74393	5.21e-07	2.71e-05
Arid5a	2.39653	2.56819	5.74312	5.22e-07	2.71e-05
Lilr4b	3.92146	2.52444	5.74315	5.22e-07	2.71e-05
Mcemp1	3.83857	2.56348	5.74173	5.24e-07	2.72e-05
Tarm1	4.31442	2.55273	5.73892	5.29e-07	2.73e-05
C1qb	3.24763	8.73035	5.73592	5.34e-07	2.75e-05
Irf8	3.3142	3.60669	5.7251	5.54e-07	2.84e-05
Gpr65	2.57064	2.25696	5.72133	5.6e-07	2.87e-05
Il1b	4.05144	2.92532	5.70488	5.91e-07	3.02e-05
Pydc3	3.3928	2.44467	5.69971	6.01e-07	3.06e-05
BC094916	2.67092	2.02947	5.69697	6.07e-07	3.08e-05
Siglec1	2.69146	2.36759	5.69213	6.16e-07	3.12e-05
Plek	3.1875	4.70866	5.68535	6.3e-07	3.18e-05
Slamf7	3.23184	2.13329	5.68112	6.39e-07	3.22e-05
Tubb6	3.57137	3.63326	5.67825	6.45e-07	3.24e-05
Sfrp1	2.81447	4.08712	5.67597	6.49e-07	3.25e-05
Tlr3	2.68172	4.58657	5.66636	6.7e-07	3.35e-05
Lcp2	3.32023	3.63062	5.65661	6.92e-07	3.45e-05
Clec2d	2.9031	4.90351	5.65556	6.94e-07	3.45e-05
LOC100038947	4.21118	2.49303	5.64447	7.2e-07	3.56e-05
Cd53	3.99421	4.61681	5.64398	7.21e-07	3.56e-05
Cd244	2.65355	1.92609	5.64063	7.28e-07	3.59e-05
Dusp2	3.26102	3.27055	5.63862	7.33e-07	3.6e-05
Nfkb2	2.2813	2.62543	5.61021	8.04e-07	3.94e-05
Mafk	2.62119	5.02458	5.59674	8.4e-07	4.11e-05
Mpeg1	3.85134	6.19913	5.59554	8.43e-07	4.11e-05
Il3ra	2.80744	3.02539	5.58786	8.65e-07	4.21e-05
Tigit	2.51415	1.80165	5.58277	8.79e-07	4.26e-05
Ms4a8a	4.22901	2.46729	5.58012	8.87e-07	4.29e-05
Slpi	5.49427	3.14127	5.56696	9.28e-07	4.48e-05
Lrrc25	4.47845	3.65038	5.55512	9.62e-07	4.63e-05
Gem	2.85289	3.16327	5.5524	9.7e-07	4.66e-05
Chaf1b	2.31334	2.36885	5.55152	9.73e-07	4.66e-05
Ly6c2	6.25662	5.75815	5.55007	9.85e-07	4.7e-05
Stat3	2.6033	5.02052	5.54537	9.92e-07	4.73e-05
Rasa4	2.89765	3.49094	5.53238	1.04e-06	4.92e-05
Casp7	2.53772	3.59327	5.52477	1.06e-06	5.03e-05
Map3k6	2.40547	3.42563	5.51818	1.08e-06	5.12e-05
Lat	2.71084	2.35534	5.51276	1.1e-06	5.2e-05
Hmgb2	3.61194	4.44712	5.51105	1.11e-06	5.22e-05
Wfdc17	5.85205	3.70058	5.50929	1.12e-06	5.26e-05
Bst1	3.34027	2.44939	5.50416	1.13e-06	5.31e-05
Tmem252	3.47047	3.74185	5.50105	1.15e-06	5.35e-05
Sult1a1	2.58409	5.87283	5.49775	1.16e-06	5.39e-05
Ttc36	2.82257	2.29399	5.49383	1.17e-06	5.44e-05
Slfn5	3.25147	4.26257	5.49357	1.17e-06	5.44e-05
Il2rg	3.56836	3.20059	5.49078	1.18e-06	5.47e-05
Ccno	2.6835	3.03796	5.48815	1.19e-06	5.51e-05
H2-T24	2.55411	3.45053	5.48702	1.2e-06	5.51e-05
Smim3	3.25262	5.37525	5.48224	1.22e-06	5.59e-05
Pnpla2	2.25068	4.68421	5.46915	1.27e-06	5.81e-05
Rnf31	2.00425	5.45569	5.46582	1.28e-06	5.86e-05
C3ar1	3.50158	3.14891	5.46448	1.29e-06	5.87e-05
Clec4a3	3.37591	2.69552	5.45082	1.35e-06	6.12e-05
Atf3	4.00613	4.1706	5.44031	1.4e-06	6.32e-05
H2-Ab1	4.78349	4.77395	5.42591	1.46e-06	6.61e-05
Rhbdf2	2.38305	2.43127	5.42136	1.48e-06	6.68e-05
Clic1	3.48139	6.55892	5.42108	1.48e-06	6.68e-05
Ripk2	2.0345	2.58829	5.41982	1.49e-06	6.69e-05
Il1a	3.19341	2.67635	5.41713	1.5e-06	6.73e-05
Spi1	3.87775	4.76775	5.41491	1.51e-06	6.76e-05
Txnip	3.37062	5.53702	5.41163	1.53e-06	6.82e-05
Cd74	4.5998	5.08835	5.41054	1.54e-06	6.83e-05
Junb	2.7761	7.5574	5.40544	1.56e-06	6.92e-05
Setdb2	2.19669	2.41576	5.40331	1.57e-06	6.95e-05
Znfx1	2.48654	5.29429	5.40283	1.58e-06	6.95e-05
Rhoj	3.06957	4.46156	5.3988	1.6e-06	7.02e-05
Ppp1r15a	2.54394	5.85003	5.39692	1.61e-06	7.05e-05
Serpina3h	2.04422	1.76514	5.3914	1.63e-06	7.16e-05
Itgad	2.02892	2.19784	5.38298	1.68e-06	7.34e-05
Gadd45g	3.16122	6.6585	5.3744	1.73e-06	7.53e-05
Tagln2	3.13678	6.29726	5.36384	1.79e-06	7.77e-05
Olfr56	2.1492	1.88152	5.35988	1.81e-06	7.85e-05
Ctss	3.23779	7.784	5.34013	1.93e-06	8.35e-05
Gm16675	2.04554	1.86849	5.32806	2.01e-06	8.66e-05
Cnksr1	2.53087	2.06397	5.32448	2.03e-06	8.74e-05
Nod1	2.08957	3.11625	5.31727	2.08e-06	8.93e-05
Itprip	2.12261	2.51196	5.31256	2.11e-06	9.04e-05
Osm	2.82749	2.05665	5.31205	2.11e-06	9.04e-05
Il15	2.57474	2.41964	5.29738	2.21e-06	9.45e-05
Fcgr2b	3.73774	4.13964	5.29074	2.26e-06	9.64e-05
Ctla2a	3.84611	4.45466	5.28621	2.3e-06	9.76e-05
Aoah	3.52317	2.3173	5.28149	2.33e-06	9.88e-05
Cyba	4.08559	5.49109	5.27036	2.42e-06	0.000102236
Cd8b1	2.72644	2.08564	5.23923	2.67e-06	0.000112727
Bid	2.28024	5.25429	5.23743	2.69e-06	0.000113122
Pnp2	2.95715	4.23856	5.23398	2.72e-06	0.000114131
Mdga1	-2.17505	3.49611	-5.22325	2.81e-06	0.000117875
BC147527	3.12105	2.45363	5.21363	2.9e-06	0.000121315
Saa2	2.34808	1.97145	5.20898	2.95e-06	0.000122867
Plin4	2.91943	3.70441	5.20447	2.99e-06	0.000124383
Ogfr	2.4302	7.04762	5.20102	3.02e-06	0.000125489
Ucp2	2.96144	7.56878	5.19071	3.12e-06	0.000129437
4833419F23Rik	2.43697	2.09141	5.18474	3.18e-06	0.000131651
Clec4e	4.32102	2.55998	5.18022	3.23e-06	0.000133397
Ptges	3.01556	3.71711	5.17655	3.27e-06	0.000134567
Il17c	2.5859	1.98988	5.1675	3.37e-06	0.000138237
Ccl11	2.7522	2.11352	5.15886	3.46e-06	0.000141815
Vcam1	2.66026	6.15229	5.15504	3.5e-06	0.000143253
Mt2	3.17629	10.7085	5.15311	3.53e-06	0.000143832
Gimap5	2.05245	2.31706	5.14735	3.59e-06	0.000146191
Ifit1bl1	3.84055	3.47492	5.13816	3.7e-06	0.000150294
Serpina3m	2.43629	2.04439	5.13068	3.79e-06	0.000153567
Cyp4f18	4.09166	2.71444	5.12632	3.85e-06	0.000155311
Rhoc	2.86707	5.82428	5.1258	3.85e-06	0.000155311
Cebpb	2.32599	3.01013	5.12486	3.86e-06	0.000155439
Fermt3	2.79754	4.04545	5.12351	3.88e-06	0.00015578
Grn	2.95822	7.91099	5.10879	4.07e-06	0.000162968
Aspg	2.6764	3.31831	5.10752	4.08e-06	0.000163281
I830077J02Rik	3.09983	2.84857	5.1066	4.1e-06	0.000163414
Hspb6	2.51072	5.23332	5.10554	4.11e-06	0.00016361
Slc1a5	2.7225	3.52474	5.10238	4.15e-06	0.000164928
Slc11a1	3.25497	3.67597	5.09943	4.19e-06	0.000166109
Icos	2.28045	1.8041	5.09881	4.2e-06	0.000166109
Asap3	2.29261	3.48305	5.06254	4.72e-06	0.000186223
Cdkn1a	3.22029	6.04507	5.06139	4.73e-06	0.000186522
Neurl3	2.94669	2.90156	5.06056	4.75e-06	0.000186614
Ifit1bl2	1.75671	2.1519	5.05921	4.77e-06	0.000187025
Napsa	4.46337	3.28031	5.05344	4.86e-06	0.000190366
H2-Aa	4.53141	4.85472	5.04064	5.07e-06	0.000197964
Selp	2.81137	2.21184	5.03539	5.15e-06	0.000200592
B430306N03Rik	2.37877	2.06404	5.03358	5.18e-06	0.000201329
AI662270	2.7353	2.17725	5.0245	5.33e-06	0.000206844
Il21r	3.02356	3.27834	5.01537	5.49e-06	0.000212535
Fcrls	-2.6714	4.58157	-5.00702	5.64e-06	0.000217833
Klra17	2.64848	1.70772	5.0011	5.74e-06	0.000221542
Cytip	2.16025	1.89916	5.00022	5.76e-06	0.000221704
Il10	2.55011	1.79511	4.9844	6.06e-06	0.000232433
Procr	2.82399	2.81799	4.98415	6.06e-06	0.000232433
Cd14	3.3639	4.35917	4.96382	6.47e-06	0.000247512
Irf5	3.06608	3.21358	4.96321	6.48e-06	0.000247512
Gfap	3.02484	8.49914	4.96151	6.52e-06	0.000248346
Ifi203	2.55113	2.16681	4.95846	6.58e-06	0.000250259
Per1	2.59205	6.04028	4.95466	6.66e-06	0.000252796
Rnf225	2.10368	2.50823	4.951	6.74e-06	0.000255249
Msr1	2.69295	2.18939	4.94653	6.84e-06	0.000258391
Tgfbi	4.7374	5.10436	4.9453	6.88e-06	0.000259496
Stard5	1.8375	4.33834	4.943	6.92e-06	0.000260255
Nfkbiz	1.98715	2.19383	4.94198	6.94e-06	0.000260571
Erp27	2.28456	2.05291	4.93636	7.07e-06	0.000264754
Tmem52	2.19654	2.47793	4.93236	7.16e-06	0.000267614
Cd48	2.93159	3.03181	4.93103	7.19e-06	0.000268211
Cd86	3.22897	3.51857	4.9025	7.87e-06	0.000293213
Capg	3.1683	3.21482	4.89111	8.16e-06	0.000303443
Armcx6	2.50224	4.42883	4.88972	8.2e-06	0.000304159
Tmco4	2.15125	2.74823	4.88777	8.25e-06	0.000305445
Ptprc	2.56286	2.3165	4.88253	8.39e-06	0.000309963
Nampt	2.21564	6.25591	4.8718	8.68e-06	0.000320105
Ier3	1.94599	5.49779	4.86533	8.86e-06	0.000325682
Atp8b3	2.33754	1.8871	4.86513	8.87e-06	0.000325682
Ccr2	2.6301	2.10611	4.85542	9.15e-06	0.000335241
Gpr31b	2.56835	1.82885	4.8468	9.4e-06	0.000343887
Lyn	2.81984	3.71109	4.84531	9.45e-06	0.000344851
Spsb1	2.18851	5.66171	4.84439	9.47e-06	0.000345168
H3f3b	2.27357	8.91676	4.83586	9.73e-06	0.000353964
Ctsc	2.70597	3.23805	4.82777	9.99e-06	0.000362482
Ctsz	2.74304	7.55935	4.81323	1.05e-05	0.000378892
Sdc4	2.2668	7.48099	4.80373	1.08e-05	0.000389744
A2m	2.63209	4.15534	4.80078	1.09e-05	0.000392644
H2-Eb1	3.5701	4.01543	4.79083	1.12e-05	0.00040438
Rras	2.51495	5.98932	4.79028	1.13e-05	0.00040438
C1qa	2.80322	8.46823	4.78542	1.14e-05	0.000409873
Elf4	2.47479	2.51924	4.77234	1.19e-05	0.00042582
Hcls1	3.37632	4.75329	4.77222	1.19e-05	0.00042582
Apln	-2.17943	4.37615	-4.75785	1.25e-05	0.000444742
Irak3	2.01923	2.39961	4.75038	1.28e-05	0.000454535
Gm11517	2.33206	3.0265	4.74848	1.28e-05	0.000456394
Jun	2.4698	7.14457	4.74372	1.3e-05	0.000462438
Tnfaip3	2.87636	3.20009	4.73584	1.34e-05	0.000473239
Samsn1	2.73505	3.13607	4.73188	1.35e-05	0.000478285
Zc3h12d	1.88207	1.78102	4.72706	1.38e-05	0.000484708
Clec4d	3.1806	2.07321	4.72338	1.39e-05	0.000489497
Msn	2.84354	6.10963	4.71561	1.43e-05	0.000500006
Sirpb1a	2.92669	1.96859	4.71545	1.43e-05	0.000500006
Tmem243	2.72279	5.2893	4.69041	1.54e-05	0.000540191
Tlr9	2.6991	2.6383	4.68672	1.56e-05	0.000545491
Emp1	2.64811	2.7638	4.67765	1.61e-05	0.000560298
Ahsa2	-1.48206	2.57098	-4.67472	1.62e-05	0.00056314
Itgb2	3.17884	4.47042	4.67158	1.64e-05	0.00056831
Gm9895	2.37953	2.51819	4.67136	1.64e-05	0.00056831
Hvcn1	2.8369	2.96025	4.64831	1.76e-05	0.000609363
Slc31a2	2.28819	4.03345	4.64808	1.77e-05	0.000609363
Bbc3	2.01628	3.9603	4.64503	1.78e-05	0.000614105
Angptl4	3.13666	4.69885	4.63644	1.83e-05	0.000629364
Zfas1	2.53403	7.32238	4.63607	1.83e-05	0.000629364
Syngr2	2.412	5.76167	4.63441	1.84e-05	0.000631473
Zbtb32	2.2881	1.85301	4.62588	1.89e-05	0.000647483
Rab19	1.9379	1.85841	4.62022	1.93e-05	0.000657929
Hp	4.46671	3.33708	4.61911	1.94e-05	0.000660598
C1qc	2.72588	8.32416	4.61376	1.97e-05	0.000668984
Psme2b	1.82341	2.40142	4.60891	2e-05	0.000678007
Ctla4	2.13357	1.71244	4.60768	2e-05	0.000679401
Ptpn6	2.85261	3.53409	4.6071	2.01e-05	0.000679411
Pld4	3.42168	5.60271	4.6017	2.04e-05	0.000689944
Ikbke	2.48245	2.4953	4.59182	2.11e-05	0.000710254
Gpnmb	3.27738	3.34357	4.58413	2.16e-05	0.000726431
Mt1	2.49108	11.3407	4.58108	2.18e-05	0.000731979
Pstpip1	2.94201	3.38299	4.57877	2.2e-05	0.000736
Sirpb1b	3.1605	2.11549	4.57727	2.21e-05	0.00073818
Tspan4	2.50642	5.10425	4.56139	2.32e-05	0.00077447
Ncf4	3.05503	3.11688	4.55622	2.36e-05	0.000785694
Pdcd1	2.51841	2.0464	4.55566	2.36e-05	0.000785694
Cd80	2.23097	2.07975	4.53979	2.48e-05	0.000823896
S100a6	3.16596	7.14145	4.53916	2.49e-05	0.000823896
2810032G03Rik	-1.83616	3.3549	-4.53881	2.49e-05	0.000823896
S100a11	3.66333	6.64028	4.52917	2.57e-05	0.000848131
Soat2	1.82904	1.65966	4.52331	2.61e-05	0.000861856
Osgin1	2.24906	2.4339	4.51935	2.65e-05	0.000871048
Tlr13	3.15382	3.25655	4.5172	2.66e-05	0.000875467
Tnfrsf1b	3.32905	3.84982	4.51181	2.71e-05	0.000888893
Dok1	2.18171	2.63197	4.50812	2.74e-05	0.000897425
Snx20	2.88585	3.23874	4.49888	2.82e-05	0.000922186
Trim12c	1.70823	2.41787	4.496	2.85e-05	0.000928851
Lsp1	2.70923	2.73145	4.49008	2.9e-05	0.00094456
Pcgf5	1.95044	4.75531	4.48659	2.93e-05	0.000953222
Csf2rb2	2.26178	2.12067	4.48332	2.96e-05	0.000961333
Tnfrsf14	2.3595	2.56303	4.47534	3.04e-05	0.00098389
Glipr1	2.9946	3.1553	4.47022	3.09e-05	0.000997132
Mocs1	1.8682	3.547	4.46994	3.09e-05	0.000997132
C5ar1	2.1543	2.2326	4.46654	3.12e-05	0.001006
Pglyrp1	2.46038	6.20018	4.46595	3.13e-05	0.00100611
Pik3ip1	1.50232	6.41424	4.4565	3.22e-05	0.00103283
Nupr1	3.2195	6.08753	4.4513	3.27e-05	0.00104972
Arpc1b	2.67699	6.72465	4.44429	3.35e-05	0.00107093
Lcp1	2.4138	3.82001	4.44018	3.39e-05	0.00108285
Kcng1	-2.67188	3.66921	-4.4384	3.41e-05	0.00108661
Shmt1	1.59031	2.85202	4.43796	3.41e-05	0.00108661
Nmrk2	1.97558	1.85213	4.43576	3.44e-05	0.00109218
Il10ra	2.34462	2.90582	4.4336	3.46e-05	0.00109684
Slc28a2	3.29716	2.17743	4.43337	3.46e-05	0.00109684
Fam46c	2.56794	2.82175	4.42949	3.5e-05	0.00110803
Zfp819	1.88866	1.72731	4.42481	3.56e-05	0.00112174
Tnfsf8	2.03309	1.70367	4.42445	3.56e-05	0.00112174
Hsh2d	1.6925	1.81398	4.42326	3.57e-05	0.00112397
Runx3	2.87264	2.06769	4.40976	3.73e-05	0.00117029
A630001G21Rik	2.03834	1.96021	4.40697	3.76e-05	0.00117846
Flt3l	1.93704	2.58096	4.40082	3.83e-05	0.00119921
Pnpla7	1.50872	4.47523	4.37677	4.12e-05	0.00128849
Ccl8	2.71092	2.38793	4.37304	4.18e-05	0.00130298
Ctsh	3.3789	5.28895	4.36741	4.25e-05	0.00132413
Cd3g	2.6113	1.92951	4.36327	4.31e-05	0.0013386
Il18rap	1.86193	1.71767	4.35262	4.45e-05	0.00138124
4933412E12Rik	2.17485	3.29294	4.34965	4.49e-05	0.00139166
Pim3	1.79573	6.5914	4.34453	4.56e-05	0.00141159
Phf11c	2.84381	1.88635	4.34338	4.58e-05	0.0014143
Slco1c1	-1.74449	4.45104	-4.33983	4.63e-05	0.00142752
Gimap6	2.28893	4.33297	4.33595	4.69e-05	0.00144236
Shisa5	1.89113	6.20549	4.3281	4.8e-05	0.00147543
Ripk1	1.8007	3.3997	4.30548	5.15e-05	0.0015798
Tor1aip1	1.86366	4.33536	4.30241	5.2e-05	0.00159221
Lpxn	3.34283	3.53157	4.30145	5.22e-05	0.00159482
Eif4ebp1	2.43936	4.2485	4.29883	5.26e-05	0.00160461
Klra2	2.50027	1.82996	4.29621	5.3e-05	0.00161502
Gpr141	2.7947	1.94977	4.2927	5.36e-05	0.00162996
Pdpn	2.66209	4.424	4.29213	5.37e-05	0.00163014
Rela	1.95337	5.71629	4.28471	5.49e-05	0.00166363
Lat2	2.49122	2.77703	4.28448	5.5e-05	0.00166363
B3gnt3	1.96383	2.70123	4.27796	5.61e-05	0.00169463
Tmeff1	-1.69729	6.00372	-4.27367	5.68e-05	0.00171443
Il13ra1	2.9134	4.17999	4.26816	5.78e-05	0.00174109
Bdkrb2	1.63465	1.99376	4.2611	5.91e-05	0.00177641
Snhg15	2.40892	4.16074	4.25941	5.94e-05	0.00178278
Lamp2	1.84129	5.74469	4.25414	6.03e-05	0.00180905
Tma16	2.08889	4.97182	4.25089	6.1e-05	0.00182427
Cd180	3.43565	3.7232	4.24444	6.22e-05	0.0018588
Klf6	2.12736	5.86608	4.24217	6.26e-05	0.00186788
C1rl	1.73745	2.03993	4.24148	6.27e-05	0.00186884
Cyp4v3	1.76756	4.20276	4.23914	6.32e-05	0.00187932
Fcgr3	2.32387	6.25172	4.2295	6.51e-05	0.00193283
Alox5ap	3.02805	4.1612	4.22665	6.57e-05	0.00194697
Dcxr	1.9493	4.2221	4.22106	6.68e-05	0.0019754
Arhgap30	2.55654	3.15532	4.22085	6.69e-05	0.0019754
Lbp	2.68259	4.69819	4.21936	6.72e-05	0.00198136
Mmp8	3.25546	2.03608	4.21109	6.89e-05	0.00202963
Ly6c1	2.41147	6.03323	4.20897	6.93e-05	0.00203903
Slc5a3	-1.43861	2.87082	-4.20651	6.98e-05	0.00204807
Plbd1	3.35429	2.54728	4.20112	7.11e-05	0.00208304
Tcirg1	2.28906	3.79645	4.19794	7.17e-05	0.00209923
Gm21188	2.29898	1.80398	4.1964	7.21e-05	0.00210589
Cnn3	2.11666	7.87816	4.19431	7.25e-05	0.00211609
Gypc	1.95237	2.52774	4.19356	7.27e-05	0.0021176
Clic4	2.21919	7.79623	4.19198	7.31e-05	0.00212453
Vav1	2.04638	2.4169	4.18982	7.35e-05	0.00213531
S100a4	3.78729	4.74713	4.18685	7.43e-05	0.00215429
Nfil3	2.25416	5.17541	4.17771	7.63e-05	0.00220913
Ccdc86	1.91284	4.39265	4.16929	7.83e-05	0.0022633
Ptprcap	2.66683	2.46968	4.14984	8.31e-05	0.00239844
Alkbh3	1.7976	4.99101	4.14469	8.44e-05	0.00243264
Mov10	1.66605	2.69571	4.1379	8.62e-05	0.00247983
Rnh1	2.29191	5.58075	4.13092	8.81e-05	0.00252937
Npr1	2.14007	3.58303	4.12549	8.96e-05	0.00256761
Rarres2	3.08657	4.90285	4.1247	8.98e-05	0.00257036
Clec7a	2.55972	2.09571	4.11364	9.29e-05	0.002654
Tdrd7	1.60871	4.97513	4.11125	9.35e-05	0.00266923
Ly6e	2.00386	6.57409	4.10265	9.6e-05	0.00273586
Gpr132	2.54815	1.97019	4.09892	9.71e-05	0.00276292
Serpinb9	1.88208	4.18673	4.09768	9.75e-05	0.00276908
Tmem229a	-2.13887	4.62424	-4.09575	9.81e-05	0.00278116
Plin2	2.75641	5.07419	4.09367	9.87e-05	0.00279466
Tuba4a	-1.49196	7.8255	-4.09256	9.89e-05	0.00279736
Csf3	2.90653	2.15035	4.09127	9.94e-05	0.00280673
Ell3	2.14242	1.85565	4.08966	9.99e-05	0.00281586
Trem1	2.58412	1.85395	4.0839	0.000101661	0.0028614
Prf1	2.29745	1.92952	4.0784	0.000103373	0.00290515
Mitd1	1.85703	4.52013	4.05938	0.000109525	0.00307336
Slc30a10	-1.46152	3.1445	-4.0449	0.000114324	0.00320316
Nod2	1.80063	2.06473	4.04413	0.000114713	0.00320918
Hist1h1c	2.59332	6.43381	4.04306	0.00011509	0.00321484
Esyt1	2.0967	4.90873	4.04057	0.000115959	0.00323423
Fam60a	1.6488	2.39268	4.03556	0.000117736	0.00327883
Serpine1	2.70076	3.13652	4.02825	0.000120379	0.00334738
Aldh1l1	1.71085	7.20651	4.02656	0.000120991	0.00335932
Mgst1	2.60627	5.11086	4.01887	0.000123846	0.00343341
Il15ra	1.93448	2.06467	4.01573	0.000125025	0.00346089
Tbx21	1.59358	1.69818	4.01193	0.000126471	0.00349569
Fxyd5	2.6997	4.32774	3.99957	0.000131291	0.00362348
Relb	2.30658	3.67195	3.99502	0.000133104	0.00366802
Hspb8	2.42423	6.41307	3.994	0.000133518	0.00367393
Stra6	2.27636	2.78926	3.98777	0.000136052	0.00373807
Rasip1	1.73723	4.28317	3.98712	0.000136318	0.00373982
Zufsp	1.59481	3.9841	3.98503	0.00013718	0.00375788
Vim	2.3286	7.4381	3.97761	0.000140288	0.00383732
Anxa2	2.81618	6.5446	3.97607	0.000140954	0.00384981
Islr	1.84501	4.67413	3.97489	0.000141442	0.00385744
Angpt2	1.93826	2.74035	3.96499	0.000145726	0.00396387
Map3k14	1.72829	3.26589	3.96488	0.000145775	0.00396387
Ada	1.55888	2.10049	3.96191	0.000147086	0.00398984
Tnfrsf9	1.79921	1.68097	3.96121	0.000147398	0.00398984
Adam8	2.54236	2.43297	3.96106	0.000147468	0.00398984
Rab29	2.2909	4.52419	3.96077	0.000147595	0.00398984
Gm9733	2.4819	1.77754	3.9552	0.00015009	0.00405133
2410006H16Rik	2.38561	7.66024	3.9419	0.000156221	0.00421065
B4galt1	2.1767	3.67979	3.94133	0.000156485	0.00421163
Trib3	1.97681	2.38209	3.93858	0.000157787	0.00424048
Snhg12	1.81894	6.78436	3.93288	0.000160513	0.00430744
Lgals8	1.78796	3.68214	3.92921	0.000162291	0.00434883
Gm2115	-2.19287	3.70621	-3.92597	0.000163877	0.00438496
Snhg1	2.22776	6.09398	3.92382	0.000164942	0.00440706
Naip2	1.95003	2.07417	3.92319	0.00016525	0.00440891
Lyz2	4.66653	6.77596	3.9246	0.000166005	0.00442265
Ltbr	2.13416	5.24186	3.92103	0.000166328	0.00442486
Nfe2l2	1.88982	4.40258	3.9165	0.000168604	0.00447893
Dock2	1.90774	2.81109	3.9152	0.000169261	0.00448992
Prg4	2.39621	2.85509	3.91388	0.000169935	0.00450134
Apoc2	2.84633	2.1951	3.91181	0.000171017	0.00452349
Sav1	1.81307	5.148	3.91066	0.000171583	0.00453195
Whamm	1.6205	4.73059	3.90916	0.00017236	0.00454595
Casp8	1.90712	2.42997	3.90251	0.00017583	0.00463087
Cd44	2.04767	2.16708	3.89848	0.000177966	0.00468044
G530011O06Rik	2.71584	3.34254	3.89481	0.000179944	0.00472572
Ccl9	2.84178	3.07989	3.87917	0.000188579	0.00494544
Gpr17	-2.34633	5.11105	-3.87829	0.000189049	0.00495071
Ebi3	2.19944	2.90734	3.87622	0.000190224	0.00497441
Mill2	1.6125	2.18322	3.87123	0.000193083	0.00504204
Rhoh	1.74997	1.9733	3.86851	0.000194656	0.00507593
Nptxr	-3.16705	7.71823	-3.86671	0.000195801	0.00509269
Ppp1r18	1.99808	3.24164	3.86646	0.000195851	0.00509269
Myoc	-2.47915	4.85739	-3.86546	0.000196443	0.00510088
Sstr2	-1.91895	3.76636	-3.85886	0.00020035	0.00519501
Spdef	2.13059	2.2642	3.8571	0.000201405	0.00521502
1110038B12Rik	2.10979	5.02454	3.85006	0.00020568	0.00531826
Vamp8	2.4694	6.24951	3.84541	0.000208552	0.00538496
Serhl	1.91238	4.54676	3.84429	0.000209243	0.00539525
Ak8	1.66664	3.34071	3.8348	0.000215248	0.00554234
Klf15	1.50259	5.82057	3.82917	0.000218886	0.00562815
Gimap9	1.67555	2.06851	3.82712	0.000220223	0.00565463
Ltb4r1	2.14385	1.81651	3.82422	0.000222134	0.00569577
Tmem171	2.43534	2.04373	3.81731	0.000226746	0.00580596
Tes	2.09116	2.88322	3.80873	0.0002326	0.00594759
Arhgap9	1.8821	2.15396	3.80174	0.000237477	0.00606388
Rnf114	1.81202	6.88369	3.79812	0.000240045	0.00612098
Btbd17	-2.35084	4.03822	-3.79632	0.000241331	0.00614527
Cabp4	1.58725	1.64472	3.79043	0.000245582	0.0062449
5031414D18Rik	1.62925	2.37409	3.78853	0.000246967	0.00627048
Matn1	1.85532	2.2623	3.78812	0.000247268	0.00627048
Odc1	2.09682	7.36395	3.78532	0.000249329	0.00631406
Car13	2.40716	3.17556	3.77987	0.000253396	0.00640823
C230035I16Rik	2.08398	2.72375	3.77515	0.000256958	0.00648942
1810032O08Rik	1.64482	2.56749	3.77274	0.000258796	0.00652691
Sap30	2.22347	4.3961	3.7638	0.000265735	0.00669274
Pcsk1	-1.63299	4.84668	-3.76222	0.000266976	0.00671483
Milr1	1.80366	1.6643	3.75574	0.000272138	0.00683534
Pilra	2.19371	2.09248	3.74998	0.000276815	0.00694336
Hfe	1.5396	2.83838	3.74438	0.000281425	0.0070494
Mrap	2.1634	2.27085	3.74294	0.000282628	0.00706991
Art3	1.68917	2.67848	3.74171	0.000283652	0.00708592
Pla2g16	1.98289	6.23928	3.73687	0.000287727	0.007178
Itgb7	1.9268	2.45184	3.73383	0.000290324	0.007233
Rnf19b	1.98378	6.69067	3.72693	0.000296283	0.00737149
Gpr35	1.7178	1.69047	3.72541	0.000297614	0.00739463
Nectin4	1.47689	2.83319	3.7168	0.00030526	0.00757439
Zbtb42	1.72814	2.22935	3.71584	0.000306118	0.00758546
Ptafr	3.06259	2.93988	3.70579	0.000315459	0.00780646
Crot	1.89535	5.92338	3.69604	0.000324472	0.00801871
Lrrc32	2.20513	3.5269	3.69483	0.00032563	0.00803656
Syde1	1.58028	4.51305	3.69379	0.000326621	0.00805025
Gpr182	1.76818	3.26426	3.69223	0.000328118	0.00806782
Evi2b	1.92849	1.58229	3.69214	0.000328209	0.00806782
Epha2	1.97555	2.72155	3.68492	0.000335238	0.00822962
Inpp1	1.37216	5.73898	3.67582	0.000344025	0.00843409
Ecscr	2.62918	4.27408	3.67371	0.000346462	0.00848257
Anxa1	2.98979	4.20278	3.66764	0.000352801	0.0086263
Arhgap8	1.27334	1.49734	3.66521	0.000354826	0.00866432
Chordc1	-1.94491	5.18633	-3.66177	0.000358755	0.00874869
Thbs1	2.50358	2.65671	3.66102	0.000359566	0.00875689
Gna13	1.87273	5.81924	3.65962	0.000361021	0.00878071
Doc2b	-2.03709	4.7918	-3.65837	0.000362346	0.00879839
Sat1	2.37745	6.40917	3.65804	0.000362702	0.00879839
Nt5c3	1.8117	5.96654	3.65379	0.000367228	0.00889647
Etv6	1.78009	3.73762	3.64766	0.000373875	0.00904562
Mettl3	-1.8308	4.20601	-3.6419	0.00038021	0.00918682
Dpep2	2.12545	1.70298	3.63448	0.000388535	0.0093757
Gmfg	2.22768	2.48392	3.63362	0.000389513	0.00938701
Arl5c	2.2852	3.06442	3.6322	0.000391137	0.00941383
Rassf1	1.6953	4.43571	3.62035	0.000404877	0.00973182
S100a3	2.08699	2.65992	3.61976	0.00040558	0.00973602
Usp36	1.63387	4.92006	3.61302	0.000413609	0.00991229
Tmem219	1.98041	5.20814	3.6127	0.000413998	0.00991229
Aida	1.91013	6.16683	3.61185	0.000415018	0.00992383
Ccl6	2.827	3.34752	3.60497	0.000423527	0.0101089
Elovl6	-1.63725	4.7011	-3.60447	0.000424024	0.0101089
Ctsw	1.8251	2.02498	3.60361	0.000425086	0.0101089
Arrdc4	2.68825	3.54271	3.6034	0.000425408	0.0101089
Gm6904	2.07506	1.72944	3.60323	0.000425561	0.0101089
Il2ra	1.80842	1.70259	3.60284	0.000426048	0.0101089
Tgif1	1.65124	2.00742	3.60004	0.000429527	0.0101754
Hes5	-2.16266	4.14612	-3.5997	0.000429953	0.0101754
Pik3r5	2.06038	2.89489	3.59746	0.000432761	0.0102287
Plekhf2	2.19669	3.94163	3.5951	0.000435739	0.0102859
Unc93b1	2.19411	4.58916	3.59387	0.000437291	0.0103093
Pik3c2b	-1.71087	2.94164	-3.58941	0.000443	0.0104306
Dram1	2.17476	2.49097	3.58818	0.000444578	0.0104544
Itga5	2.37745	2.94191	3.58634	0.000446971	0.0104973
Myl12a	1.99785	6.48276	3.58385	0.000450205	0.0105598
Aif1	2.69158	5.34758	3.57651	0.000459961	0.0107749
Crybb3	1.85056	2.26537	3.56665	0.000473211	0.0110712
Slc12a7	1.62452	3.213	3.55971	0.000482816	0.0112816
Opn3	-1.72057	3.18997	-3.5576	0.000485773	0.0113363
2025-09-01	1.93311	2.7106	3.55435	0.000490357	0.0114289
Vasp	1.9083	3.60129	3.55162	0.000494237	0.0115047
Tnfsf13b	1.66213	2.17853	3.53903	0.000512551	0.0119049
Slc39a10	-2.16802	5.99402	-3.53891	0.000512719	0.0119049
Tor1aip2	1.56001	4.38938	3.53548	0.000517816	0.0120081
Paqr7	-1.53621	3.6295	-3.53436	0.000519496	0.0120319
Nuak2	1.65408	2.18777	3.53255	0.000522212	0.0120797
Traf3ip2	1.70803	2.55474	3.53062	0.000525138	0.0121321
Adamts1	2.24948	4.65961	3.51953	0.000542199	0.0125039
Lag3	2.11185	4.50447	3.51927	0.000542585	0.0125039
Pilrb2	1.62059	1.66798	3.51765	0.000545124	0.0125467
Cd3e	1.94362	1.76313	3.51295	0.00055255	0.0127018
Zfp36	2.39024	5.57472	3.51246	0.000553355	0.0127044
Rnf125	1.92556	2.72071	3.50674	0.000562517	0.0128987
Apbb1ip	1.96282	3.59846	3.50609	0.000563567	0.0129067
Ncf2	2.29596	3.36811	3.50555	0.000564456	0.0129111
Hs3st2	-2.1091	4.67862	-3.50266	0.000569155	0.0130024
Rnaset2b	2.00893	5.81996	3.50221	0.000569883	0.0130029
Snai1	1.7189	2.38376	3.49947	0.000574379	0.0130893
Angptl8	2.2634	1.7031	3.49246	0.000586073	0.0133393
Adap2	2.09902	3.8201	3.49122	0.000588162	0.0133704
Gpsm3	2.11946	3.8697	3.4902	0.000589882	0.0133929
Klrk1	1.87789	1.65898	3.4893	0.000591409	0.0134039
Bak1	1.85503	5.29683	3.48906	0.000591817	0.0134039
Gm4070	1.83483	1.93834	3.48828	0.000593146	0.0134175
Mapkapk2	1.77517	6.08522	3.48591	0.000597189	0.0134924
Ubald2	1.75642	6.17359	3.48542	0.00059803	0.0134948
A930015D03Rik	1.50629	2.3266	3.48343	0.000601441	0.0135552
Plekha2	1.78137	4.67396	3.47778	0.000611274	0.01376
Hcst	2.35955	2.77771	3.47682	0.000612968	0.0137813
Pttg1	1.57094	6.41794	3.46771	0.000629148	0.0141279
Rubcn	-1.42038	4.32752	-3.4626	0.000638407	0.0143183
Cxcl2	2.41486	2.01285	3.45824	0.000646453	0.0144812
Gm17757	1.63996	1.71176	3.45278	0.000656585	0.0146903
Cdt1	1.78076	2.94722	3.44699	0.000667528	0.014917
Tyrobp	2.72166	7.5425	3.4407	0.000679809	0.0151731
Cchcr1	1.38159	2.96691	3.43565	0.000689155	0.0153631
Itpkc	1.60253	4.0808	3.43359	0.000693536	0.0154421
5430427O19Rik	1.66018	1.70296	3.43029	0.000700098	0.0155537
Nr1d1	1.75514	7.76786	3.43022	0.000700238	0.0155537
Col20a1	1.73634	2.49745	3.42453	0.000711671	0.0157886
Micall2	1.98573	3.22189	3.42135	0.000718147	0.0159132
Gpr101	-2.14798	2.56192	-3.41654	0.000728032	0.0161129
Arhgdib	2.35674	3.55073	3.4143	0.000732704	0.0161968
Lmo2	1.6583	3.92508	3.41193	0.000737638	0.0162863
Zeb2os	2.02992	3.03582	3.40953	0.000742677	0.016378
Slfn3	1.67279	2.16644	3.40455	0.00075327	0.0165917
Ccr5	2.42592	3.60572	3.40212	0.000758535	0.0166878
Dusp28	1.52852	6.19022	3.3983	0.000766742	0.0168482
Dok5	-1.39199	3.91085	-3.39709	0.000769066	0.0168634
Hspb1	2.16761	6.13745	3.39715	0.000769264	0.0168634
Fes	2.01405	3.52459	3.39393	0.000776298	0.0169974
Mvb12a	1.55408	6.31738	3.38908	0.000787041	0.0172122
Pnpt1	1.56198	4.91057	3.38795	0.000789565	0.0172267
Ncan	-1.81886	5.96193	-3.38795	0.000789574	0.0172267
Havcr2	2.02966	3.3509	3.38252	0.00080182	0.0174732
Kctd21	-2.1119	3.86796	-3.38185	0.00080333	0.0174855
Npas4	2.72119	4.9057	3.37202	0.000826267	0.0179635
Gimap3	1.89449	1.8221	3.36841	0.000834453	0.0181201
Mmp15	-1.57736	4.27029	-3.36682	0.000838231	0.0181643
Ncf1	1.73322	2.94639	3.36672	0.000838459	0.0181643
S100a8	4.17276	3.42568	3.36994	0.000840268	0.0181821
Rgcc	2.23931	6.26445	3.36405	0.000844824	0.0182593
Tmem192	1.67073	5.32828	3.36202	0.00084967	0.0183347
Ppid	-1.36576	6.2134	-3.36143	0.000850834	0.0183347
Btg1	1.85374	4.84558	3.36134	0.000851296	0.0183347
Ugt8a	-2.03135	5.47795	-3.35889	0.000857214	0.0184406
Arhgef37	1.46755	2.61455	3.35735	0.000860934	0.018499
Hdac9	-1.43232	3.03199	-3.35337	0.000870654	0.0186861
4930486L24Rik	1.72681	1.86538	3.35151	0.000875242	0.0187627
Mcur1	1.58073	4.73689	3.34889	0.000881724	0.0188797
Irf2	1.49171	5.44412	3.34733	0.00088562	0.0189412
Il17ra	1.92088	4.74034	3.34409	0.000893745	0.0190928
Zfp133-ps	-1.56738	2.26232	-3.34292	0.000896679	0.0191333
Slc2a5	-1.36315	2.23407	-3.34117	0.000901113	0.0192057
Msrb1	2.0158	6.00473	3.33673	0.000912463	0.0194251
Cd302	2.01828	4.7716	3.33442	0.000918415	0.0195293
E130102H24Rik	2.14182	3.96783	3.32408	0.00094552	0.0200814
Sfxn2	1.50221	3.10075	3.32368	0.000946555	0.0200814
Nfkb1	1.54513	4.61485	3.32109	0.000953462	0.0202046
Lap3	1.68497	7.17822	3.31723	0.000963864	0.0204016
Ripk3	1.56882	1.62852	3.31572	0.000967953	0.0204647
S1pr3	1.63097	3.95789	3.3144	0.000971552	0.0205172
Sertad1	2.0321	5.60288	3.31329	0.000974577	0.0205575
Rbks	1.66792	3.34102	3.31251	0.000976707	0.0205789
Insl6	2.24961	2.61801	3.30947	0.000985119	0.0207325
Dek	1.55674	6.06186	3.30735	0.000990941	0.0208312
Rab32	2.30076	3.12872	3.30494	0.000997703	0.0209495
Pilrb1	2.04008	1.80908	3.29985	0.001012	0.0212255
Klhl6	2.16347	2.9715	3.29943	0.00101321	0.0212267
Sh3tc1	1.93771	2.69639	3.29159	0.00103566	0.0216724
Synj2	-1.52799	3.15049	-3.28956	0.00104157	0.0217714
Aldh1a2	2.20369	4.90223	3.28873	0.001044	0.0217975
Slc2a2	1.65167	1.56128	3.27708	0.00107851	0.0224926
Ccl17	2.24177	3.54024	3.27558	0.00108307	0.0225622
Axl	1.73892	4.59478	3.27461	0.00108599	0.0225975
S100a9	2.95263	2.72405	3.27351	0.00109045	0.0226591
Aff1	1.72492	3.22276	3.27248	0.00109246	0.0226591
E230013L22Rik	1.611	1.83197	3.27242	0.00109264	0.0226591
Igfbp7	1.81579	5.81343	3.27176	0.00109465	0.0226753
Elf1	1.40443	2.55456	3.26766	0.00110723	0.0229035
Gimap4	1.68831	1.68704	3.26737	0.00110815	0.0229035
Tnfrsf18	1.86542	1.67297	3.26371	0.00111951	0.0231124
Laptm5	2.11884	6.71856	3.24997	0.00116318	0.0239855
Sash3	1.7031	2.43829	3.24958	0.00116441	0.0239855
Cflar	1.52252	2.41254	3.24911	0.00116595	0.0239905
Fam107a	1.65118	9.38751	3.24694	0.00117299	0.0241084
Csrp1	1.69119	9.92406	3.24464	0.00118052	0.0242362
Lrrn4cl	1.55395	2.37878	3.24368	0.00118368	0.024274
Spata13	1.77628	3.36322	3.24139	0.00119121	0.0244013
H2-T-ps	1.5827	2.79428	3.2394	0.00119782	0.0245094
Adm	1.63084	3.42257	3.23649	0.00120754	0.024681
Npc2	2.15211	7.28994	3.23566	0.00121035	0.024711
Scara3	1.61084	5.58028	3.23328	0.00121836	0.0248279
Cd8a	1.64212	1.63942	3.23316	0.00121877	0.0248279
Trib1	1.73653	4.70044	3.23258	0.00122073	0.0248403
Lpin3	1.66377	1.97749	3.23003	0.00122938	0.0249888
Hcn3	-1.48656	3.69695	-3.22924	0.00123207	0.025016
Zfp697	-1.60808	2.8386	-3.22701	0.00123974	0.025144
Rab3c	-1.75046	6.74444	-3.22343	0.00125207	0.0253662
Clec5a	1.9848	2.19503	3.22254	0.0012552	0.0254016
Nhlrc3	1.4609	3.76913	3.21884	0.00126812	0.0256251
1810026B05Rik	1.57215	3.01843	3.21799	0.0012711	0.0256251
4930523C07Rik	1.56674	2.1468	3.21785	0.00127159	0.0256251
Gm7030	3.36424	2.00312	3.21912	0.0012718	0.0256251
Tfcp2l1	1.62106	2.51941	3.21734	0.00127338	0.0256289
Crispld2	1.68706	2.66103	3.21377	0.00128605	0.0258318
BC035044	1.72221	2.09889	3.21331	0.00128766	0.0258318
Tmem173	1.53613	2.59999	3.21331	0.00128766	0.0258318
Chil1	2.04823	5.51776	3.20902	0.00130306	0.0261121
Id3	1.82771	7.59136	3.2086	0.00130457	0.0261141
Zscan25	1.24177	5.13273	3.20782	0.00130615	0.0261174
Sh2d1b1	1.66204	1.50259	3.20022	0.00133511	0.0266674
Sh3bp2	1.78923	2.6438	3.19564	0.00135212	0.026978
Gja4	1.66575	3.7358	3.1931	0.00136162	0.0271381
Gm20219	1.77707	2.41637	3.19167	0.00136701	0.0271907
Sgk1	1.66599	5.04792	3.19162	0.00136721	0.0271907
Slc39a1	1.53736	6.57324	3.19024	0.0013724	0.0272603
Asprv1	2.02985	2.6689	3.18953	0.00137509	0.0272603
Fpr1	2.19452	1.85085	3.18953	0.00137514	0.0272603
Slc7a10	-1.70991	5.57198	-3.1831	0.00139969	0.0277054
Ehd4	1.63633	4.96055	3.18286	0.0014006	0.0277054
Trip6	1.88526	4.10793	3.18186	0.00140446	0.0277521
Was	1.87372	2.88596	3.18091	0.00140813	0.0277948
Cd47	1.58871	6.92062	3.18033	0.00141041	0.0278099
Padi2	-1.62542	4.3371	-3.17806	0.00141923	0.0279539
Fstl1	1.63821	6.03369	3.17614	0.00142676	0.0280723
Mmp19	1.65495	1.86251	3.17386	0.00143576	0.0282192
Sla	1.971	3.58504	3.16646	0.00146525	0.0287683
P2ry6	1.68049	3.31362	3.16472	0.00147228	0.0288755
Spty2d1	1.49151	4.30074	3.16272	0.00148039	0.0290037
Id1	1.99651	6.34729	3.16027	0.00149037	0.0291682
Srp54c	1.85726	4.23228	3.1568	0.00150464	0.0294163
Litaf	2.00577	6.25207	3.15362	0.00151783	0.0296427
Akr1c13	1.5533	1.8649	3.1522	0.00152377	0.0297272
Slc25a28	1.44371	6.25024	3.1507	0.00153005	0.0298181
Plat	1.66425	6.6929	3.14886	0.00153778	0.0299372
Ptpn18	2.07321	3.02716	3.14699	0.00154571	0.0300598
Cd63	2.1313	6.92472	3.14461	0.0015558	0.0302243
Lrrc29	1.61453	2.55181	3.14118	0.00157046	0.0304768
Rapsn	1.71496	2.0693	3.13571	0.00159413	0.0309037
Gm15056	3.12764	2.19434	3.13183	0.00161523	0.0312797
Fosb	2.44416	3.74356	3.12785	0.00162908	0.031515
Dusp19	-1.50584	3.88572	-3.12619	0.00163618	0.0316191
Atp6v0e	1.68741	6.89705	3.12124	0.00165844	0.0320158
Cndp2	1.57495	6.08389	3.1193	0.00166725	0.0321372
Igip	-1.67142	5.25426	-3.11881	0.0016695	0.0321372
Cd68	2.36644	4.78394	3.11875	0.00166997	0.0321372
Zbtb40	-1.37199	2.50986	-3.11588	0.00168289	0.0323522
Arl11	1.90379	2.27556	3.11163	0.00170251	0.0326954
F11r	1.73015	4.7795	3.10876	0.00171583	0.0329169
Eml1	-1.35207	3.60578	-3.10791	0.00171967	0.0329561
L1cam	-1.95501	6.11641	-3.10469	0.001735	0.0332153
2200002D01Rik	2.03817	2.18337	3.10308	0.00174264	0.0333271
Anxa4	2.03621	3.22318	3.10046	0.00175512	0.033531
Sgsm1	-1.37855	3.8716	-3.09964	0.00175902	0.0335706
Jmjd7	1.71667	3.20624	3.09801	0.00176681	0.0336765
Rap1b	1.90635	6.9466	3.09772	0.00176822	0.0336765
Lbx2	1.58375	1.65603	3.09291	0.00179146	0.034084
Trim26	1.3137	3.8867	3.091	0.00180022	0.0342153
F13a1	1.9802	2.29749	3.09074	0.00180208	0.0342153
Clic3	1.91125	2.51736	3.08325	0.00183911	0.0348676
Tbrg1	1.44723	7.31376	3.08303	0.00184021	0.0348676
Rab9b	-1.67261	4.29505	-3.07525	0.00187944	0.0355491
Prmt2	-1.41695	4.58919	-3.07513	0.00188004	0.0355491
Spred3	-1.39868	4.51981	-3.07462	0.00188264	0.0355619
Gap43	-1.52335	8.76209	-3.07179	0.00189716	0.0357994
Sco1	1.56635	3.71853	3.0709	0.00190171	0.0358487
Adora3	1.52386	2.29972	3.06553	0.00192958	0.0363369
Gdpd2	-1.30871	2.40279	-3.05832	0.00196756	0.0370142
F10	2.26873	1.89316	3.05583	0.00198102	0.0372294
Mustn1	1.9952	3.43383	3.05417	0.00198979	0.0373563
Serpinb6b	1.69662	3.13301	3.05144	0.0020045	0.0375941
Parp4	1.42671	2.98668	3.04957	0.00201466	0.0377461
Edem1	1.54362	4.2058	3.04682	0.00202963	0.037988
Cd300c2	2.2682	4.33075	3.04178	0.00205762	0.0384729
Eif6	1.47845	7.22515	3.03744	0.00208164	0.0388677
Tnfrsf12a	2.31593	4.48535	3.03725	0.00208295	0.0388677
Fbxo6	1.53397	4.02158	3.02882	0.00213051	0.039715
Gls	-1.67397	5.88046	-3.02741	0.00213858	0.0398251
Dnase2a	1.78098	4.17057	3.02649	0.00214388	0.0398835
Tsc22d4	1.54076	6.82356	3.01914	0.00218669	0.040639
Cap2	-1.64997	6.89956	-3.01821	0.00219215	0.0406994
Ccdc88b	1.63194	2.68328	3.01621	0.00220393	0.0408769
Skap2	1.76689	5.11582	3.0095	0.00224399	0.041578
Crip1	2.22943	5.93444	3.00864	0.00224939	0.0416364
Duox2	1.51096	1.48104	3.00681	0.00226022	0.0417948
Bdkrb1	1.4296	1.75566	3.00204	0.0022893	0.042258
Pcdh20	-1.94353	3.98478	-3.00196	0.00228985	0.042258
Asf1b	1.43466	2.28789	2.99659	0.00232298	0.0428265
Inhba	-1.30849	1.96005	-2.99528	0.00233116	0.0429344
Crtc2	1.38481	5.30597	2.99186	0.00235257	0.0432855
Pabpc1l	1.48734	1.82868	2.98965	0.0023665	0.0434983
Stom	1.64671	4.75032	2.98417	0.00240143	0.0440964
Nlrp3	1.80543	2.33678	2.98173	0.00241713	0.0443406
Gm20257	1.60439	2.39747	2.97807	0.00244082	0.0447268
Prpf38a	1.60872	6.00715	2.97737	0.0024454	0.0447268
Lipg	2.2038	3.02263	2.97739	0.00244546	0.0447268
Fam13c	-1.35374	3.67093	-2.97649	0.00245116	0.0447866
Hoga1	1.48589	2.4101	2.97131	0.00248525	0.0453644
Filip1l	1.6835	2.34433	2.9701	0.00249326	0.0454656
Fgf2	1.56959	2.66779	2.96866	0.00250287	0.0455958
Tpm4	1.6918	6.28946	2.96767	0.0025095	0.0456237
Rev1	1.38708	4.40225	2.9674	0.00251127	0.0456237
Gch1	2.07587	3.14328	2.96704	0.00251375	0.0456237
Gm30551	1.7293	1.78068	2.96676	0.00251554	0.0456237
Tram1l1	-1.28012	5.28163	-2.96647	0.00251678	0.0456237
C1ql3	-1.94686	5.74463	-2.96568	0.0025228	0.0456879
Pgm1	1.29047	4.18611	2.96496	0.00252696	0.0457185
Zyx	1.7256	4.82551	2.96448	0.00253091	0.0457388
Mir124a-1hg	-2.21989	4.41254	-2.96419	0.00253305	0.0457388
Bach1	1.48922	3.75204	2.96208	0.00254708	0.0459472
Mbd2	1.47813	5.38403	2.9575	0.0025783	0.0464648
Vat1l	-1.92865	6.25699	-2.95447	0.00259918	0.0467954
Pmel	1.471	1.9874	2.95352	0.00260574	0.0468678
Wnt10b	2.027	2.30747	2.95126	0.0026215	0.0471053
Sox21	-1.34823	2.80383	-2.94525	0.00266361	0.0478153
Idnk	1.59782	4.66567	2.94214	0.0026857	0.048165
Syngr3	-1.38654	7.80025	-2.94103	0.00269359	0.0482594
Mxd1	1.72774	4.86238	2.93816	0.00271421	0.0485486
Rbpms	1.45399	2.14149	2.93805	0.00271499	0.0485486
Tmem176a	1.7632	5.27552	2.93655	0.00272575	0.0486938
Clic5	1.67236	3.48482	2.93355	0.00274756	0.0490358
Kctd4	-1.90442	3.94017	-2.93093	0.00276665	0.0493289
Serpinb1a	-1.94451	4.07855	-2.92746	0.00279219	0.0497361
Hcrt	-4.3022	2.60952	-2.9358	0.00280803	0.0499698
Cd300ld	1.45009	1.5615	2.92466	0.00281298	0.0500098
Gga3	-1.4089	4.56912	-2.91682	0.00287181	0.0509479
1500004A13Rik	-1.2951	3.97746	-2.91658	0.00287294	0.0509479
Gpr171	1.52862	1.62769	2.91653	0.00287404	0.0509479
Slc6a3	-3.41274	2.69203	-2.91892	0.00287899	0.0509866
Fam129a	1.37733	2.4789	2.9135	0.00289712	0.0512584
Mpdz	-1.35891	2.87141	-2.91232	0.00290616	0.0513691
Lonrf2	-1.73901	6.14813	-2.91127	0.00291424	0.0514625
Usp25	1.34552	5.20622	2.91079	0.00291791	0.0514781
1700112E06Rik	1.73415	2.69527	2.89811	0.0030171	0.0530896
Cstb	2.06053	7.59565	2.89805	0.00301769	0.0530896
Gata2	1.72615	3.52517	2.89801	0.00301789	0.0530896
Dnttip2	1.33453	5.57758	2.89214	0.00306485	0.0538642
Psd4	1.51667	2.11754	2.88729	0.0031042	0.0545039
Cbln2	-1.79958	3.8155	-2.87861	0.00317573	0.0557067
Egfl7	1.67402	4.82228	2.87622	0.00319571	0.056004
Cxcr4	2.68112	3.56622	2.87597	0.00320184	0.0560581
Pex6	-1.40931	5.4197	-2.87155	0.00323509	0.0565864
Rbl1	1.3055	1.84226	2.86974	0.00325043	0.0567791
Agl	-1.32079	3.69574	-2.86953	0.00325226	0.0567791
Hspa4l	-1.62636	6.2501	-2.86769	0.00326795	0.056999
Tnip1	1.36362	3.69289	2.86681	0.00327545	0.0570757
Ssfa2	1.34967	5.60319	2.86123	0.00332367	0.0578613
Hk2	1.46361	2.83247	2.8596	0.00333788	0.0580412
Ifnar2	1.60828	4.26619	2.85932	0.0033403	0.0580412
Diras2	-2.03701	7.06148	-2.85741	0.00335714	0.0582492
Mcm3	1.56115	3.18181	2.85723	0.00335859	0.0582492
Rxfp1	-1.70814	2.17244	-2.84817	0.00343903	0.0595884
Snhg5	1.7147	4.95688	2.84779	0.0034424	0.0595907
Unc13a	-1.88946	6.04076	-2.84714	0.00344831	0.059637
Rbm28	-1.14941	4.5914	-2.84543	0.00346153	0.0598095
4933431E20Rik	-1.52336	5.72993	-2.8451	0.00346664	0.0598417
Ccr7	1.65661	1.70333	2.84203	0.00349453	0.0602668
Klf11	1.40933	3.37668	2.84149	0.0034995	0.0602961
Loxhd1	1.27252	1.50266	2.83941	0.00351847	0.0605663
Traf1	1.67917	1.97192	2.83724	0.00353843	0.0608531
Bin3	1.45937	4.82911	2.83532	0.00355616	0.061046
Tnni1	1.66408	3.66022	2.83531	0.00355627	0.061046
Dhx57	-1.40066	3.49379	-2.83434	0.00356521	0.0611425
Fbxw17	1.4266	4.50455	2.83158	0.00359098	0.0615272
Chrac1	1.62781	6.15863	2.83058	0.00360029	0.0616295
H2-DMb2	1.69783	2.3911	2.82973	0.00360831	0.0617095
Muc1	1.55127	2.3088	2.82655	0.00363819	0.0621628
Majin	1.44805	1.57667	2.82518	0.00365119	0.0623271
Usb1	1.72415	4.67155	2.82099	0.00369113	0.0629507
Cers3	1.3559	1.61914	2.80896	0.00380813	0.064767
Pgap1	-1.46489	3.10664	-2.80866	0.00381111	0.064767
Malt1	1.93322	2.89643	2.80865	0.0038113	0.064767
Smpdl3b	2.14025	3.38228	2.80828	0.00381527	0.064767
Irf2bp2	1.47253	5.30133	2.80796	0.00381801	0.064767
Lpcat2	1.66064	4.62348	2.80761	0.00382156	0.064767
Cd84	1.7561	2.25358	2.80754	0.00382222	0.064767
2610042L04Rik	1.4437	2.35376	2.80598	0.00383769	0.0649693
Ugt1a7c	1.81865	2.44495	2.79993	0.00389829	0.0659348
Cela1	1.88771	4.37016	2.79877	0.00391003	0.0660727
Agtrap	1.42351	3.47421	2.79696	0.0039283	0.0663206
Smad1	1.3719	5.1218	2.79491	0.00394924	0.0666132
Fsd1	-1.31541	5.8499	-2.79178	0.00398122	0.0670912
Cndp1	1.29433	1.65086	2.79037	0.00399581	0.0672756
Ptpn1	1.46368	5.8022	2.78996	0.00399999	0.0672846
Hk3	1.58832	1.86089	2.78842	0.00401591	0.0674907
Agpat2	1.44714	2.97985	2.78546	0.00404671	0.0679464
Mmp14	2.09139	5.5566	2.78266	0.0040764	0.0683827
Bmp2k	1.31758	3.76851	2.77811	0.00412413	0.0691205
Ifna4	1.41513	1.28036	2.7773	0.00413283	0.0692033
Sertad3	1.60349	3.65761	2.77572	0.00414965	0.0694219
Tmem176b	1.58979	4.53177	2.77267	0.00418232	0.069905
Piwil4	1.24398	1.45372	2.7723	0.00418638	0.0699095
Tmem154	1.36681	1.79445	2.77038	0.00420709	0.0701918
Ell	1.1838	4.74353	2.76945	0.00421489	0.0702223
Car2	-1.57393	7.87434	-2.76951	0.00421654	0.0702223
Emp3	2.22988	3.49848	2.7691	0.00422182	0.0702468
Mamstr	1.17767	2.65561	2.76725	0.00423866	0.0704634
Mapk11	-1.51481	4.7334	-2.76519	0.00426358	0.0708138
Sppl2a	1.53161	4.90468	2.76425	0.0042739	0.0709213
Lypd1	-1.77122	3.88942	-2.76157	0.00430342	0.071347
Il17rc	1.25621	2.60664	2.75756	0.00434739	0.0720112
Plekho2	1.67907	4.58084	2.75592	0.00436633	0.07226
Hdc	2.30385	3.94667	2.75328	0.00439754	0.0726755
Rab43	1.30331	3.11231	2.75298	0.00439932	0.0726755
Gtf2i	-1.25997	4.84842	-2.74656	0.00447176	0.073806
Cbln4	-1.97476	4.13618	-2.74474	0.0044934	0.0740969
Ninj1	1.89017	6.42145	2.74369	0.00450541	0.0742285
Robo4	1.48604	3.09194	2.74193	0.00452567	0.0744957
Lmbr1l	1.26869	3.87707	2.74031	0.00454392	0.0747294
A530032D15Rik	1.79823	1.64534	2.72947	0.00467223	0.0767712
Il20rb	1.61752	2.21935	2.72513	0.00472419	0.0775557
A230056P14Rik	-1.39197	2.52068	-2.7206	0.0047791	0.0783875
Spata6	1.46812	3.52534	2.71853	0.00480433	0.0787313
Atp2c1	-1.24976	4.05972	-2.71656	0.00482751	0.0790292
1810041L15Rik	-1.44191	4.34938	-2.71635	0.00483109	0.0790292
Mapkapk3	1.65446	2.55021	2.71444	0.00485461	0.0793437
Frat2	1.32814	3.69178	2.71178	0.00488757	0.0798115
Blnk	1.89685	4.02896	2.71118	0.00489522	0.0798384
Slc6a7	-1.66785	5.69906	-2.71096	0.00489788	0.0798384
Rel	1.51781	2.33436	2.70929	0.0049187	0.0800534
Gltscr2	1.25842	7.73087	2.70913	0.00491975	0.0800534
Lrmp	1.4076	1.76016	2.70695	0.00494802	0.0804085
Mcl1	1.56034	6.50492	2.70677	0.0049503	0.0804085
Dcn	1.98066	5.34549	2.70573	0.00496361	0.0805468
Retnlg	2.0499	1.88161	2.70543	0.00496755	0.0805468
Tiparp	1.44767	4.43009	2.70272	0.00500153	0.0810265
Dgkk	-1.69857	2.02777	-2.70071	0.00502705	0.0813685
H2-M2	1.79321	1.67787	2.69866	0.00505338	0.081723
Fktn	-1.43131	4.19043	-2.69811	0.0050604	0.0817378
Itm2a	-1.62749	6.09062	-2.69789	0.00506317	0.0817378
Npy5r	-1.34372	2.50349	-2.69739	0.00506968	0.0817713
Ecm1	2.13833	3.80984	2.69565	0.00509286	0.0820734
Slc41a1	1.36876	6.41083	2.69242	0.00513388	0.0826622
Mblac2	-1.42312	3.79026	-2.69069	0.00515651	0.0829154
Dnajc28	-1.30978	2.60617	-2.69053	0.0051586	0.0829154
Postn	1.58764	1.89649	2.68513	0.0052296	0.0839833
Pgm2l1	-1.87869	5.89353	-2.68055	0.00529074	0.0848913
Slc16a6	1.69177	3.28507	2.67827	0.00532115	0.0852676
Hspa14	1.51483	5.3508	2.6781	0.00532345	0.0852676
Gpr146	1.30936	4.14229	2.67641	0.00534625	0.0855586
Apobr	1.45488	2.13298	2.67508	0.00536419	0.0857712
Ptbp1	1.35679	4.12743	2.67364	0.00538382	0.0860105
Ddx39	1.52502	5.16523	2.66908	0.00544616	0.0869311
Iqck	1.29381	2.81591	2.66681	0.00547738	0.0873538
Cd37	1.56138	2.66876	2.66631	0.00548432	0.0873889
Slc18b1	-1.26105	4.00361	-2.66525	0.00549864	0.0874705
Appl2	-1.49391	5.69318	-2.66492	0.00550361	0.0874705
Btn1a1	1.33596	1.52985	2.66472	0.00550629	0.0874705
Slc9a3r1	1.43274	7.20347	2.66451	0.00550927	0.0874705
Tlr7	1.44639	1.97885	2.66423	0.00551317	0.0874705
Tnfrsf13c	1.37422	1.88314	2.66347	0.00552374	0.0875629
Adcyap1	-1.36936	2.6205	-2.6625	0.00553723	0.0876991
Ldlrap1	1.53642	3.71661	2.66217	0.00554184	0.0876991
Clec4a2	1.49534	1.69397	2.66069	0.00556257	0.0879256
Gp1bb	-2.14286	3.7141	-2.66054	0.00556569	0.0879256
Ogt	-1.62973	5.07962	-2.65967	0.0055769	0.0880272
Platr17	1.4216	2.50972	2.65836	0.00559525	0.0882412
C530008M17Rik	-1.53314	4.44905	-2.6544	0.00565131	0.0890492
Mgp	2.01254	7.86849	2.65404	0.00565691	0.0890613
Gm7334	1.66729	5.20408	2.6533	0.00566707	0.0891452
E330009J07Rik	-1.55615	4.05177	-2.65076	0.00570332	0.0896389
Rbms1	1.42068	3.13607	2.64909	0.00572728	0.0899388
Taf1d	1.44622	3.39939	2.646	0.00577198	0.0905636
Ankrd13a	1.29686	6.34447	2.63732	0.00589902	0.0924782
Kcna6	-1.25521	5.72033	-2.63513	0.00593158	0.0929095
P2ry10	1.29911	1.48162	2.63398	0.0059487	0.0930986
Mlec	-1.19539	6.02942	-2.63253	0.00596869	0.0933323
Gm15631	-1.48443	2.97056	-2.62808	0.00603722	0.0943238
1500009C09Rik	1.31839	7.20064	2.62486	0.00608608	0.0950067
Scamp2	1.51634	5.74336	2.62441	0.00609289	0.0950326
Zfp882	-1.37923	2.18676	-2.62314	0.00611222	0.0951816
Def6	1.46351	2.96828	2.62311	0.00611277	0.0951816
Trim72	1.42054	1.97888	2.62245	0.00612286	0.0952583
Shank1	-1.6725	6.33465	-2.62042	0.00615395	0.0956521
Col4a1	1.81242	4.69789	2.62013	0.00615855	0.0956521
AI464131	-1.29659	4.75183	-2.61654	0.00621382	0.0964293
Gm14005	1.42212	1.58664	2.614	0.0062534	0.0969201
Msln	1.67226	2.46056	2.61378	0.00625681	0.0969201
Slc16a7	-1.39079	3.03695	-2.6135	0.00626122	0.0969201
Pdlim4	1.58538	5.52781	2.61046	0.0063088	0.0975747
Etnppl	1.68093	5.34334	2.60862	0.00633791	0.0979046
Myadm	-1.29158	3.87068	-2.60844	0.00634075	0.0979046
Ift80	-1.45494	3.88549	-2.60801	0.00634745	0.0979261
Rab5c	1.34824	7.49656	2.60553	0.00638681	0.0984509
Cyth4	1.68118	4.59986	2.60437	0.00640543	0.098615
Tgfb1	1.79382	4.02968	2.6042	0.00640815	0.098615
Ndst4	-1.58782	2.87469	-2.60345	0.00642013	0.0987169
Fam205a2	-1.36403	2.2727	-2.59851	0.0064995	0.099854
Tmeff2	-1.09829	5.99441	-2.59666	0.00652639	0.100184
Gm15987	1.25562	1.37864	2.59601	0.00654004	0.10031
Pira2	1.71128	1.65066	2.59484	0.00655903	0.100317
Wdr78	-1.35725	2.68239	-2.59481	0.00655953	0.100317
Adhfe1	1.41387	4.0818	2.59481	0.00655956	0.100317
Gdf9	1.98974	2.7294	2.59468	0.00656227	0.100317
Thrsp	1.70838	6.36064	2.5918	0.00660891	0.100946
Ccp110	-1.3405	5.14438	-2.59144	0.00661467	0.10095
Cmklr1	1.82932	3.4251	2.58994	0.00663958	0.101247
Endod1	1.40542	7.30724	2.58738	0.00668176	0.101806
Nos2	1.86299	1.81802	2.57959	0.00681228	0.103709
Ggcx	-1.20307	3.35962	-2.57422	0.00690121	0.104976
Sh3d19	-1.53081	3.19745	-2.57033	0.00697012	0.105937
Far2	-1.47653	3.33133	-2.56817	0.0070074	0.106415
Ftl1	1.68603	10.5948	2.56609	0.00704344	0.106875
Fyb	1.46189	2.37729	2.56331	0.00709204	0.107511
Trpc5	-1.36785	2.96576	-2.56302	0.00709706	0.107511
Phc2	1.23013	5.59252	2.56219	0.00711161	0.107622
BC021614	1.60338	1.62102	2.56194	0.00711602	0.107622
Phtf1	-1.15905	3.08383	-2.55429	0.00724843	0.109534
Dynll1	-1.41032	7.82063	-2.55152	0.00730128	0.110243
Thap2	-1.32274	3.08346	-2.54838	0.00735805	0.110932
Zfp72	-1.36439	2.37386	-2.54832	0.00735897	0.110932
Ampd3	1.38966	4.15039	2.54627	0.00739634	0.111404
Nrros	1.41762	2.95775	2.54581	0.00740466	0.111427
Tnfsf9	1.48271	2.40179	2.54552	0.0074099	0.111427
6330403K07Rik	-1.52701	8.46404	-2.54287	0.00745836	0.112044
Stk17b	1.64187	3.63917	2.54261	0.0074631	0.112044
Ept1	-1.30551	4.53454	-2.5418	0.00747799	0.112176
Ldb2	-1.43557	3.33	-2.53909	0.00752802	0.112835
Triobp	1.39218	2.92935	2.53801	0.00754797	0.113042
Stxbp3	1.32203	5.42263	2.53719	0.00756331	0.11318
Katna1	1.44536	4.55291	2.53579	0.00758935	0.113421
Vnn3	1.313	1.50697	2.53545	0.00759552	0.113421
Igdcc4	-1.24042	3.34144	-2.53529	0.0075979	0.113421
Etv5	-1.38758	6.0824	-2.5328	0.00764509	0.114033
Lyz1	2.22164	2.23184	2.52996	0.00770265	0.114799
Tppp	-1.49247	7.93059	-2.52814	0.00773297	0.115158
Prkab1	1.1699	5.1754	2.52583	0.0077747	0.115686
Lsm11	-1.53549	3.84412	-2.52531	0.0077868	0.115772
Cish	1.22424	3.01087	2.52473	0.00779665	0.115825
Scn3b	-1.65758	4.70808	-2.52213	0.00784772	0.11649
Mical2	-1.8987	6.09621	-2.52054	0.00787869	0.116782
Map3k19	-1.18254	2.18449	-2.52039	0.00788008	0.116782
Otub2	-1.43487	3.3053	-2.51992	0.00789032	0.11684
Adra1d	-2.18894	4.39958	-2.51911	0.00790963	0.117032
Reep1	-1.13583	6.54045	-2.51777	0.00792855	0.117218
P2rx4	1.48932	3.34939	2.51577	0.00797088	0.117749
Ppp4c	1.42118	6.90562	2.51204	0.0080438	0.118731
Rps5	1.58118	10.1884	2.51051	0.00807388	0.11908
Rin2	1.27124	5.15196	2.50857	0.00811225	0.11955
Hpse	1.55022	2.12106	2.50708	0.00814186	0.119877
Dbr1	1.27218	4.67015	2.5068	0.00814745	0.119877
Nfkbid	1.52299	2.84437	2.50553	0.00817267	0.120153
Smim13	-1.37608	6.60245	-2.50509	0.00818151	0.120187
Nnt	-1.19402	3.17841	-2.50461	0.00818908	0.120202
Tinagl1	1.57563	4.08219	2.50404	0.00820249	0.120303
Slc29a4	-1.51114	4.34744	-2.50203	0.00824275	0.120751
Rfc3	1.39562	4.52186	2.50186	0.0082461	0.120751
Ntsr1	-1.54805	3.02722	-2.5001	0.00828147	0.121172
Ttll1	-1.23801	5.74782	-2.49016	0.00848431	0.124042
Psd3	-1.63459	5.09581	-2.48775	0.00853418	0.124672
Ctdp1	1.2099	4.58932	2.48332	0.00862561	0.125908
Atp8b2	1.27146	5.99657	2.48296	0.00863394	0.12593
Gins1	1.22497	2.03698	2.48189	0.00865656	0.126117
2810006K23Rik	-1.28056	3.19958	-2.4817	0.00866047	0.126117
Cd79b	1.72836	1.84008	2.4809	0.00867736	0.126263
Tnfaip8l2	1.92769	3.70686	2.48046	0.00868731	0.126309
BC068281	-1.19488	2.33219	-2.47938	0.00870814	0.126512
Ptgds	1.59021	12.7237	2.479	0.00871738	0.126546
Nfkbib	1.31348	5.37687	2.47815	0.00873543	0.126708
Cdk18	-1.561	5.2025	-2.47782	0.00874238	0.12671
Ilk	1.29186	6.87227	2.47341	0.00883637	0.127971
Hrct1	1.59602	3.22018	2.47253	0.00885529	0.128144
Tln2	-1.43117	4.77394	-2.47136	0.00888025	0.128405
Dbndd1	-1.54402	3.66966	-2.47021	0.00890502	0.128662
Aldh1b1	1.60298	4.75089	2.4694	0.00892246	0.128813
Fnbp4	1.41699	5.07439	2.46458	0.0090271	0.130222
Rgs4	-1.7969	8.16755	-2.4621	0.0090816	0.130862
Jak2	1.3529	4.35609	2.46191	0.00908568	0.130862
Ubtd1	1.52408	5.19064	2.46141	0.0090965	0.130916
Gpx1	1.79384	7.07979	2.46015	0.00912464	0.131218
Pxn	1.37365	4.19574	2.45795	0.00917287	0.131809
Gns	1.43929	7.14405	2.45761	0.00918034	0.131814
Usp31	-1.33863	4.55762	-2.45722	0.0091891	0.131837
Camkk2	-1.71038	5.42509	-2.45357	0.00927055	0.132902
Wfikkn2	1.71451	2.92974	2.4527	0.00928998	0.133077
Caskin1	-1.45123	6.01004	-2.44945	0.0093628	0.134016
Zfhx2	-1.5625	3.68275	-2.44872	0.00937942	0.13415
Dusp16	1.28529	3.44481	2.4483	0.00938894	0.134182
Plcxd2	-1.73543	5.10829	-2.44101	0.00955517	0.136452
Ppic	1.67659	3.51367	2.44015	0.00957481	0.136626
Zfp513	1.2402	4.49422	2.43963	0.00958675	0.136691
Stac3	1.37071	2.09305	2.43805	0.00962341	0.137108
Cry1	1.28056	4.99714	2.43766	0.00963227	0.137128
Kdm6b	1.47162	4.52377	2.43564	0.00967914	0.137689
Cbx6	-1.35822	7.75792	-2.43229	0.00975742	0.138695
Trim17	1.52665	3.48498	2.42888	0.00983752	0.139726
Tinf2	1.23127	4.84321	2.42831	0.00985088	0.139808
Lrrk2	-1.54293	3.67029	-2.4275	0.00987007	0.139973
Slc44a3	1.32679	1.75292	2.41984	0.010053	0.142398
Gm7827	1.57894	1.6986	2.41969	0.0100565	0.142398
9330175E14Rik	1.20501	1.52362	2.41909	0.010071	0.142493
Adamts9	1.39599	2.52649	2.41625	0.0101396	0.143354
Trim47	1.32299	2.86731	2.41003	0.0102915	0.145391
Tmem35	-1.30789	6.52243	-2.40653	0.0103779	0.146408
Acaa1a	1.35638	6.98893	2.40646	0.0103795	0.146408
Pnmal1	-1.25384	6.94488	-2.40542	0.0104053	0.146661
4930599N23Rik	1.31773	1.73425	2.40445	0.0104294	0.146888
Cited2	1.15772	6.04989	2.40334	0.010455	0.147137
Tlr6	1.37406	1.83607	2.39645	0.0106302	0.14943
Sectm1a	1.30272	1.40603	2.39629	0.0106342	0.14943
Shank3	-1.38318	6.28605	-2.39539	0.010657	0.149613
Dok2	1.40923	2.15999	2.39514	0.0106634	0.149613
Aoc2	1.45195	2.80501	2.39434	0.0106835	0.149781
Misp	1.26411	1.88218	2.39263	0.0107271	0.150277
Ezr	1.5801	6.65013	2.39167	0.0107518	0.150509
Card19	1.59247	5.50834	2.39075	0.0107753	0.150723
Egr4	1.93478	5.64523	2.38972	0.0108032	0.150999
Arg1	2.04716	2.05997	2.38519	0.0109223	0.152548
Gcnt4	-1.36113	2.42953	-2.38352	0.0109619	0.152985
Dnajc25	1.23429	3.00852	2.38167	0.0110102	0.153544
Gdf5	1.50086	2.00236	2.38029	0.0110462	0.153928
Rpgrip1l	-1.22861	3.09922	-2.37988	0.0110569	0.153961
Nckap1l	1.60982	4.09184	2.3793	0.0110724	0.154061
Plk1	1.36633	2.2593	2.37192	0.0112675	0.156657
Fkbp5	1.48568	6.00991	2.37045	0.0113068	0.157085
Iffo2	1.25424	3.50796	2.36979	0.0113244	0.157096
Gm5150	1.43856	1.41118	2.36978	0.0113246	0.157096
Ctsk	1.6832	3.94714	2.36753	0.0113852	0.157771
Dip2a	-1.40754	5.18885	-2.36712	0.0113962	0.157771
Lif	1.25446	1.64716	2.36673	0.0114066	0.157771
Arhgef19	-1.22026	3.93139	-2.3667	0.0114075	0.157771
Mir138-1	1.82445	2.32599	2.36585	0.0114311	0.157979
Zmynd15	1.38199	1.58688	2.36416	0.0114762	0.158484
Hdac1	1.22522	5.94118	2.36297	0.0115085	0.15871
Slc13a3	1.58198	5.24132	2.36292	0.0115098	0.15871
Tmem91	-1.5823	4.28653	-2.36256	0.0115198	0.158729
Akr1b8	1.50653	2.64311	2.35833	0.0116353	0.160201
Pinx1	1.31707	4.14356	2.35737	0.0116617	0.160444
Slc22a8	-1.26161	2.64104	-2.35049	0.0118524	0.162946
Cutc	1.24182	3.46145	2.34901	0.0118939	0.163315
Tmem150c	-1.37324	5.1825	-2.3489	0.0118969	0.163315
Fabp7	-1.84727	6.33977	-2.34841	0.0119115	0.163393
Gpr156	1.2911	2.0727	2.348	0.0119222	0.163418
Ctsl	1.32261	7.32213	2.34663	0.0119605	0.163822
Per2	1.5013	4.73051	2.34617	0.0119735	0.163878
Sde2	1.16405	4.85635	2.34287	0.0120651	0.165009
Tmem184b	1.2311	4.95848	2.34123	0.0121134	0.165546
Chmp4b	1.23594	8.99876	2.34025	0.0121414	0.165807
Peg3	-1.89694	6.3476	-2.33961	0.0121612	0.165932
Cmtm4	-1.29247	5.50468	-2.33929	0.0121686	0.165932
Cnn2	1.46854	4.62078	2.33749	0.0122202	0.166513
Serp1	1.39737	6.2163	2.33635	0.012253	0.166836
Neurod6	-2.46651	5.30217	-2.33698	0.0122759	0.167025
Traf3ip3	1.35328	2.11152	2.33382	0.0123259	0.167582
Has2	1.17775	1.56698	2.3327	0.0123584	0.167899
Bhlhe40	1.27611	7.30665	2.33126	0.0124002	0.168343
Cacna1i	-1.56696	4.48677	-2.33045	0.0124237	0.168539
Klhl3	-1.5631	3.94948	-2.32601	0.0125536	0.170135
Clec12a	1.9324	2.19901	2.32583	0.0125615	0.170135
Ltb	1.5637	2.29596	2.32535	0.0125732	0.170135
Mdrl	1.28422	2.26632	2.3249	0.0125865	0.170135
1700003E16Rik	-1.42639	4.73541	-2.32486	0.0125876	0.170135
Nrn1	-1.60423	7.8152	-2.32444	0.0126	0.170179
Gm3488	1.30178	2.25634	2.32183	0.0126773	0.171096
Egr2	1.8043	2.84762	2.31978	0.012739	0.171804
Cdh15	1.59858	3.0861	2.31837	0.0127802	0.172233
Alkbh1	1.29803	4.52705	2.31714	0.0128169	0.172602
Arrdc2	1.45562	5.16355	2.31672	0.0128295	0.172646
Fen1	1.14085	3.58611	2.3105	0.0130141	0.175002
Itgal	1.18743	1.56773	2.30909	0.01306	0.175477
Rpph1	1.7863	3.5056	2.30884	0.0130685	0.175477
Dbndd2	1.44031	6.01416	2.30482	0.0131906	0.176989
Lgmn	1.41417	8.51383	2.30198	0.0132782	0.178034
Cd9	1.60452	7.957	2.29962	0.0133514	0.178886
Carhsp1	1.34401	7.06617	2.29869	0.0133801	0.17914
Naga	1.25522	5.84223	2.29469	0.0135054	0.180687
Gm10791	1.25721	1.71351	2.29435	0.0135161	0.180698
Armcx4	-1.41536	4.33212	-2.29352	0.0135421	0.18083
Pde4b	1.28742	4.83316	2.29341	0.0135456	0.18083
Pqlc3	1.43152	2.42413	2.29222	0.013583	0.181199
Ascc3	1.33391	4.00934	2.29145	0.0136072	0.18139
Il19	1.57798	1.61558	2.28545	0.0137981	0.183802
Gucy2g	-1.40225	2.20028	-2.28421	0.0138379	0.184199
Wdr62	1.27784	2.06569	2.28288	0.0138806	0.184529
Epha6	-1.65331	3.6265	-2.28282	0.0138827	0.184529
Scara5	1.14728	1.79794	2.28096	0.0139424	0.185079
Hspa8	-1.02891	11.3756	-2.28077	0.0139442	0.185079
Ralb	1.27181	5.4354	2.27847	0.014023	0.185992
Tubb4a	-1.28278	10.1714	-2.27811	0.0140348	0.186014
Lst1	2.24475	4.47931	2.27783	0.014067	0.186306
R3hdm1	-1.37504	6.2259	-2.2751	0.014133	0.186947
Ip6k3	1.26963	2.18142	2.27502	0.0141356	0.186947
Gm15133	1.41332	1.58708	2.27364	0.0141807	0.187409
Lsmem1	1.26813	1.83873	2.26998	0.014301	0.188864
Ackr3	1.43544	4.00956	2.26962	0.0143129	0.188885
Rplp0	1.53111	9.71481	2.26884	0.014339	0.189094
Tmco3	-1.30014	4.59144	-2.26791	0.0143696	0.189362
Pmf1	1.27745	3.41501	2.26628	0.0144239	0.189943
Rbm15	1.23421	3.56206	2.2633	0.0145231	0.190997
C1ql1	-1.38209	4.41196	-2.26326	0.0145247	0.190997
Mir7068	1.69314	2.12219	2.26143	0.0145863	0.191564
Cthrc1	-1.54436	4.12333	-2.26136	0.0145886	0.191564
Rnf149	1.56799	5.44591	2.25905	0.0146662	0.192446
Mir9-3hg	1.2838	3.44829	2.25852	0.0146843	0.192547
Mdfic	1.53298	2.88824	2.25669	0.0147464	0.193223
Elmsan1	1.33719	3.40798	2.25547	0.0147878	0.193574
Dera	1.4674	3.24222	2.25528	0.0147942	0.193574
Purg	-1.14626	3.31208	-2.25232	0.0148923	0.19472
Med14	-1.13662	4.11696	-2.25079	0.014945	0.195162
Mthfd1l	1.14448	3.06112	2.25072	0.0149473	0.195162
Ly6d	2.07139	2.36235	2.25043	0.0149707	0.195329
Slc12a6	-1.33685	4.42071	-2.24979	0.014982	0.195338
Mcm6	1.51675	3.53438	2.24694	0.0150804	0.196483
Gab2	1.31047	3.79894	2.24628	0.0151034	0.196542
Foxf1	1.43081	2.46437	2.2462	0.0151063	0.196542
Pltp	-1.48401	6.634	-2.24308	0.0152148	0.197814
Plod3	1.30206	5.6654	2.24211	0.0152488	0.198116
Rnaset2a	1.63956	6.34969	2.24098	0.0152886	0.198493
Gfra2	-1.4274	3.93601	-2.23556	0.0154795	0.20083
Drp2	-1.32029	4.61011	-2.23258	0.0155855	0.202063
Dll1	1.35602	3.45427	2.23184	0.0156118	0.202262
5730508B09Rik	1.56735	3.08915	2.22958	0.0156926	0.203167
Dnm2	1.16887	4.56994	2.22905	0.0157111	0.203263
Ahnak	1.30153	2.27755	2.2278	0.0157568	0.203524
Tmem130	-1.48498	8.07777	-2.22741	0.0157706	0.203524
Trim37	-1.38543	7.10898	-2.22734	0.0157733	0.203524
Sun2	1.17071	4.80614	2.22727	0.0157755	0.203524
Nwd2	-1.65507	3.47318	-2.22691	0.0157889	0.203556
Cbx8	1.27482	4.9393	2.22596	0.0158231	0.203594
Myc	1.08979	2.12523	2.22579	0.0158262	0.203594
Cd33	1.34054	2.54271	2.22562	0.0158354	0.203594
Timeless	1.05003	1.89603	2.22511	0.015849	0.203594
Slc18a2	-2.23224	2.60194	-2.22587	0.0158562	0.203594
Amigo3	1.3691	2.50298	2.22499	0.0158582	0.203594
Nrarp	-1.40033	4.16312	-2.22002	0.016039	0.205772
4933409K07Rik	-1.47913	3.08941	-2.21937	0.0160628	0.205935
Scgb1a1	3.96472	5.17313	2.2476	0.0160797	0.206007
Slc38a5	-1.30877	2.64544	-2.21854	0.0160933	0.206038
0610043K17Rik	1.25238	1.74117	2.21784	0.0161189	0.206223
Magee2	-1.274	3.73735	-2.21281	0.0163048	0.208457
Tmem184c	-1.25024	6.01978	-2.21217	0.0163287	0.208619
C130050O18Rik	1.23117	1.60389	2.21126	0.0163625	0.208905
Syt17	-1.66371	5.42992	-2.2088	0.0164546	0.209936
Renbp	1.47481	3.15317	2.20732	0.0165098	0.210494
Grrp1	1.38649	3.6782	2.20328	0.0166621	0.212289
Ncs1	-1.21472	7.83123	-2.20097	0.0167496	0.213179
Grm3	-1.29596	5.11786	-2.20054	0.0167659	0.213179
Mdm2	1.19078	4.85456	2.20053	0.0167667	0.213179
Gm5796	1.30933	2.56459	2.20019	0.0167794	0.213194
Bhlhe41	1.26018	3.98864	2.19875	0.0168344	0.213745
Ddit3	1.45632	6.04766	2.19719	0.0168942	0.214357
Ak4	-1.18248	2.97509	-2.19486	0.0169833	0.21534
Gm5124	-1.34885	4.34335	-2.19118	0.0171257	0.216996
Arf4	1.29813	7.53333	2.18862	0.0172253	0.218108
Gatsl2	-1.4482	5.61011	-2.18744	0.0172713	0.218541
Miip	1.26959	4.4047	2.1855	0.0173474	0.219233
Rps27l	1.55007	5.3955	2.18544	0.0173498	0.219233
Fbxl19	-1.25035	5.27662	-2.18463	0.0173812	0.21948
Tagap	1.51508	3.82891	2.1841	0.0174025	0.219597
Sh2d2a	1.22215	1.47968	2.17976	0.0175736	0.221606
Yrdc	1.38771	5.85726	2.17904	0.0176024	0.221817
Atp8b4	1.21965	1.47048	2.17752	0.0176628	0.222426
2310069G16Rik	-1.2852	2.86668	-2.17703	0.0176823	0.22252
Tle3	1.31251	4.01404	2.17571	0.0177352	0.223033
Crhr1	-1.42684	3.03348	-2.17529	0.0177519	0.223091
Zfp1	1.18688	4.38387	2.17484	0.0177701	0.223167
Snora64	1.69773	3.53007	2.17425	0.0177945	0.223322
Smim17	-1.5579	3.81517	-2.17379	0.0178121	0.22339
Tlr4	1.22561	1.85762	2.17168	0.0178971	0.224245
Tspyl5	-1.25049	4.91201	-2.17149	0.0179045	0.224245
Htr1a	-1.43997	3.69216	-2.17024	0.017955	0.224724
Bves	-1.01039	1.58852	-2.16968	0.0179728	0.224794
Elavl3	-1.31091	6.8577	-2.16863	0.0180202	0.224992
Tada1	-1.07914	5.31371	-2.16839	0.0180252	0.224992
Wasf2	1.38088	4.65396	2.16827	0.0180348	0.224992
Tmem94	-1.35633	5.10246	-2.16797	0.0180471	0.224992
Zfp965	-1.03773	1.07245	-2.16783	0.0180496	0.224992
Lin7b	-1.54317	6.61805	-2.1658	0.0181355	0.225909
H2-Q10	1.32098	1.74543	2.16483	0.0181753	0.226252
Mpp2	-1.35656	6.65656	-2.16316	0.0182435	0.226949
Ndp	-1.29819	3.62519	-2.1626	0.0182664	0.227079
Ncoa7	1.23137	5.01478	2.16133	0.0183186	0.227576
Ankrd29	-1.35392	3.88058	-2.16013	0.0183681	0.228036
Ackr1	1.50376	7.25953	2.15953	0.018393	0.228192
Slc4a11	1.21487	2.153	2.15821	0.0184475	0.228698
Mcm2	1.31355	3.39412	2.15794	0.0184586	0.228698
Stk40	1.29798	4.58193	2.15593	0.018542	0.229577
Mycn	-1.31943	2.82173	-2.15307	0.0186616	0.230902
Ankrd34a	-1.31362	5.93082	-2.15256	0.0186827	0.231009
Fam185a	-1.24854	3.78044	-2.15141	0.0187312	0.231339
C920006O11Rik	1.27205	3.25916	2.15133	0.0187345	0.231339
4930453N24Rik	1.31476	5.67843	2.15096	0.0187499	0.231374
Ly86	1.5685	5.73483	2.14985	0.0187969	0.2318
Ubxn2b	-1.21062	3.96541	-2.14828	0.0188627	0.232455
Ifrd1	1.33513	6.34751	2.14754	0.0188941	0.232687
BC064078	1.64011	3.72994	2.14725	0.0189067	0.232687
5930412G12Rik	-1.27354	2.25352	-2.14606	0.0189569	0.233148
Cd82	1.25856	3.89341	2.14441	0.0190268	0.233852
Neurl1b	-1.65004	3.8721	-2.14392	0.0190486	0.233964
Dennd3	1.39644	3.12524	2.14244	0.0191111	0.234575
Shc1	1.22815	3.45081	2.14205	0.0191276	0.234622
Fos	1.68134	6.15676	2.13834	0.0192878	0.236302
Btc	1.12871	1.64495	2.13821	0.0192927	0.236302
Cdca4	1.08988	3.54799	2.13785	0.019303	0.236302
Rnf139	1.26728	5.05392	2.13725	0.0193338	0.236521
Mad2l2	1.27017	4.34108	2.1358	0.0193967	0.237133
Glycam1	1.38281	1.59506	2.13507	0.0194281	0.23736
Traf2	1.18705	3.4158	2.13258	0.0195364	0.238458
Csf3r	1.33873	2.28377	2.13241	0.0195438	0.238458
Pcyox1l	-1.29769	4.77086	-2.12935	0.0196778	0.23979
Gpr26	-1.68396	4.42877	-2.12926	0.0196826	0.23979
Gm10406	1.32967	2.45915	2.12902	0.019692	0.23979
Pvr	1.31812	3.7019	2.12785	0.0197434	0.240257
Fam84a	-1.39222	5.42202	-2.12474	0.0198805	0.241766
Gprc5a	1.7579	2.33026	2.12062	0.0200659	0.243859
Trem3	1.66227	1.753	2.11783	0.0201891	0.245195
Tuba8	1.35649	5.18903	2.11701	0.0202253	0.245473
Flrt1	-1.28863	3.50578	-2.11577	0.020281	0.245987
Gngt2	1.65459	2.78674	2.1144	0.0203437	0.246586
Snord55	1.59475	2.33836	2.1136	0.0203794	0.246671
Ly9	1.28255	1.57813	2.11339	0.0203883	0.246671
Gm14085	1.64187	1.60664	2.11335	0.0203909	0.246671
Batf3	1.31524	2.61106	2.11291	0.0204102	0.246743
Fgf11	-1.32736	3.61591	-2.1121	0.0204471	0.247027
Plppr3	-1.28925	4.27659	-2.11142	0.0204776	0.247233
Slc22a4	1.47668	3.7461	2.10691	0.0206833	0.24951
Tfec	1.38219	1.50539	2.1067	0.0206932	0.24951
Tlr1	1.21582	1.69237	2.09923	0.0210379	0.2535
Furin	1.38485	4.5305	2.09876	0.0210596	0.253596
Mafb	1.47936	4.41415	2.09825	0.0210836	0.253705
Necap2	1.3156	6.28385	2.09786	0.0211016	0.253705
Rangap1	-1.13394	6.90556	-2.09764	0.02111	0.253705
Prmt8	-1.40237	6.29487	-2.09405	0.0212798	0.255385
Gm3383	1.13238	2.0375	2.09387	0.0212886	0.255385
Amotl2	1.33198	4.88764	2.09381	0.0212913	0.255385
Cd247	1.12198	1.38512	2.09149	0.0214005	0.256528
2025-03-05	1.24354	4.73413	2.09093	0.021427	0.256678
Car10	-1.40798	6.13495	-2.08916	0.021511	0.257515
Dpysl5	-1.26772	4.74529	-2.08886	0.0215248	0.257515
Fgfrl1	1.28652	4.21049	2.08833	0.02155	0.25765
Fam89a	1.41932	2.46655	2.08697	0.0216148	0.258256
Slc7a7	1.19259	1.96397	2.08525	0.0216969	0.259036
Iqsec3	-1.25808	4.6392	-2.08501	0.0217081	0.259036
Heatr5b	-1.36263	4.4365	-2.08427	0.0217435	0.259291
Shkbp1	1.27554	4.24232	2.08259	0.0218243	0.260086
Map2	-1.1907	6.32841	-2.08043	0.0219283	0.261157
2025-09-08	-1.21422	5.97997	-2.07827	0.0220326	0.262229
Plxna1	-1.45072	5.02922	-2.07718	0.0220857	0.262562
Creld1	-1.11863	5.60512	-2.07706	0.0220891	0.262562
Zfp493	-1.14179	1.88179	-2.0755	0.0221671	0.26332
1700003M07Rik	-1.14053	3.57996	-2.07506	0.0221864	0.263379
Zfp773	-1.08085	1.71213	-2.07253	0.0223118	0.264598
Trim30b	1.29473	1.57858	2.07241	0.0223177	0.264598
Fgf13	-1.35971	5.06917	-2.07148	0.0223634	0.264969
Zdhhc2	-1.08439	4.88405	-2.06935	0.0224648	0.265999
Pnma2	-1.29415	5.07834	-2.06623	0.0226225	0.267694
Sorcs3	-1.21382	4.36235	-2.06572	0.0226479	0.267748
Tm4sf1	1.55759	5.10149	2.06556	0.022656	0.267748
Adcy8	-1.27261	2.9676	-2.06447	0.0227099	0.268213
Aars2	-1.28649	4.44586	-2.06147	0.0228592	0.269803
Dedd2	1.13507	5.1913	2.05881	0.0229929	0.271207
Syn1	-1.45481	7.76488	-2.05818	0.0230243	0.271387
Slc25a42	-1.28064	4.47584	-2.05792	0.0230376	0.271387
Lman2l	-1.14436	4.41226	-2.05712	0.0230778	0.271688
Cnpy4	-1.06465	4.11079	-2.05652	0.023103	0.27181
Fn3k	-1.49561	5.02399	-2.05517	0.0231763	0.272499
Zfp36l2	1.39905	4.86168	2.05386	0.0232427	0.273105
Ostf1	1.50155	5.42703	2.05291	0.023291	0.273499
Atg4c	-1.24671	3.78452	-2.05075	0.0234012	0.274618
Prrg3	-1.25879	3.28621	-2.05008	0.0234352	0.274652
Apof	1.20352	1.67528	2.05004	0.0234372	0.274652
Egfr	1.24213	2.88826	2.04981	0.0234488	0.274652
Slamf1	1.10355	1.49237	2.0495	0.0234649	0.274666
Mtss1l	-1.2356	6.06038	-2.04919	0.0234807	0.274677
Pip4k2b	-1.17923	6.30159	-2.04884	0.0234988	0.274714
Kif3a	-1.19753	4.83419	-2.04694	0.0235964	0.275621
Fosl1	1.21579	1.50304	2.0465	0.0236188	0.275621
Card6	1.21177	2.34867	2.04645	0.0236212	0.275621
Sytl1	1.34075	2.1447	2.0415	0.0238773	0.278432
Gabrq	-1.47491	1.84655	-2.04092	0.0239074	0.278464
Csf2ra	1.40231	4.74834	2.04087	0.0239102	0.278464
Laptm4a	1.26901	8.68994	2.03708	0.024108	0.28059
Gdap1	-1.2613	5.85457	-2.033	0.0243222	0.282905
Id4	-1.44888	5.56791	-2.03213	0.0243684	0.283264
Ift172	-1.26644	4.5428	-2.03016	0.0244728	0.284298
Fzd4	1.34168	3.52905	2.02939	0.0245136	0.284417
Rrbp1	1.36335	4.89522	2.02938	0.0245139	0.284417
Cx3cr1	-1.51115	4.95486	-2.02561	0.0247153	0.286573
D130043K22Rik	-1.35204	3.12672	-2.02262	0.0248759	0.288254
S100a13	1.52752	6.94151	2.02211	0.0249036	0.288269
Clca3a1	1.22483	1.4945	2.02201	0.0249085	0.288269
Tra2b	1.174	4.69738	2.01818	0.0251158	0.290486
Prss45	1.25593	1.96003	2.0159	0.0252396	0.29159
Alpk1	1.14266	2.33966	2.01584	0.0252429	0.29159
9330117O12Rik	-1.25569	1.83375	-2.01448	0.0253173	0.292267
Cox18	1.16143	3.58179	2.0133	0.0253819	0.292761
Pgf	1.33696	3.08217	2.01312	0.0253919	0.292761
Psd2	-1.42587	3.97649	-2.0118	0.0254642	0.293379
Gm20556	1.06316	1.22489	2.01156	0.0254773	0.293379
D430041D05Rik	-1.49722	5.13415	-2.01104	0.0255059	0.293525
Slc3a2	1.21879	6.93474	2.00956	0.0255877	0.294278
Spem1	1.26115	1.63494	2.00927	0.0256033	0.294278
Ccnd3	1.08919	4.382	2.0076	0.0256922	0.295116
Hsf5	1.11841	1.5315	2.00683	0.0257384	0.295339
Ptpn2	1.34685	3.78401	2.00674	0.0257436	0.295339
Fam43b	-1.17041	4.83731	-2.00454	0.025866	0.296558
Plagl2	1.24653	3.08159	2.00388	0.0259023	0.29679
Tgfbr2	1.14243	3.82076	2.00351	0.025923	0.296843
Mxra8	1.39293	4.42865	2.00169	0.026025	0.297826
Nedd9	1.28172	3.19861	1.99997	0.0261215	0.298745
Spint1	1.70943	2.91225	1.99952	0.0261503	0.298889
Sgpp2	-1.73483	4.3269	-1.9987	0.0261979	0.299247
Igflr1	-1.25754	2.57202	-1.99713	0.0262813	0.300014
Ier2	1.29621	5.21526	1.99626	0.0263303	0.300388
S100a1	1.50531	8.63828	1.99244	0.0265474	0.302676
Agk	-1.13399	5.4159	-1.99177	0.0265857	0.302766
Ctsb	1.21973	9.45131	1.99172	0.0265881	0.302766
Lrrc16a	1.21985	3.79271	1.989	0.0267438	0.304351
Itgam	1.46973	3.80458	1.98839	0.0267787	0.304561
Edn1	1.63137	3.28306	1.9876	0.026826	0.30491
Tnip2	1.28351	4.36435	1.986	0.0269165	0.305751
Cxcr3	1.24865	1.5697	1.98459	0.0269979	0.306486
Cntn1	-1.30786	5.70938	-1.98178	0.0271607	0.308144
Hn1l	1.33102	3.89934	1.98009	0.0272586	0.309065
Accsl	1.20259	1.59386	1.97844	0.0273552	0.30997
Zcchc6	1.14946	5.39205	1.97712	0.0274326	0.310655
Hpcal4	-1.88686	8.49227	-1.97662	0.0274833	0.311039
Slc39a14	1.18777	3.75259	1.97568	0.0275167	0.311226
Slc35f3	-1.15684	4.76885	-1.97515	0.0275481	0.311389
Epb41l4aos	1.3656	4.54714	1.97344	0.0276489	0.312338
Fibcd1	-1.81489	4.34594	-1.97322	0.0276744	0.312434
Mypop	-1.13648	5.76108	-1.97032	0.0278337	0.31404
Sin3b	1.32551	6.23153	1.96856	0.027938	0.315024
Kcnk6	1.29496	2.84097	1.96712	0.0280236	0.315683
Serf1	-1.32976	4.72501	-1.96701	0.0280307	0.315683
Mgst2	1.20554	1.61132	1.96382	0.0282214	0.317458
Casp6	1.2479	3.34462	1.9638	0.0282227	0.317458
Zbtb2	1.36978	4.17267	1.96302	0.0282697	0.317793
Grm7	-1.18323	3.92083	-1.96084	0.0284009	0.319074
Sstr4	-1.60474	3.70093	-1.96012	0.0284461	0.319386
Flnc	1.22883	1.92523	1.95949	0.0284826	0.319601
Sqle	-1.14001	6.16634	-1.95884	0.0285217	0.319846
Slc17a6	-2.01249	5.48871	-1.9545	0.028842	0.32324
Itsn1	-1.12766	3.72209	-1.9492	0.0291107	0.326054
Zfp866	-1.31812	3.35519	-1.94664	0.0292694	0.327542
AI593442	-1.40154	4.78828	-1.94649	0.029279	0.327542
Ankrd26	-1.2479	2.87645	-1.9458	0.0293219	0.327823
Birc2	1.12611	4.57159	1.94386	0.029442	0.328966
B3gat2	-1.11164	3.59379	-1.94325	0.0294777	0.329165
Dnah17	1.34862	1.51091	1.94287	0.0295038	0.329256
Nos1	-1.48089	4.3576	-1.93976	0.029699	0.331235
Cx3cl1	-1.40022	9.11671	-1.93745	0.0298437	0.332647
Myo1c	1.14984	3.09526	1.93706	0.0298685	0.332722
Vcan	1.20398	2.2813	1.93675	0.0298879	0.332738
Fv1	-1.38558	2.96864	-1.93514	0.0299895	0.333667
Rps14	1.51337	10.9493	1.933	0.0301263	0.334941
Ifngr1	1.22573	5.37646	1.93277	0.0301403	0.334941
Tpgs2	-1.00715	3.81239	-1.93188	0.0301912	0.335305
F3	1.16962	6.60666	1.92894	0.0303842	0.337245
Klhdc4	1.11413	5.57961	1.92836	0.0304213	0.337453
Scrg1	1.33287	7.10362	1.92695	0.0305117	0.338252
Arf6	1.09422	5.68251	1.92383	0.0307111	0.340258
Clu	1.19399	11.1633	1.92059	0.0309229	0.342311
6030419C18Rik	-1.20987	7.54924	-1.92043	0.0309335	0.342311
Spice1	-1.14849	2.8795	-1.91977	0.0309763	0.342506
Cdkn2b	1.22511	2.12735	1.91958	0.0309883	0.342506
Pla2g3	1.43716	3.3185	1.91909	0.0310207	0.342658
Sertm1	-1.48328	4.73602	-1.91823	0.0310767	0.343072
Grm4	-1.58843	3.78553	-1.91774	0.0311105	0.343239
Srpk1	-1.07298	5.34839	-1.91609	0.0312132	0.344167
Mefv	1.28622	1.42585	1.91578	0.0312365	0.344217
Sdc1	1.70289	2.9342	1.91252	0.0314582	0.346454
Klk6	1.76757	3.70619	1.91009	0.0316251	0.348084
Palm2	-1.33924	3.84905	-1.90698	0.0318182	0.35
4930402H24Rik	-1.10797	4.50577	-1.90345	0.032053	0.352373
Pitpnc1	-1.1996	5.11463	-1.90292	0.0320894	0.352562
Chd5	-1.34349	4.96356	-1.90116	0.0322073	0.353647
Pigg	-1.07233	2.74745	-1.89993	0.0322866	0.354307
Th	-2.31056	4.05501	-1.90244	0.0324144	0.355498
Cd28	1.12236	1.50621	1.89772	0.03244	0.355567
Neurl1a	-1.34841	5.64862	-1.89662	0.0325141	0.356167
Plcxd3	-1.35649	3.46666	-1.89505	0.0326206	0.357122
Pdk4	1.18903	4.0433	1.8936	0.0327194	0.357843
Tspyl3	-1.14045	5.09697	-1.89352	0.0327253	0.357843
Aldh3b1	1.25655	4.11503	1.89213	0.0328197	0.358662
Cd101	1.1374	1.58622	1.89059	0.0329253	0.359604
Xcl1	1.50149	1.65546	1.88755	0.0331348	0.36165
Rps18	1.44459	10.5092	1.8873	0.0331519	0.36165
Slc29a2	-1.13995	4.05027	-1.88465	0.0333352	0.363355
Srbd1	-1.05242	3.12603	-1.88438	0.0333477	0.363355
Atp2b4	-1.51032	5.06209	-1.88261	0.0334776	0.364555
Ephb3	-1.2035	3.78936	-1.88124	0.0335715	0.365362
Btk	1.25873	2.23404	1.87732	0.0338459	0.368131
Lct	-1.62019	1.89287	-1.87701	0.0338715	0.368193
1700030J22Rik	-1.15193	2.98173	-1.87663	0.0338944	0.368225
Prkcg	-1.60457	6.97207	-1.8761	0.0339349	0.368447
Rnase6	1.67029	2.42088	1.87468	0.034039	0.369203
Id2	1.31026	8.46769	1.8745	0.0340445	0.369203
Cyr61	2.02323	5.34221	1.87524	0.0340939	0.36927
Isyna1	-1.28422	5.66828	-1.87374	0.0340981	0.36927
Brd2	1.05475	6.05248	1.8735	0.0341108	0.36927
E2f6	-1.16296	4.11413	-1.87114	0.0342823	0.370909
Mfsd10	1.18993	5.01144	1.87034	0.0343388	0.371302
Endou	1.19857	2.67276	1.86941	0.0344052	0.371802
Vps13c	-1.39967	3.46815	-1.86796	0.0345087	0.372703
Rpl17	1.43694	10.2681	1.86726	0.0345587	0.373024
Plekhh1	-1.46654	4.56809	-1.86622	0.0346336	0.373613
Armcx5	1.31587	5.25363	1.86487	0.0347299	0.374433
Naip5	1.1592	1.81631	1.86449	0.0347571	0.374508
Sftpc	3.12674	4.83954	1.89026	0.0347873	0.374614
Nsmce1	1.36707	5.90208	1.86333	0.0348402	0.374623
Dpp9	-1.06206	5.81668	-1.86326	0.0348416	0.374623
Slfn10-ps	1.11286	1.4084	1.86321	0.0348491	0.374623
Hk1os	1.23222	2.1946	1.86285	0.034875	0.374683
Svbp	1.30543	4.97321	1.86188	0.0349449	0.375215
Cdh11	-1.12276	4.82778	-1.86007	0.0350758	0.376235
Cdh5	1.46284	4.70027	1.86	0.0350807	0.376235
Plcg2	1.23342	3.12037	1.85923	0.0351363	0.376612
Dnal1	-1.15563	4.42461	-1.85843	0.0351947	0.376807
Rcan1	1.19914	5.88912	1.85842	0.0351954	0.376807
9530082P21Rik	1.06896	3.65458	1.85731	0.0352718	0.377407
Cdc42se1	1.09808	5.66987	1.85604	0.0353683	0.378219
Wwc1	-1.13623	5.86329	-1.85301	0.0355894	0.379894
Bbs7	-1.18032	3.94597	-1.85297	0.0355923	0.379894
Itpripl2	1.16765	2.8094	1.85285	0.0356013	0.379894
Mir3113	-1.62343	2.25391	-1.85284	0.0356073	0.379894
Fmnl2	1.22098	5.18617	1.85205	0.03566	0.380235
Mapt	-1.15829	5.69047	-1.85121	0.0357216	0.380673
Myef2	-0.969326	3.99566	-1.84885	0.0358896	0.38214
Rhbg	1.05121	1.4295	1.84878	0.0359008	0.38214
Pclo	-1.33705	3.651	-1.8482	0.0359432	0.382371
Hspa12a	-1.32389	5.70772	-1.84769	0.0359808	0.38255
Ogfod1	-1.20586	5.01895	-1.84708	0.0360259	0.382809
Gsap	1.25577	2.98206	1.84454	0.0362149	0.384596
Fam171a2	-1.22172	5.78798	-1.8429	0.0363366	0.385666
S1pr2	1.28627	3.01322	1.84208	0.0363982	0.386097
Psca	1.43563	1.49763	1.83914	0.0366185	0.388211
Grm2	-1.74801	4.87974	-1.83624	0.0368573	0.390518
Mturn	-1.22676	5.39249	-1.83253	0.037117	0.393044
Snx2	1.11845	6.96192	1.83205	0.0371538	0.393207
Dgkq	-1.21867	4.5448	-1.83044	0.0372763	0.394278
Fbxo36	1.16	4.12631	1.8282	0.0374472	0.395692
Tmem231	-1.11788	3.83573	-1.82806	0.0374576	0.395692
Ttll7	-1.2663	5.48098	-1.82784	0.0374744	0.395692
Ulk2	-1.17791	5.4309	-1.82697	0.0375412	0.395983
Cep19	-1.0846	6.34309	-1.8269	0.0375449	0.395983
Malsu1	1.27347	5.36382	1.82424	0.0377509	0.397726
Mcoln2	1.09111	1.33835	1.82421	0.0377534	0.397726
Zfp329	-1.13928	2.74272	-1.82358	0.0378017	0.398008
Wnt7b	-1.11693	3.45832	-1.8223	0.0379009	0.398825
Slc2a4rg-ps	-1.16908	1.85747	-1.82175	0.0379429	0.399038
Zfp369	-1.32254	3.23336	-1.81977	0.0380969	0.40043
Glrx	1.19589	6.72692	1.8182	0.0382186	0.401481
Ddx21	1.10266	4.77712	1.81729	0.0382895	0.401996
1700007L15Rik	1.22383	2.20882	1.81696	0.038315	0.402035
C1ql2	-1.96621	4.50613	-1.81774	0.0383639	0.40232
Gabra5	-1.62886	5.83795	-1.8155	0.0384366	0.402819
Myom2	1.21121	1.49422	1.81495	0.0384724	0.402819
Dusp1	1.30043	6.5798	1.81489	0.0384771	0.402819
Tnfrsf11b	1.27075	2.42426	1.81457	0.038502	0.402851
Oaf	1.36914	4.48724	1.81391	0.0385542	0.403168
Cenpq	1.22127	3.69476	1.81249	0.0386656	0.404103
Calb2	-1.76275	7.09552	-1.80813	0.0390386	0.407771
Baiap3	-2.01635	4.88394	-1.80907	0.0390864	0.408039
Ankfy1	1.07974	5.02288	1.80666	0.039124	0.4082
Crlf2	1.26721	3.68434	1.80552	0.0392166	0.408935
Wdfy4	1.1191	2.0124	1.80498	0.0392596	0.408945
Stk32b	-1.22023	2.71394	-1.80495	0.0392619	0.408945
Gzmk	1.39779	1.61775	1.80301	0.0394168	0.410326
Ednrb	-1.2293	3.74029	-1.80233	0.0394709	0.410658
Tmbim1	1.25727	6.85393	1.80181	0.039512	0.410854
Pnmal2	-1.23546	8.15645	-1.8013	0.039553	0.411048
Nit1	-1.0417	4.67729	-1.79937	0.0397038	0.412383
Dlgap3	-1.27678	6.55212	-1.79901	0.0397371	0.412496
Akap5	-1.63201	4.58847	-1.7983	0.0398034	0.412794
Adam1a	-1.08898	2.12066	-1.7981	0.0398106	0.412794
Gtpbp6	1.1534	5.63963	1.79682	0.0399134	0.413628
Riok3	1.11538	6.04029	1.79543	0.0400259	0.414251
Cyyr1	1.29645	2.98723	1.79529	0.0400373	0.414251
Slc7a4	-1.28938	5.51073	-1.79524	0.040041	0.414251
Sys1	1.14854	6.59257	1.79276	0.0402425	0.416048
Htra1	1.1642	8.52366	1.79255	0.0402598	0.416048
H2-DMa	1.25613	5.0125	1.79195	0.0403083	0.416315
2810474O19Rik	1.15948	2.28885	1.78909	0.0405416	0.418491
Slc12a9	1.13625	5.45265	1.78821	0.0406136	0.419
Gng11	1.70462	6.50159	1.78818	0.0406369	0.419006
Pnma3	-1.28852	4.31263	-1.78709	0.0407058	0.419482
Sez6	-1.34549	5.96309	-1.78594	0.0408	0.420218
2700060E02Rik	1.19587	7.462	1.78523	0.0408587	0.420587
Rps20	1.3135	7.44516	1.78437	0.040929	0.421075
Etv1	-1.38711	3.74256	-1.78365	0.040989	0.421457
Cacna2d1	-1.23318	3.28317	-1.78149	0.0411673	0.422822
Gm14169	-1.14674	2.8656	-1.78149	0.0411676	0.422822
Tpst2	1.06293	4.97536	1.77904	0.0413686	0.424651
Prr36	-1.40623	4.2055	-1.77844	0.0414209	0.424915
Cckbr	-1.44687	5.02901	-1.77797	0.0414606	0.424915
Psmb2	1.18381	8.40408	1.77793	0.0414636	0.424915
Snap91	-1.25148	5.00372	-1.77725	0.0415198	0.425255
Tpx2	1.02387	1.65611	1.77519	0.0416889	0.426562
Shc3	-1.25349	5.06689	-1.77517	0.0416937	0.426562
Mphosph8	-1.072	5.32848	-1.7748	0.0417231	0.426626
5430416N02Rik	1.13698	4.56267	1.77379	0.0418094	0.427272
Cxxc5	-1.1459	6.39645	-1.77302	0.0418742	0.427697
Stmn1	-1.14891	10.12	-1.77245	0.0419226	0.427954
Pgr	-1.33801	2.85449	-1.77163	0.0419913	0.428418
Dcaf12l1	-1.18867	4.15341	-1.77018	0.0421135	0.429428
Prkg2	-1.05609	3.07971	-1.76713	0.0423675	0.431778
Gla	1.26139	4.5444	1.76522	0.0425346	0.433242
Pls1	-1.26325	3.34976	-1.76273	0.0427464	0.435159
Acot7	-1.03684	7.58562	-1.76232	0.0427773	0.435233
Prkx	1.10764	3.74447	1.76132	0.0428672	0.435908
9330102E08Rik	-1.40462	3.9606	-1.76085	0.042908	0.436081
Mboat7	-1.06329	6.88374	-1.75961	0.0430119	0.436896
Dlk2	-1.37638	3.90656	-1.75606	0.0433211	0.439795
Tbc1d15	1.08205	5.11922	1.75483	0.0434268	0.440626
Magi3	-1.15335	3.55839	-1.75398	0.0435004	0.441129
Tmem151b	-1.15437	6.16519	-1.75034	0.0438172	0.444098
Ampd2	-1.10495	3.90318	-1.74981	0.0438634	0.444322
Efr3a	-1.30767	6.06798	-1.74847	0.0439811	0.445269
Ushbp1	-1.15422	2.14402	-1.74761	0.0440564	0.445787
Fat3	-1.21378	3.0666	-1.74673	0.0441341	0.446201
2025-03-07	1.07378	5.56554	1.74659	0.0441458	0.446201
Necab1	-1.33931	5.40828	-1.74508	0.0442786	0.447183
Max	1.05433	5.73771	1.74461	0.0443173	0.447183
Nectin2	1.13585	3.68146	1.74455	0.0443253	0.447183
Ret	-1.43448	2.57852	-1.7444	0.0443399	0.447183
Trim9	-1.16784	4.52628	-1.7418	0.0445689	0.449246
Scn3a	-1.22425	3.48357	-1.7391	0.0448083	0.451413
Fth1	1.23859	12.0277	1.73786	0.0449181	0.452272
Tmem181b-ps	-1.38349	4.64672	-1.73741	0.0449588	0.452435
Trnau1ap	1.22725	5.79381	1.73682	0.0450113	0.452715
Exoc8	-1.05053	3.67544	-1.73316	0.0453351	0.455724
Nradd	1.21117	2.82562	1.73168	0.0454722	0.456853
Syk	1.35633	2.31315	1.72979	0.0456426	0.458315
Sstr3	-1.20956	4.12443	-1.72928	0.045689	0.458532
Mir7005	1.51093	2.02678	1.7274	0.0458628	0.459863
Exd2	-1.22681	5.40185	-1.72726	0.0458715	0.459863
Morc3	1.10117	4.58305	1.72587	0.0459977	0.460877
Fau	1.29836	8.80296	1.72481	0.0460945	0.461596
Mb21d1	1.00777	1.56323	1.72386	0.0461781	0.462182
Cd177	1.41681	1.54692	1.72141	0.0464056	0.464207
Rai14	1.14252	2.8239	1.72021	0.0465155	0.465054
Ap3b2	-1.09425	6.80151	-1.71926	0.0466028	0.465675
Scarf2	1.11696	2.84935	1.71874	0.0466503	0.465896
Tagln3	-1.20542	9.04755	-1.717	0.046811	0.467248
Doc2a	-1.32512	5.41603	-1.71509	0.0469874	0.468755
St14	1.14123	1.99951	1.71336	0.0471474	0.470097
Ipo8	-1.01952	4.59762	-1.70934	0.0475161	0.473395
Chst8	-1.31594	4.57799	-1.70926	0.0475295	0.473395
Map2k3	1.1651	4.64976	1.70738	0.0477055	0.474891
Lin7a	-1.24458	3.20251	-1.70326	0.0480926	0.478486
Chic2	1.17668	3.74985	1.70151	0.0482578	0.479871
Mir23a	1.30328	1.42031	1.69984	0.0484159	0.481184
Ssc5d	1.15609	2.20805	1.69943	0.0484551	0.481314
Pros1	1.11851	4.33717	1.69901	0.0484946	0.481447
Car15	-1.17177	3.28745	-1.69781	0.0486093	0.482326
Dgkb	-1.37	5.24697	-1.69376	0.0489964	0.485905
Plxnb3	-1.23234	3.86777	-1.69328	0.0490415	0.486091
Sec61g	1.44608	5.90422	1.69159	0.0492066	0.487466
Bbs1	-1.12709	4.52548	-1.68975	0.049381	0.48893
BC028528	1.5826	3.1909	1.6895	0.0494187	0.48904
Celf5	-1.36746	4.47686	-1.68889	0.0494645	0.489232
Homer2	-1.0823	2.45599	-1.688	0.0495507	0.489822
Phf24	-1.36139	5.90993	-1.68714	0.0496343	0.490222
Susd6	1.07313	4.79334	1.68703	0.0496445	0.490222
Miat	-1.72391	3.83013	-1.68731	0.0496719	0.49023
Fam189a1	-1.3727	5.13407	-1.68522	0.0498208	0.491437
Slitrk1	-1.26368	5.58072	-1.68269	0.0500665	0.493396
Ifna5	1.12832	1.20414	1.68262	0.0500729	0.493396
Kcnj10	-1.2834	7.2394	-1.68184	0.0501493	0.493485
Emilin2	1.3633	3.66386	1.68173	0.0501604	0.493485
Celf4	-1.09326	5.30917	-1.68171	0.0501623	0.493485
Dtx2	1.07961	2.51162	1.68138	0.0501947	0.493541
Zfp101	-1.12665	2.89397	-1.67876	0.0504506	0.495792
Itpk1	1.04312	6.94234	1.67765	0.0505568	0.496572
Nova1	-1.277	4.46274	-1.67429	0.0508909	0.499588
Nubp2	1.15848	6.40601	1.67365	0.050955	0.49995
Cpne4	-1.38634	5.29361	-1.67268	0.0510512	0.500627
Fam117a	1.24957	3.63317	1.67192	0.0511257	0.501092
Irak2	1.13914	3.92194	1.6694	0.0513764	0.503281
Dffb	1.10648	3.31007	1.66851	0.0514657	0.503888
Rab13	1.2565	3.5113	1.66732	0.0515844	0.504674
Scn2b	-1.22947	7.30401	-1.66716	0.0516006	0.504674
Katnal1	-1.13787	5.2015	-1.66617	0.0516995	0.505372
Adgre1	1.42543	3.45656	1.66524	0.0517943	0.506031
Sbk1	-1.39606	5.91856	-1.66457	0.0518613	0.506417
Fam81a	-1.46648	6.30655	-1.66091	0.0522324	0.50977
AI837181	0.966589	6.4314	1.65906	0.0524093	0.511226
Grp	-1.77754	4.09665	-1.65961	0.0524621	0.51147
Fam131c	-1.33522	3.55858	-1.65793	0.0525307	0.511869
Csdc2	-1.26483	7.19944	-1.65756	0.0525679	0.511961
Akna	1.04139	2.25796	1.65711	0.052611	0.51211
Aloxe3	1.2723	3.78687	1.65557	0.052771	0.513396
Ctso	1.09418	5.54784	1.65282	0.0530511	0.515712
Cmtm7	1.36372	3.0891	1.65269	0.053065	0.515712
Psma7	1.27525	7.65736	1.65139	0.0531982	0.516734
Nfkbil1	1.01963	4.91338	1.64941	0.0533966	0.518389
Gm3435	1.0563	3.47172	1.64764	0.0535813	0.519908
Fam198a	-1.01898	2.05233	-1.6468	0.053668	0.520476
Kif2a	-0.986057	4.49186	-1.6461	0.0537368	0.520868
Snhg3	1.22293	4.86698	1.64254	0.0541114	0.524224
0610040B10Rik	1.23584	3.82046	1.6419	0.0541781	0.524594
Mob3c	1.0327	3.215	1.64	0.0543722	0.525942
9430020K01Rik	-1.18323	5.5296	-1.64002	0.0543743	0.525942
Pcdhgc5	-1.52582	6.47459	-1.6389	0.0545017	0.526898
Casp3	1.26912	3.46838	1.63785	0.054602	0.52759
Smad6	1.24759	2.45904	1.63757	0.0546312	0.527596
Ncam2	-1.16499	4.20817	-1.63606	0.0547892	0.528845
Tulp3	1.03928	4.712	1.63449	0.0549515	0.530134
Mfsd7a	1.17956	2.06172	1.63414	0.0549911	0.530238
Chd3	-1.28755	7.53506	-1.63358	0.0550503	0.530532
Tmem114	-1.1221	2.1871	-1.63284	0.0551281	0.531004
Lrrtm3	-1.19731	5.00218	-1.63152	0.0552674	0.531656
Zbtb10	1.10293	2.50396	1.63149	0.0552708	0.531656
Gm5424	1.44128	6.3554	1.63113	0.0553122	0.531656
Pot1a	-1.1796	3.80294	-1.631	0.0553233	0.531656
Utp14b	1.29998	2.82757	1.63084	0.05534	0.531656
Cd200r4	1.38674	1.59689	1.62985	0.0554461	0.532398
Ggta1	1.0272	1.98505	1.62829	0.0556088	0.533683
B230307C23Rik	1.1449	3.66633	1.62731	0.0557147	0.534421
Gjb2	1.33551	4.46488	1.62652	0.0557991	0.534952
Pde6b	1.11422	1.53639	1.62605	0.0558496	0.535158
Nefl	-1.31324	8.83285	-1.62398	0.056071	0.537
Il6ra	1.11721	2.46765	1.62285	0.0561917	0.537876
2310001H17Rik	1.06912	1.4756	1.62171	0.0563141	0.538769
Lnp	-1.10517	3.0346	-1.62127	0.0563614	0.538941
Zfr2	-1.1924	5.13121	-1.61889	0.0566178	0.541086
Hat1	1.11885	5.4831	1.61864	0.0566443	0.541086
Htr2c	-1.38463	5.03315	-1.61831	0.0566821	0.541092
Reps2	-1.22017	4.72728	-1.61809	0.0567037	0.541092
Galnt9	-1.30349	4.73383	-1.61759	0.0567587	0.541336
Igfbp3	1.23084	4.93822	1.61719	0.0568018	0.541467
Casp2	1.00531	3.86053	1.61601	0.0569229	0.542177
Angpt1	1.0909	2.48377	1.61596	0.0569351	0.542177
Oxct1	-1.10977	7.92533	-1.6135	0.0572023	0.544441
Trem2	-1.24766	3.91298	-1.61208	0.0573566	0.545627
Plekho1	1.26331	6.67514	1.61065	0.0575132	0.546813
Pik3cg	1.09875	1.70615	1.6104	0.0575406	0.546813
Asb2	1.13635	2.9341	1.60978	0.0576085	0.547174
Ucp1	1.10878	1.47092	1.6094	0.0576495	0.547174
Khdrbs3	-1.33284	7.13963	-1.60924	0.0576676	0.547174
Hhat	1.03869	1.97374	1.60809	0.0577929	0.547951
Irs4	-1.51357	2.13619	-1.60806	0.0578089	0.547951
Sipa1l3	-1.27081	4.62589	-1.60701	0.0579118	0.548644
Ncbp2	-1.09577	5.80675	-1.60475	0.0581611	0.550467
Rimbp2	-1.24932	4.33229	-1.60472	0.0581639	0.550467
Oacyl	1.11887	1.80726	1.60337	0.0583134	0.551598
Nnmt	1.297	2.00548	1.60104	0.0585713	0.553754
Nwd1	-1.18743	4.51523	-1.59981	0.0587078	0.55476
Rpl18a	1.17375	9.55016	1.59667	0.0590583	0.557787
Ube2ql1	-1.07748	7.47712	-1.59339	0.0594252	0.560735
Ddit4l	-1.48492	4.00927	-1.59319	0.0594576	0.560735
Slit1	-1.48507	5.15454	-1.59315	0.0594617	0.560735
Rbm12b1	-1.01575	3.04119	-1.59197	0.0595801	0.561564
Ino80	1.11644	4.3466	1.59163	0.0596232	0.561683
Gareml	-1.07332	3.85495	-1.59082	0.0597149	0.562145
Prss46	1.20815	1.51431	1.59062	0.0597376	0.562145
Sytl3	1.01619	1.41491	1.59038	0.0597637	0.562145
Ltbp4	-1.12418	3.35168	-1.58942	0.0598726	0.562874
Rin3	1.14869	2.3009	1.58916	0.0599023	0.562874
Bdh2	1.29647	3.1142	1.58861	0.0599638	0.563165
Igfbp4	1.27526	7.16115	1.58795	0.0600385	0.563579
Tbc1d16	-1.10213	3.7956	-1.58701	0.0601453	0.564281
Gm5617	1.28732	4.19646	1.58675	0.0601745	0.564281
Ikzf3	1.09534	1.52668	1.58484	0.0603921	0.566034
Slc25a34	1.29065	4.14619	1.58322	0.060577	0.567313
Eef1akmt1	-1.21794	5.9728	-1.5831	0.0605901	0.567313
Prr18	-1.28178	4.70704	-1.58129	0.060797	0.568961
Erbb3	-1.20023	3.36835	-1.57949	0.0610023	0.570532
Gm8979	0.98257	1.56135	1.57881	0.0610783	0.570532
Trim6	1.1041	1.48181	1.57856	0.0611094	0.570532
Rph3a	-1.13024	6.58538	-1.57848	0.0611184	0.570532
Tnfsf14	1.15001	1.4389	1.57826	0.0611445	0.570532
Ak2	1.16992	3.99196	1.5781	0.061162	0.570532
Cttnbp2	-1.2411	5.01125	-1.57793	0.0611814	0.570532
Gabrb1	-1.11757	4.53971	-1.57604	0.0613999	0.572279
Nefh	-1.5499	6.03645	-1.57486	0.0615612	0.573185
Tmem200a	-1.18816	3.48568	-1.57436	0.0615932	0.573185
S100a10	1.36572	7.2716	1.57436	0.0615951	0.573185
Gria2	-1.24942	5.40013	-1.57412	0.0616214	0.573185
Pax8	1.14197	1.63691	1.57271	0.0617847	0.574414
Prkcz	-1.08286	6.33799	-1.5723	0.0618325	0.574568
Rpl9	1.36322	11.04	1.57107	0.0619758	0.57561
Ropn1l	1.07629	2.27687	1.57006	0.0620923	0.576401
Txn1	1.26562	7.99502	1.56945	0.0621636	0.576551
D630045J12Rik	-1.1788	3.86937	-1.56938	0.0621709	0.576551
Gpd2	-1.07464	4.79991	-1.56801	0.0623313	0.577571
Cyp11a1	-1.1652	2.44876	-1.5679	0.0623436	0.577571
Plppr4	-1.26029	6.42555	-1.5669	0.0624608	0.578366
Coq10b	1.12959	4.71088	1.56644	0.0625149	0.578576
Psmg4	1.28457	4.48631	1.56609	0.0625558	0.578665
Slc16a10	1.01436	1.74024	1.56525	0.0626529	0.579016
Slco1a4	-1.30087	4.88412	-1.56523	0.0626566	0.579016
C130026L21Rik	-1.11962	2.38059	-1.56487	0.0626987	0.579115
Sult2b1	1.3902	4.77943	1.56388	0.0628178	0.579925
Creb5	1.11849	2.18111	1.5634	0.0628706	0.580121
Gm32168	-1.26444	1.89869	-1.56124	0.0631249	0.582176
[truncated: 16,437 more rows]
