# Supplementary material for: Neurobiological Alterations Induced by SARS-CoV-2: Insights from Variant-Specific Host Gene Expression Patterns in hACE2-Expressing Mice
Source: Viruses. 2025 Feb 27;17(3):329. doi: 10.3390/v17030329 (PMC11946589; doi:10.3390/v17030329)
Supplement: Supplementary file 1 [file viruses-17-00329-s001.zip › Supplementary Table S5 (Omicrom).xlsx]

## Sheet: Omicron
	log2FoldChange	lfcSE	stat	pvalue	padj
Iigp1	6.22215	4.72889	11.1654	3.11e-14	5.73e-10
Igtp	6.78712	6.78733	10.8981	6.53e-14	6.02e-10
Gm12250	6.52028	4.4225	10.5479	1.75e-13	9.88e-10
Gbp10	5.75156	4.13705	10.4762	2.14e-13	9.88e-10
Tap1	5.99778	4.9918	10.2595	3.98e-13	1.43e-09
Irgm2	4.3599	5.11326	10.2051	4.66e-13	1.43e-09
Nlrc5	4.46171	3.30534	10.0416	7.48e-13	1.62e-09
Cd274	6.29429	5.06486	9.99844	8.48e-13	1.62e-09
Irf7	7.17808	6.10166	9.97872	8.99e-13	1.62e-09
Gbp5	6.34811	5.39051	9.95889	9.52e-13	1.62e-09
Usp18	6.77362	6.00004	9.9543	9.65e-13	1.62e-09
Gbp6	6.41702	5.24258	9.89553	1.15e-12	1.76e-09
Gm4951	4.759	3.48382	9.83057	1.38e-12	1.83e-09
Gbp7	3.73561	3.55954	9.8295	1.39e-12	1.83e-09
Oas1b	3.84821	3.13131	9.73699	1.82e-12	2.12e-09
Tgtp1	6.29398	5.43638	9.72223	1.9e-12	2.12e-09
Oasl2	6.35593	6.32372	9.71284	1.96e-12	2.12e-09
Ifit3	6.74137	8.03457	9.68387	2.13e-12	2.18e-09
Zbp1	6.28898	4.39181	9.64004	2.43e-12	2.23e-09
Lcn2	8.70901	6.74539	9.6334	2.49e-12	2.23e-09
Irf1	5.07753	4.62165	9.61487	2.61e-12	2.23e-09
Tgtp2	6.23244	5.30003	9.60946	2.66e-12	2.23e-09
H2-Q6	5.93902	4.4908	9.54695	3.2e-12	2.56e-09
Ifit1	6.78493	6.39608	9.52977	3.37e-12	2.58e-09
Cxcl10	10.2377	7.28898	9.51532	3.55e-12	2.62e-09
Irgm1	6.17058	7.21026	9.41272	4.76e-12	3.38e-09
Ccl5	8.95407	5.73605	9.38731	5.17e-12	3.51e-09
Isg15	8.12139	7.66297	9.37605	5.33e-12	3.51e-09
Oas1a	6.20887	5.04135	9.3393	5.93e-12	3.77e-09
Mx1	6.72216	4.45831	9.26589	7.4e-12	4.55e-09
Ch25h	4.51697	3.66474	9.24194	7.94e-12	4.59e-09
Trim21	3.65431	3.45682	9.24065	7.97e-12	4.59e-09
Ccl4	7.61827	4.80102	9.21252	8.7e-12	4.86e-09
Gzmb	6.87128	3.73937	9.19587	9.13e-12	4.93e-09
Gbp2	7.54067	6.7805	9.18372	9.49e-12	4.93e-09
H2-T23	5.70324	8.20746	9.17805	9.63e-12	4.93e-09
Ifi204	6.12433	4.3885	9.1545	1.03e-11	5.15e-09
Oasl1	6.48225	4.58807	9.14025	1.08e-11	5.24e-09
Ifi44	5.67877	4.48821	9.11272	1.17e-11	5.54e-09
Rsad2	6.96137	5.36608	9.09495	1.24e-11	5.71e-09
Ccl7	6.7706	4.35467	9.04269	1.45e-11	6.52e-09
Slfn8	3.9645	3.23205	9.01777	1.56e-11	6.86e-09
Il12rb1	4.02649	3.6446	9.00956	1.6e-11	6.87e-09
Ifih1	3.7463	3.55075	8.98895	1.7e-11	7.14e-09
Ccl2	8.44634	5.67199	8.96248	1.86e-11	7.39e-09
Bst2	6.5414	7.96612	8.95864	1.87e-11	7.39e-09
Phf11d	5.6971	4.12264	8.95619	1.88e-11	7.39e-09
Lgals3bp	5.26398	8.31229	8.92424	2.08e-11	7.97e-09
H2-Q4	6.95536	7.15953	8.91208	2.16e-11	8.12e-09
Psmb8	6.54183	6.64455	8.90256	2.22e-11	8.18e-09
Plac8	7.78287	5.30253	8.89541	2.27e-11	8.22e-09
Phf11b	6.24459	4.55511	8.88687	2.33e-11	8.25e-09
Batf2	4.65078	3.31911	8.84818	2.62e-11	9.1e-09
Gbp8	3.87476	2.62818	8.80886	2.95e-11	1.01e-08
Ifit3b	6.06475	6.93161	8.80324	3e-11	1.01e-08
Parp10	4.2203	3.64328	8.76912	3.33e-11	1.08e-08
Gbp3	5.27663	4.74887	8.76746	3.35e-11	1.08e-08
Cst7	4.9682	2.9301	8.75673	3.46e-11	1.1e-08
Nkg7	5.3129	2.96874	8.72684	3.79e-11	1.18e-08
Psmb9	5.85111	5.83102	8.72171	3.85e-11	1.18e-08
Rtp4	5.30683	5.70481	8.70873	4.01e-11	1.21e-08
Ifi47	5.57612	4.3297	8.68077	4.37e-11	1.3e-08
Mx2	4.60185	3.84086	8.64724	4.84e-11	1.4e-08
Ifit2	6.27211	6.44036	8.64203	4.93e-11	1.4e-08
Ifi205	6.33963	4.03602	8.64113	4.94e-11	1.4e-08
Socs1	3.8078	3.14802	8.62247	5.23e-11	1.46e-08
Ifi27l2a	7.1199	6.56538	8.59542	5.69e-11	1.57e-08
Apol9b	3.7641	3.0237	8.53143	6.92e-11	1.84e-08
H2-Q5	4.52721	3.48627	8.52431	7.07e-11	1.84e-08
H2-Q8	6.03243	4.84568	8.52432	7.08e-11	1.84e-08
Mnda	5.50667	3.62323	8.52321	7.1e-11	1.84e-08
Parp14	4.34318	4.17357	8.48783	7.92e-11	2.03e-08
Ccl12	7.48401	5.75903	8.48349	8.05e-11	2.03e-08
Gbp9	4.06788	4.17809	8.46722	8.44e-11	2.1e-08
Apol9a	4.06277	3.04477	8.46183	8.58e-11	2.11e-08
Trim30a	4.73342	4.43522	8.4568	8.72e-11	2.11e-08
Hcar2	4.62725	3.08557	8.42145	9.72e-11	2.33e-08
Eif2ak2	4.11041	4.69274	8.40056	1.04e-10	2.45e-08
H2-Q7	5.42681	4.03267	8.35556	1.19e-10	2.79e-08
Gbp4	4.92423	3.72	8.31783	1.34e-10	3.08e-08
Fcgr4	5.87025	4.10873	8.31555	1.35e-10	3.08e-08
Socs3	5.07175	4.63952	8.27906	1.51e-10	3.4e-08
Stat1	3.8007	5.01244	8.25691	1.62e-10	3.6e-08
Pyhin1	4.98593	3.46866	8.24831	1.67e-10	3.66e-08
Slfn9	3.17952	2.78036	8.23811	1.72e-10	3.73e-08
Cxcl9	7.10461	4.43915	8.19273	1.99e-10	4.26e-08
Ube2l6	5.59199	6.35721	8.18819	2.01e-10	4.26e-08
Dhx58	5.02956	4.54478	8.12249	2.47e-10	5.17e-08
Ddx58	4.48366	4.78067	8.10317	2.62e-10	5.43e-08
Bcl3	3.83452	3.31664	8.07925	2.83e-10	5.79e-08
Tap2	4.01987	5.83905	8.03624	3.24e-10	6.56e-08
Isg20	4.40083	3.28485	7.93397	4.46e-10	8.95e-08
H2-K1	5.51921	7.97911	7.90499	4.89e-10	9.7e-08
Oas1g	4.47568	3.31245	7.89071	5.12e-10	1e-07
Il1rn	5.1947	3.15135	7.87045	5.46e-10	1.06e-07
H2-D1	5.09761	9.42338	7.8395	6.02e-10	1.16e-07
C1rb	3.83121	3.05904	7.82044	6.39e-10	1.21e-07
Gzma	5.06296	3.26689	7.816	6.48e-10	1.22e-07
Ifitm3	5.41348	8.93869	7.81124	6.58e-10	1.23e-07
H2-T9	5.29365	6.48679	7.76617	7.59e-10	1.4e-07
H2-Q9	5.62008	3.82666	7.73707	8.32e-10	1.52e-07
Trim30d	3.0907	2.94859	7.72479	8.65e-10	1.56e-07
Herc6	3.67707	4.50436	7.71088	9.04e-10	1.62e-07
Apol6	2.91561	1.96348	7.69225	9.59e-10	1.7e-07
C3	5.21557	4.20728	7.66067	1.06e-09	1.85e-07
Xaf1	4.47527	4.53974	7.65893	1.07e-09	1.85e-07
Il2rb	3.8643	2.6777	7.60885	1.25e-09	2.15e-07
C1ra	4.8937	4.59155	7.56804	1.42e-09	2.43e-07
Ddx60	3.05428	2.85101	7.56207	1.45e-09	2.45e-07
Dtx3l	3.69751	4.19272	7.54915	1.51e-09	2.53e-07
Tor3a	4.50813	5.5624	7.5454	1.53e-09	2.54e-07
Casp4	4.58174	3.48289	7.52965	1.61e-09	2.64e-07
Ms4a4c	5.96434	3.79285	7.5286	1.62e-09	2.64e-07
Parp9	4.23898	4.73707	7.51564	1.68e-09	2.72e-07
Parp3	3.49836	3.73193	7.50597	1.73e-09	2.78e-07
Ifi35	4.83965	5.56041	7.49957	1.77e-09	2.81e-07
Lat	3.35854	2.35534	7.46121	2e-09	3.15e-07
D17H6S56E-5	3.81197	4.09125	7.45819	2.02e-09	3.16e-07
Ms4a4b	4.80034	2.90276	7.45097	2.07e-09	3.19e-07
Tapbp	4.25054	6.40564	7.44952	2.08e-09	3.19e-07
Phf11a	4.49974	3.00029	7.44473	2.11e-09	3.21e-07
Cfb	5.62425	3.93924	7.43516	2.18e-09	3.29e-07
Cmpk2	3.7156	6.76656	7.40629	2.39e-09	3.57e-07
Xdh	3.50142	4.24505	7.37997	2.59e-09	3.86e-07
AI607873	4.38441	3.21487	7.36654	2.71e-09	4e-07
Cd3d	3.47845	2.18468	7.32585	3.09e-09	4.51e-07
Cd2	3.46131	2.27456	7.31545	3.19e-09	4.63e-07
Slamf8	3.88673	2.65181	7.31199	3.23e-09	4.65e-07
Tgm1	3.69228	2.43429	7.29907	3.36e-09	4.81e-07
Zc3hav1	3.03593	3.15748	7.29231	3.44e-09	4.87e-07
Cd8b1	3.42794	2.08564	7.24249	4.03e-09	5.67e-07
Ccl3	6.80724	4.9319	7.23952	4.09e-09	5.71e-07
Tspo	5.496	6.73091	7.23498	4.13e-09	5.73e-07
Ms4a6d	5.34404	4.49193	7.22265	4.3e-09	5.92e-07
Slfn2	5.65028	5.44787	7.20656	4.53e-09	6.19e-07
C4b	4.19668	6.29914	7.19478	4.7e-09	6.37e-07
Lilrb4a	5.29313	3.51336	7.14067	5.6e-09	7.52e-07
Uba7	3.80386	4.12353	7.13852	5.63e-09	7.52e-07
Irf9	2.8159	4.39611	7.13632	5.67e-09	7.52e-07
Serpina3n	4.81873	7.72743	7.13375	5.72e-09	7.53e-07
Ctsw	2.81664	2.02498	7.07248	6.97e-09	9.11e-07
Oas3	3.78388	2.73428	7.05058	7.48e-09	9.7e-07
Samd9l	4.08328	4.25454	7.03921	7.75e-09	1e-06
AW112010	5.5665	5.43554	6.99117	9.06e-09	1.16e-06
Parp12	3.78121	5.28962	6.98547	9.22e-09	1.17e-06
Mlkl	3.42843	2.59523	6.98387	9.27e-09	1.17e-06
Plekha4	4.17247	4.0576	6.98074	9.36e-09	1.17e-06
Lgals9	4.69909	5.94808	6.95778	1.01e-08	1.26e-06
Serping1	4.76186	6.57607	6.95295	1.02e-08	1.26e-06
Slc15a3	4.81886	4.34879	6.95187	1.03e-08	1.26e-06
Bcl2a1d	4.945	3.83224	6.94519	1.05e-08	1.28e-06
Ms4a6c	4.88666	3.7054	6.93481	1.09e-08	1.32e-06
Saa3	8.11089	5.75545	6.93056	1.11e-08	1.34e-06
Tlr2	4.5749	4.34927	6.89168	1.25e-08	1.49e-06
Tapbpl	2.93197	5.29879	6.88279	1.28e-08	1.52e-06
Scimp	4.14091	2.69917	6.88273	1.29e-08	1.52e-06
Il18bp	4.98568	4.69984	6.84845	1.44e-08	1.69e-06
Stat2	3.17497	5.82033	6.84443	1.45e-08	1.7e-06
B2m	4.42294	10.4178	6.83476	1.5e-08	1.74e-06
Slfn1	4.72343	3.11056	6.82499	1.55e-08	1.79e-06
Serpina3f	2.95667	2.32463	6.773	1.83e-08	2.1e-06
Trim34a	3.0784	3.95085	6.75074	1.97e-08	2.24e-06
Ubd	4.77206	2.74703	6.74179	2.03e-08	2.29e-06
Cxcl13	4.42887	3.11791	6.72805	2.12e-08	2.38e-06
Apod	3.69182	8.98327	6.72402	2.15e-08	2.4e-06
Gm6548	3.53105	4.62783	6.7227	2.16e-08	2.4e-06
Gm4841	4.03562	2.87716	6.71263	2.23e-08	2.46e-06
Apobec3	2.89366	2.89675	6.64206	2.8e-08	3.08e-06
Cebpd	3.44614	4.44009	6.63989	2.82e-08	3.08e-06
Gbp11	3.58951	2.63147	6.63488	2.87e-08	3.11e-06
Rbm3	2.91536	6.1818	6.63111	2.9e-08	3.13e-06
Tnfsf10	3.03849	3.38623	6.62675	2.95e-08	3.16e-06
Amica1	3.17705	2.5756	6.62175	2.99e-08	3.19e-06
Lrg1	3.54459	4.37527	6.6009	3.2e-08	3.38e-06
Tnfaip2	4.15655	3.75633	6.60067	3.21e-08	3.38e-06
Apol10b	2.27235	2.27402	6.5387	3.92e-08	4.11e-06
Nmi	3.31915	3.70775	6.53342	3.99e-08	4.15e-06
Ms4a6b	4.53385	3.94627	6.52197	4.14e-08	4.27e-06
Il12b	4.59832	3.57925	6.52123	4.15e-08	4.27e-06
Il27	3.88335	2.69461	6.50969	4.31e-08	4.41e-06
Tgm2	3.95899	6.11359	6.50212	4.41e-08	4.5e-06
Acod1	5.06056	3.27616	6.50018	4.45e-08	4.5e-06
Gm12185	2.36431	1.95543	6.46881	4.92e-08	4.96e-06
Epsti1	3.26895	2.91264	6.46653	4.96e-08	4.97e-06
Icam1	4.72658	5.19041	6.45176	5.2e-08	5.18e-06
Ptx3	4.36761	3.15896	6.44534	5.31e-08	5.26e-06
Sp110	3.71064	3.44497	6.43919	5.42e-08	5.34e-06
Plscr2	2.66985	3.14715	6.3789	6.59e-08	6.46e-06
H2-L	3.27655	2.92164	6.37249	6.73e-08	6.56e-06
Trex1	3.32465	5.67924	6.36382	6.92e-08	6.72e-06
Trim25	3.12181	4.4521	6.35043	7.23e-08	6.98e-06
Icos	2.63821	1.8041	6.34203	7.43e-08	7.13e-06
Helz2	2.87531	3.24835	6.33928	7.5e-08	7.16e-06
Cd69	3.89752	2.63508	6.3295	7.74e-08	7.36e-06
Rbm43	2.18017	4.29245	6.30989	8.25e-08	7.8e-06
Myd88	3.17734	5.16014	6.30503	8.38e-08	7.88e-06
Tmem140	3.98809	4.12163	6.28264	9.01e-08	8.44e-06
Sp140	3.93209	3.40729	6.26441	9.57e-08	8.91e-06
Gpr84	3.55781	3.4023	6.26262	9.62e-08	8.91e-06
Cybb	3.96543	3.14818	6.23654	1.05e-07	9.66e-06
Psmb10	3.47364	7.99096	6.22479	1.09e-07	9.98e-06
Glipr2	4.27369	5.09383	6.20049	1.18e-07	1.07e-05
Hmox1	4.29205	5.63276	6.19908	1.18e-07	1.07e-05
Ifng	4.17309	2.61265	6.19474	1.2e-07	1.08e-05
Psme1	3.37398	8.31021	6.13483	1.46e-07	1.31e-05
Fam26f	3.85684	3.06208	6.12387	1.51e-07	1.35e-05
Tmem106a	3.53478	3.49912	6.12179	1.52e-07	1.36e-05
Samhd1	3.39165	4.6559	6.10034	1.63e-07	1.44e-05
H2-Q1	3.53724	3.64732	6.10012	1.63e-07	1.44e-05
Cxcl16	4.58322	4.19259	6.04775	1.94e-07	1.7e-05
Plin4	3.24736	3.70441	6.03632	2.01e-07	1.76e-05
Cytip	2.43627	1.89916	6.01092	2.18e-07	1.9e-05
Pml	2.37865	3.30147	5.98	2.41e-07	2.09e-05
AB124611	3.85291	2.86545	5.95648	2.61e-07	2.25e-05
Bcl2a1a	4.31356	3.76139	5.94446	2.71e-07	2.33e-05
BC094916	2.74167	2.02947	5.91597	2.97e-07	2.54e-05
Tifa	3.58714	5.11397	5.88231	3.32e-07	2.82e-05
Oas2	3.02834	2.56616	5.86768	3.48e-07	2.94e-05
Slc10a6	3.31553	2.71356	5.8499	3.69e-07	3.1e-05
H2-T22	3.53841	5.11067	5.84759	3.72e-07	3.1e-05
C1s1	2.83251	2.77003	5.84715	3.72e-07	3.1e-05
Serpina3i	3.11353	2.54098	5.83709	3.85e-07	3.18e-05
Tigit	2.59141	1.80165	5.83667	3.85e-07	3.18e-05
Hck	3.54529	3.7343	5.8261	3.99e-07	3.28e-05
Chil3	7.5081	5.12021	5.81703	4.17e-07	3.41e-05
Sp100	2.55625	2.94003	5.79779	4.37e-07	3.56e-05
Treml2	2.90018	2.53855	5.78022	4.63e-07	3.76e-05
Il4ra	2.84299	4.18479	5.76011	4.94e-07	3.99e-05
H2-M3	3.46349	4.68936	5.74443	5.2e-07	4.19e-05
Ifi30	4.57135	5.56666	5.73289	5.4e-07	4.32e-05
Cd52	5.53385	6.12366	5.73296	5.41e-07	4.32e-05
Pla1a	3.17369	3.5703	5.70028	6e-07	4.77e-05
Cd8a	2.32316	1.63942	5.69585	6.09e-07	4.82e-05
Pik3ap1	3.82474	4.16069	5.69447	6.12e-07	4.82e-05
Lck	2.43388	2.41127	5.675	6.51e-07	5.11e-05
Zc3h12a	2.54847	2.63323	5.66724	6.68e-07	5.22e-05
Bcl2a1b	4.59812	4.82643	5.66619	6.71e-07	5.22e-05
Lgals3	5.14989	4.02729	5.65748	6.91e-07	5.35e-05
Cxcl11	3.54133	2.58188	5.64218	7.25e-07	5.59e-05
Birc3	3.04611	3.54743	5.62787	7.59e-07	5.83e-05
Gpr65	2.54088	2.25696	5.62152	7.75e-07	5.93e-05
Cd72	3.42743	2.57709	5.61843	7.83e-07	5.96e-05
Fcgr1	3.83607	4.6194	5.57784	8.93e-07	6.78e-05
Gsdmd	3.55626	4.08208	5.57554	9e-07	6.8e-05
Srgn	4.4336	6.6106	5.56873	9.21e-07	6.93e-05
Tnf	3.20808	2.60259	5.55144	9.73e-07	7.29e-05
C2	3.30855	4.0191	5.54915	9.8e-07	7.32e-05
Trim56	2.47928	3.26133	5.54605	9.9e-07	7.36e-05
Timp1	4.26642	3.4911	5.52503	1.06e-06	7.85e-05
Gm15056	4.82398	2.19434	5.51119	1.11e-06	8.19e-05
Slfn4	3.59568	2.67965	5.48901	1.19e-06	8.72e-05
Trib2	-1.76368	4.65099	-5.48827	1.19e-06	8.72e-05
Il2rg	3.56372	3.20059	5.4812	1.22e-06	8.91e-05
Ly6i	4.71572	3.02803	5.47757	1.24e-06	8.96e-05
9930111J21Rik1	2.3928	2.70116	5.47646	1.24e-06	8.96e-05
Cd3g	3.05757	1.92951	5.4755	1.24e-06	8.96e-05
H2-T24	2.54941	3.45053	5.47055	1.26e-06	9.07e-05
Il1b	3.91853	2.92532	5.46702	1.28e-06	9.12e-05
Ccrl2	3.27818	2.80644	5.46652	1.28e-06	9.12e-05
Trim12a	3.10316	4.09567	5.44319	1.38e-06	9.8e-05
Rgs1	4.07105	3.04436	5.43787	1.41e-06	9.94e-05
F830016B08Rik	2.50532	2.15134	5.41936	1.49e-06	0.000105055
Steap4	2.43969	2.64875	5.41344	1.52e-06	0.000106679
Rab20	3.83468	3.80205	5.40445	1.57e-06	0.000109438
Tnfrsf1a	2.80916	5.98458	5.40224	1.58e-06	0.000109786
Prf1	2.77097	1.92952	5.38625	1.66e-06	0.000115181
Dnase1l3	2.87333	2.04198	5.38082	1.69e-06	0.000116784
Lilr4b	3.73102	2.52444	5.37594	1.72e-06	0.000118216
Fgl2	3.61026	3.75386	5.35721	1.83e-06	0.000124937
Pnp	2.8516	5.90529	5.35649	1.83e-06	0.000124937
Osmr	2.56597	3.03	5.34729	1.89e-06	0.000128237
Psme2	2.99559	6.8107	5.31602	2.09e-06	0.000141033
AA467197	5.53684	4.12315	5.31696	2.09e-06	0.000141033
Ly6c2	5.99189	5.75815	5.31527	2.11e-06	0.000141663
H2-DMb1	3.16679	3.86343	5.29751	2.21e-06	0.000148425
Mvp	3.23347	5.02885	5.29594	2.23e-06	0.000148643
Csf2rb	2.95506	2.89292	5.29454	2.24e-06	0.000148771
Mndal	3.83426	3.56033	5.28921	2.27e-06	0.000150846
Ly6a	3.38221	5.81458	5.27971	2.35e-06	0.000154955
A2m	2.81733	4.15534	5.27494	2.38e-06	0.00015679
Themis2	3.70913	3.44628	5.27334	2.39e-06	0.000157068
Cd300lf	3.35783	2.67835	5.2609	2.49e-06	0.000162904
Ptprcap	3.14223	2.46968	5.2459	2.62e-06	0.000170368
Mpeg1	3.64166	6.19913	5.2426	2.64e-06	0.000171608
Psme2b	1.96399	2.40142	5.22618	2.79e-06	0.000180273
Pdcd1	2.76499	2.0464	5.22309	2.81e-06	0.000181445
Cd3e	2.50534	1.76313	5.21162	2.92e-06	0.000187621
Apobec1	3.00106	3.23783	5.19582	3.07e-06	0.000196627
Batf	2.85433	2.66566	5.19483	3.08e-06	0.000196627
Slamf7	3.0333	2.13329	5.19384	3.09e-06	0.000196627
Ccl19	3.83578	4.30295	5.18741	3.16e-06	0.000200104
Trafd1	2.63917	6.23637	5.18542	3.18e-06	0.000200648
Daxx	2.57616	5.23393	5.18072	3.23e-06	0.00020301
Tnfrsf4	2.38839	2.51966	5.16747	3.37e-06	0.000211138
Irf8	3.06169	3.60669	5.15828	3.47e-06	0.000216743
Itgax	3.56955	2.92648	5.14768	3.59e-06	0.000222894
Serpina3g	3.95663	3.76059	5.1476	3.59e-06	0.000222894
Map3k8	2.62439	2.90936	5.14544	3.61e-06	0.0002236
Tubb6	3.2939	3.63326	5.12129	3.91e-06	0.000240865
Rnf135	2.37044	4.27957	5.11552	3.98e-06	0.000244535
Ifnb1	3.02833	2.52401	5.10129	4.17e-06	0.000255133
Casp12	2.18027	2.64766	5.09721	4.22e-06	0.000257634
Gm12216	2.43938	2.69223	5.09388	4.27e-06	0.000259545
Slamf9	3.72928	3.72807	5.08512	4.39e-06	0.000265975
Galnt15	3.02739	3.62545	5.08371	4.41e-06	0.000265975
Siglec1	2.49343	2.36759	5.0832	4.41e-06	0.000265975
Aim1	1.86335	2.29864	5.07342	4.56e-06	0.000273562
Dusp2	3.01123	3.27055	5.06653	4.66e-06	0.000278777
H2-Ab1	4.49003	4.77395	5.06104	4.75e-06	0.000283195
Plaur	3.79333	3.81852	5.04982	4.92e-06	0.000292313
Upp1	3.16864	3.08704	5.04518	4.99e-06	0.000295658
Casp1	3.36589	3.83768	5.03698	5.12e-06	0.000302583
Pim1	3.07599	4.36545	5.0231	5.35e-06	0.00031531
Ms4a4a	3.41658	3.00655	5.02087	5.39e-06	0.000316591
Sbno2	2.62026	4.74681	5.01366	5.52e-06	0.000322921
Fcgr2b	3.57528	4.13964	5.0092	5.6e-06	0.000326596
Vwa5a	2.11215	3.98948	5.00757	5.63e-06	0.000327204
Angptl4	3.32959	4.69885	5.00493	5.67e-06	0.000328293
Slpi	4.98688	3.14127	5.00557	5.68e-06	0.000328293
Rac2	3.43601	3.78787	5.00069	5.75e-06	0.000331398
Cyp4f18	4.00641	2.71444	4.98833	5.99e-06	0.000343861
Ctla4	2.24346	1.71244	4.98104	6.12e-06	0.000350684
Erap1	2.26652	4.45776	4.9796	6.15e-06	0.00035121
Cebpb	2.28284	3.01013	4.97808	6.18e-06	0.000351834
Cd74	4.24062	5.08835	4.94339	6.92e-06	0.000392289
Zbtb32	2.38742	1.85301	4.9333	7.13e-06	0.00040349
Ptpn22	2.25427	2.14224	4.92444	7.34e-06	0.000413808
LOC100038947	3.78991	2.49303	4.92319	7.37e-06	0.000414354
Ccl8	2.94341	2.38793	4.9216	7.41e-06	0.000415043
Ccr1	3.89697	2.9486	4.88535	8.32e-06	0.000464754
Fam46c	2.74675	2.82175	4.8841	8.35e-06	0.000464958
Itprip	2.01327	2.51196	4.87563	8.58e-06	0.000476238
Gpr18	2.56376	2.02787	4.86819	8.78e-06	0.000486206
H2-T10	2.5367	2.49891	4.86223	8.95e-06	0.000494039
Fcer1g	3.97427	7.23138	4.85137	9.27e-06	0.000510245
Sfrp1	2.51054	4.08712	4.84071	9.59e-06	0.000525736
Osm	2.65262	2.05665	4.8399	9.61e-06	0.000525736
Csf1	2.14661	4.16534	4.83261	9.84e-06	0.000536477
Il10	2.49664	1.79511	4.82841	9.97e-06	0.00054208
Tmem252	3.13736	3.74185	4.82716	1e-05	0.00054268
Cirbp	2.00147	8.1192	4.79833	1.1e-05	0.000592976
Fas	2.50692	3.16417	4.79734	1.1e-05	0.000593106
Msr1	2.6369	2.18939	4.79514	1.11e-05	0.000595532
AA619741	2.59701	2.19985	4.7932	1.11e-05	0.000597472
Gm5431	2.52473	2.42327	4.79139	1.12e-05	0.00059917
Armcx6	2.46324	4.42883	4.78167	1.16e-05	0.000615276
Slc11a1	3.0989	3.67597	4.78124	1.16e-05	0.000615276
Pirb	3.73831	3.01425	4.77726	1.17e-05	0.000621542
Olfr56	1.99355	1.88152	4.75855	1.24e-05	0.000657375
Gpr17	-2.71964	5.11105	-4.74731	1.29e-05	0.00067928
Gadd45b	2.66764	6.02433	4.72838	1.37e-05	0.000719219
Tgfbi	4.5401	5.10436	4.72166	1.4e-05	0.000734346
Rhoj	2.77079	4.46156	4.70946	1.45e-05	0.000759312
Itgb2	3.19458	4.47042	4.70176	1.49e-05	0.000775889
C4a	2.1275	2.72399	4.69712	1.51e-05	0.000785082
Mocos	2.11038	2.87093	4.68399	1.58e-05	0.000816059
4933412E12Rik	2.28117	3.29294	4.68082	1.59e-05	0.000821958
Znfx1	2.2481	5.29429	4.67553	1.62e-05	0.00083347
Clic1	3.08131	6.55892	4.66884	1.65e-05	0.000848962
Pycard	3.03243	3.858	4.64601	1.78e-05	0.000909869
Samsn1	2.69723	3.13607	4.63773	1.82e-05	0.000931316
Igsf6	3.17175	3.15246	4.63648	1.83e-05	0.000932482
Il1a	2.85772	2.67635	4.63186	1.86e-05	0.000943481
Gfap	2.8593	8.49914	4.62038	1.93e-05	0.000975574
Plbd1	3.59316	2.54728	4.61161	1.98e-05	0.00100051
Myo1g	2.45302	2.47581	4.61057	1.99e-05	0.00100066
Il1r2	4.47392	3.82549	4.60433	2.03e-05	0.00102027
Cd53	3.36962	4.61681	4.59808	2.07e-05	0.00103536
Fpr2	3.50533	2.64873	4.58947	2.12e-05	0.001061
Icosl	2.37436	4.53552	4.58373	2.16e-05	0.00107709
Runx3	2.9515	2.06769	4.58267	2.17e-05	0.00107781
Pnp2	2.68002	4.23856	4.57995	2.19e-05	0.00108411
Hpx	3.98901	3.48727	4.57898	2.2e-05	0.00108567
Ctss	2.86151	7.784	4.57302	2.24e-05	0.00110169
Rab19	1.92533	1.85841	4.57228	2.24e-05	0.00110169
Ifitm2	2.79899	7.06054	4.56541	2.29e-05	0.00112274
Map3k6	2.12467	3.42563	4.5518	2.39e-05	0.00116655
BC147527	2.83776	2.45363	4.55154	2.39e-05	0.00116655
Plscr1	2.63402	3.70808	4.5479	2.42e-05	0.0011768
Cd14	3.13746	4.35917	4.54129	2.47e-05	0.00119842
Wfdc17	4.85991	3.70058	4.51854	2.67e-05	0.00128988
Rasa4	2.51002	3.49094	4.51089	2.72e-05	0.00131124
H2-K2	2.61422	3.45768	4.5056	2.76e-05	0.00132968
Gm11127	2.32814	2.17709	4.50465	2.77e-05	0.00133014
Gpr171	1.96249	1.62769	4.5032	2.78e-05	0.00133271
Ptprc	2.42731	2.3165	4.50008	2.81e-05	0.00134234
Lacc1	2.58684	3.91876	4.49822	2.83e-05	0.00134669
Tbx21	1.69769	1.69818	4.4968	2.84e-05	0.00134918
Smim3	2.7821	5.37525	4.4865	2.93e-05	0.00138982
Pnpla2	1.97809	4.68421	4.47432	3.05e-05	0.00144007
Cyp1b1	2.29935	3.21318	4.44838	3.3e-05	0.00155757
H2-Eb1	3.36317	4.01543	4.44318	3.36e-05	0.00157948
Gadd45g	2.72279	6.6585	4.44082	3.38e-05	0.00158669
Plek	2.64321	4.70866	4.43992	3.39e-05	0.0015871
Gpnmb	3.19523	3.34357	4.43165	3.48e-05	0.00162377
Capg	2.94901	3.21482	4.43099	3.49e-05	0.00162377
Tagln2	2.69899	6.29726	4.42367	3.57e-05	0.0016566
Dock2	2.0541	2.81109	4.42293	3.58e-05	0.0016566
Lrrc25	3.70107	3.65038	4.41793	3.64e-05	0.00167959
Tlr3	2.25042	4.58657	4.40915	3.73e-05	0.00172062
Ifitm1	2.85132	4.3653	4.40489	3.78e-05	0.0017393
9930111J21Rik2	1.88094	2.12736	4.40031	3.84e-05	0.0017598
H2-Aa	4.0126	4.85472	4.39263	3.94e-05	0.00180059
Mmp3	3.52826	2.86074	4.38293	4.05e-05	0.0018493
Cyba	3.48845	5.49109	4.38153	4.07e-05	0.00185268
Spi1	3.25598	4.76775	4.37644	4.13e-05	0.00187717
Ifit1bl1	3.38381	3.47492	4.37524	4.15e-05	0.00187977
Ctla2a	3.29614	4.45466	4.37284	4.18e-05	0.00188903
Lcp2	2.73796	3.63062	4.36775	4.25e-05	0.00191399
Arhgap9	2.04568	2.15396	4.36245	4.32e-05	0.001941
Hspb6	2.25104	5.23332	4.36137	4.33e-05	0.00194276
Gzmk	2.33203	1.61775	4.36001	4.35e-05	0.00194623
Fermt3	2.49218	4.04545	4.35734	4.39e-05	0.00195769
Clec4e	3.77347	2.55998	4.35001	4.49e-05	0.00199982
Gimap6	2.29114	4.33297	4.34218	4.6e-05	0.00204208
Csrnp1	2.62035	5.20321	4.33348	4.72e-05	0.00209289
Il21r	2.71803	3.27834	4.32994	4.77e-05	0.00211088
Gimap9	1.79231	2.06851	4.31412	5.01e-05	0.00221152
Cd180	3.47728	3.7232	4.3098	5.08e-05	0.00223705
C1qb	2.59603	8.73035	4.30687	5.13e-05	0.00225093
Spsb1	2.02306	5.66171	4.29893	5.26e-05	0.00229719
Arid5a	1.99444	2.56819	4.2983	5.27e-05	0.00229719
Cd48	2.66256	3.03181	4.298	5.27e-05	0.00229719
Rnf31	1.73209	5.45569	4.29182	5.37e-05	0.00233152
Sell	3.14297	2.45436	4.29172	5.37e-05	0.00233152
Lcp1	2.35377	3.82001	4.27817	5.6e-05	0.00242506
Cdkn1a	2.81855	6.04507	4.27718	5.62e-05	0.00242686
Maff	2.03335	2.38178	4.27239	5.7e-05	0.00245719
Ugt1a6a	1.93706	2.97673	4.27159	5.72e-05	0.00245747
Nfkbia	2.35276	6.94421	4.26735	5.79e-05	0.00248411
Ms4a8a	3.45166	2.46729	4.26543	5.83e-05	0.00249423
Ctsc	2.48249	3.23805	4.2594	5.94e-05	0.00253393
Sdcbp2	2.33507	3.09822	4.25249	6.07e-05	0.00258256
Nampt	2.02259	6.25591	4.24969	6.12e-05	0.0025989
Elf4	2.29213	2.51924	4.24607	6.19e-05	0.00261678
Il6	2.38671	2.22065	4.24597	6.19e-05	0.00261678
Hcls1	3.07473	4.75329	4.2407	6.29e-05	0.00265383
Ucp2	2.53898	7.56878	4.23993	6.3e-05	0.00265383
Txnip	2.77823	5.53702	4.23232	6.45e-05	0.00271058
Slfn5	2.6723	4.26257	4.22942	6.51e-05	0.00272866
Ifi203	2.29291	2.16681	4.21883	6.73e-05	0.0028125
Grn	2.55292	7.91099	4.21129	6.89e-05	0.00287198
Ugt8a	-2.36424	5.47795	-4.20807	6.95e-05	0.002894
Clec4a1	3.42388	3.30277	4.20269	7.07e-05	0.00293706
Shisa5	1.85636	6.20549	4.20016	7.12e-05	0.00295179
Cp	2.42757	3.99957	4.19917	7.15e-05	0.00295417
Cd5	1.50365	1.46998	4.19245	7.3e-05	0.003009
Cxcl1	2.71197	2.56987	4.18803	7.4e-05	0.00304336
Mt2	2.69494	10.7085	4.18073	7.56e-05	0.00310529
Ctsz	2.46856	7.55935	4.17729	7.64e-05	0.00313119
Npr1	2.15586	3.58303	4.17233	7.76e-05	0.00317204
Ms4a4d	2.41936	2.23778	4.16943	7.83e-05	0.00319333
Itgb7	2.05942	2.45184	4.16564	7.92e-05	0.00322348
Stat3	2.1332	5.02052	4.15819	8.1e-05	0.00329062
Casp7	2.1034	3.59327	4.15483	8.19e-05	0.00331724
Ifitm6	3.281	2.86545	4.15242	8.25e-05	0.00333569
Ell3	2.16245	1.85565	4.14922	8.33e-05	0.00335993
Stx11	2.09239	2.04939	4.1478	8.36e-05	0.00336717
Nfkbie	2.5117	3.20581	4.13486	8.7e-05	0.0034955
Klrg2	1.72599	2.24856	4.13232	8.77e-05	0.003515
Msn	2.57146	6.10963	4.12903	8.86e-05	0.00354187
Bst1	2.72723	2.44939	4.12833	8.88e-05	0.00354187
Csf2rb2	2.14575	2.12067	4.1277	8.9e-05	0.00354187
Atf3	3.19695	4.1706	4.12653	8.93e-05	0.00354791
Bid	1.95093	5.25429	4.1235	9.01e-05	0.00357161
Pydc3	2.70141	2.44467	4.12286	9.03e-05	0.00357161
Il3ra	2.2862	3.02539	4.12023	9.1e-05	0.00359256
Cd244	2.15509	1.92609	4.11723	9.18e-05	0.00361123
Gimap3	2.14683	1.8221	4.11713	9.19e-05	0.00361123
Fcgr3	2.27756	6.25172	4.11081	9.37e-05	0.00367369
Mafk	2.10818	5.02458	4.07993	0.000102891	0.00402739
P2ry10	1.617	1.48162	4.07854	0.000103329	0.00403597
Fgr	2.67083	2.53089	4.07156	0.000105549	0.00411394
Ccr2	2.33547	2.10611	4.06303	0.000108318	0.00421298
Sct	2.74334	2.43425	4.05949	0.000109496	0.00424983
Trim14	2.03772	2.66805	4.05505	0.000110974	0.00429163
Irf5	2.65331	3.21358	4.05487	0.000111039	0.00429163
Rhoc	2.40811	5.82428	4.05272	0.000111762	0.00431056
Tarm1	3.31379	2.55273	4.05141	0.000112264	0.00432088
C5ar1	2.02296	2.2326	4.03663	0.000117353	0.00450735
AI662270	2.35883	2.17725	4.03036	0.000119607	0.00458435
Ogfr	2.03968	7.04762	4.02759	0.000120614	0.00461338
Nfkb2	1.85929	2.62543	4.02387	0.00012198	0.00465595
Cd40	2.44648	2.26658	4.02221	0.000122595	0.00466974
Gimap5	1.77076	2.31706	4.00978	0.000127294	0.00483876
Padi2	-1.85744	4.3371	-4.00194	0.000130348	0.00494463
Cd86	2.76827	3.51857	3.98277	0.00013813	0.00522908
Vcam1	2.20039	6.15229	3.95475	0.000150291	0.0056778
Zfas1	2.25832	7.32238	3.9445	0.000155001	0.00583418
Pydc4	2.31947	2.09047	3.94437	0.000155063	0.00583418
Ncf4	2.75284	3.11688	3.93991	0.000157166	0.00590124
Sdc4	1.98091	7.48099	3.92393	0.000164887	0.00617856
Napsa	3.6529	3.28031	3.91918	0.000167523	0.00626463
Rhbdf2	1.94243	2.43127	3.91682	0.000168442	0.00628621
Nod1	1.7378	3.11625	3.89179	0.000181564	0.00676224
Emp1	2.33535	2.7638	3.876	0.000190348	0.00707511
C3ar1	2.72088	3.14891	3.86888	0.000194457	0.00721331
Ier3	1.69613	5.49779	3.85935	0.000200053	0.00740599
Cxcl2	2.59932	2.01285	3.85781	0.000200988	0.00742567
Tnfrsf1b	2.95296	3.84982	3.85396	0.000203347	0.0074978
S100a4	3.53548	4.74713	3.85232	0.00020458	0.0075282
Sirpb1b	2.79761	2.11549	3.84629	0.000208031	0.00763994
Pstpip1	2.5967	3.38299	3.84306	0.000210024	0.0076978
Saa1	2.26012	2.4852	3.83997	0.000211956	0.0077532
S100a6	2.76787	7.14145	3.82578	0.00022113	0.00807279
Hmgb2	2.72388	4.44712	3.8224	0.000223358	0.00813802
Slc28a2	2.96319	2.17743	3.81329	0.000229533	0.00834648
Plin2	2.60239	5.07419	3.78701	0.000248102	0.00900395
Tlr13	2.76986	3.25655	3.77529	0.000256887	0.00930446
Itgal	1.47846	1.56773	3.76975	0.000261096	0.00943838
Tnfaip3	2.44934	3.20009	3.76399	0.000265594	0.00956886
Slc43a3	2.55405	3.40883	3.7638	0.000265744	0.00956886
Arg1	2.76083	2.05997	3.75778	0.000270544	0.00972272
Eif4ebp1	2.22667	4.2485	3.75424	0.000273349	0.00980441
S100a11	3.1355	6.64028	3.7528	0.000274672	0.00983273
2025-09-01	1.99369	2.7106	3.7401	0.000284999	0.0101826
B430306N03Rik	1.96523	2.06404	3.73206	0.000291841	0.0104069
Slc30a10	-1.40698	3.1445	-3.72855	0.000294625	0.0104738
Lsmem1	1.60939	1.83873	3.72857	0.000294854	0.0104738
Lpxn	2.99946	3.53157	3.72802	0.000295449	0.0104748
Tspan4	2.18008	5.10425	3.72035	0.000302089	0.0106897
Chaf1b	1.80819	2.36885	3.71739	0.000304728	0.0107624
BC021614	1.98857	1.62102	3.69667	0.000323873	0.0114167
Arhgap30	2.33619	3.15532	3.68944	0.00033082	0.0116393
Vim	2.20704	7.4381	3.68241	0.000337717	0.0118593
Gkn3	-1.96825	2.43293	-3.6801	0.000340011	0.0119172
Snx20	2.50726	3.23874	3.67782	0.000342297	0.0119746
Il10ra	2.07988	2.90582	3.67468	0.000345449	0.0120619
Arhgap8	1.27082	1.49734	3.66596	0.000354047	0.0123388
Gpr34	-2.12027	2.85004	-3.66555	0.000354816	0.0123423
Sirpb1a	2.46313	1.96859	3.66428	0.000356145	0.0123652
Apoc2	2.71611	2.1951	3.65423	0.00036681	0.0127115
Lsp1	2.35219	2.73145	3.63759	0.000385041	0.0133182
Dok1	1.91164	2.63197	3.63413	0.000388939	0.0134279
Phyhd1	1.73698	3.71735	3.61939	0.000406006	0.0139909
Glipr1	2.57708	3.1553	3.61759	0.000408174	0.0140394
Tlr9	2.26725	2.6383	3.60785	0.000419885	0.0144153
Procr	2.26949	2.81799	3.6059	0.000422275	0.0144704
Mt1	2.1014	11.3407	3.58996	0.00044229	0.0151281
Gm4070	1.86227	1.93834	3.57661	0.000459746	0.0156826
Mov10	1.54376	2.69571	3.57598	0.000460592	0.0156826
Cxcr6	1.75944	1.4819	3.57563	0.000461054	0.0156826
Rnf125	1.94709	2.72071	3.57168	0.00046637	0.0158342
Fam60a	1.54266	2.39268	3.55175	0.000494055	0.0167434
Neurl3	2.3147	2.90156	3.54954	0.000497233	0.0168202
Ctla2b	2.05431	2.58969	3.54018	0.000510845	0.017249
Hp	3.62248	3.33708	3.53746	0.000516539	0.0174093
Oas1c	1.70377	3.04314	3.53183	0.000523302	0.0176051
Rnf225	1.72267	2.50823	3.52845	0.000528432	0.0177453
Tgif1	1.63281	2.00742	3.52715	0.000530405	0.0177792
Selp	2.21442	2.21184	3.52453	0.000534441	0.0178819
Inpp1	1.34602	5.73898	3.52308	0.000536296	0.0179115
Cnn3	1.89159	7.87816	3.52217	0.00053807	0.0179383
Tnfrsf9	1.68046	1.68097	3.52045	0.00054075	0.0179951
Cd44	1.92376	2.16708	3.51745	0.000545437	0.0181183
Gpr35	1.65831	1.69047	3.50166	0.000570778	0.018926
Tcirg1	2.03255	3.79645	3.4898	0.000590551	0.0195465
Gpr132	2.28921	1.97019	3.48697	0.000595384	0.0196712
Hsh2d	1.48651	1.81398	3.48433	0.000599897	0.0197848
Ly6e	1.80503	6.57409	3.4686	0.000627545	0.0206597
Gpr31b	2.05975	1.82885	3.4585	0.000645937	0.0212273
Nfkbiz	1.61871	2.19383	3.45167	0.000658671	0.0216072
Serpine1	2.4293	3.13652	3.44529	0.000670813	0.0219664
2010005H15Rik	2.13669	2.14354	3.44118	0.000678703	0.0221854
Mcemp1	2.66078	2.56348	3.43957	0.000681968	0.0222527
Sh2d2a	1.51392	1.47968	3.42936	0.000701956	0.0228644
Ltb	1.94093	2.29596	3.42402	0.00071271	0.0231685
Asap3	1.80186	3.48305	3.42348	0.000713804	0.0231685
Arpc1b	2.21848	6.72465	3.42202	0.000716786	0.0232244
Lat2	2.15132	2.77703	3.41921	0.000722528	0.0233693
Clec4d	2.54041	2.07321	3.41597	0.000729304	0.0235472
Tmeff1	-1.50525	6.00372	-3.41139	0.000738765	0.0237769
Ccr5	2.43062	3.60572	3.4113	0.000738998	0.0237769
Ciart	2.141	6.36326	3.41053	0.000740592	0.0237867
Trim34b	1.44281	2.02906	3.4024	0.000757865	0.0242991
Flt3l	1.66825	2.58096	3.38473	0.000796815	0.0254543
Casp8	1.75694	2.42997	3.38466	0.000796976	0.0254543
Lbp	2.29917	4.69819	3.3842	0.000798035	0.0254543
Lyn	2.20037	3.71109	3.37988	0.000807847	0.0257227
Lyz2	4.06973	6.77596	3.37111	0.000836189	0.0265664
Il2ra	1.7382	1.70259	3.36724	0.000837226	0.0265664
Serpinb9	1.68148	4.18673	3.36635	0.000839324	0.0265873
Hk3	1.7599	1.86089	3.36134	0.00085129	0.02692
AW011738	1.80367	3.52458	3.35958	0.00085554	0.0270081
Cxcr3	1.60745	1.5697	3.35071	0.000877221	0.0276452
Gpsm3	2.06339	3.8697	3.34469	0.000892222	0.02807
Chordc1	-1.83754	5.18633	-3.33866	0.00090752	0.0285026
Esyt1	1.86132	4.90873	3.33682	0.000912229	0.0286018
Anxa2	2.46947	6.5446	3.33541	0.000915959	0.02867
Clec2d	2.01197	4.90351	3.3336	0.000920538	0.0287645
Gimap4	1.70542	1.68704	3.32731	0.000936951	0.0292278
Elovl6	-1.56553	4.7011	-3.31691	0.00096473	0.0300435
Ripk1	1.56236	3.3997	3.3124	0.00097702	0.0303749
Ikzf3	1.50108	1.52668	3.31098	0.000980911	0.0304446
Cd28	1.41976	1.50621	3.30205	0.00100577	0.0311636
Serpina3m	1.83955	2.04439	3.29703	0.00102002	0.0315522
Syngr2	1.92237	5.76167	3.2959	0.00102324	0.0315988
Flnc	1.56254	1.92523	3.29473	0.0010266	0.0316495
Aif1	2.53138	5.34758	3.29041	0.00103929	0.0319871
Rnh1	1.97215	5.58075	3.28839	0.00104499	0.032109
Btn1a1	1.47631	1.52985	3.28379	0.00105848	0.0324695
Pglyrp1	1.99435	6.20018	3.28259	0.00106206	0.0325251
B3gnt3	1.68572	2.70123	3.27749	0.00107729	0.0329369
Ptafr	2.80058	2.93988	3.26973	0.00110155	0.0336228
Cdh15	1.93846	3.0861	3.26877	0.00110381	0.0336361
Tnfrsf18	1.865	1.67297	3.26333	0.0011207	0.0340944
Aoah	2.51189	2.3173	3.26036	0.00113021	0.0343271
Mcm6	1.85611	3.53438	3.25905	0.00113414	0.0343899
Vav1	1.76378	2.4169	3.25573	0.00114467	0.0346521
Clec7a	2.1946	2.09571	3.25508	0.00114677	0.0346588
Uba6	-1.40288	3.28242	-3.25319	0.00115278	0.0347836
Tmem173	1.545	2.59999	3.24925	0.00116548	0.0351091
Rarres2	2.58016	4.90285	3.24622	0.00117564	0.0353573
C1qa	2.11735	8.46823	3.23811	0.00120215	0.0360959
Klhl6	2.13709	2.9715	3.23503	0.00121248	0.0363467
Tmem243	2.09838	5.2893	3.2301	0.00122916	0.036787
Dusp28	1.48812	6.19022	3.22482	0.00124729	0.0372692
Il18rap	1.56767	1.71767	3.22355	0.00125168	0.0373396
Rras	1.92264	5.98932	3.21737	0.0012733	0.0379233
Klrb1b	1.91673	1.98704	3.21225	0.00129146	0.0384022
Ltbr	1.88127	5.24186	3.21146	0.00129428	0.0384241
Nupr1	2.50177	6.08753	3.20792	0.00130729	0.0386958
Havcr2	1.96542	3.3509	3.20775	0.00130763	0.0386958
Thbs1	2.2922	2.65671	3.20253	0.0013267	0.0391971
Aspg	1.97048	3.31831	3.19385	0.0013588	0.0400814
Nuak2	1.56722	2.18777	3.19102	0.00136944	0.0403307
Ccp110	-1.47884	5.14438	-3.18894	0.00137732	0.0404979
Sash3	1.68345	2.43829	3.18054	0.00140957	0.0413803
Rnf114	1.63158	6.88369	3.16655	0.0014649	0.0429363
Plek2	1.5041	2.11341	3.1641	0.0014748	0.0431578
Myoc	-2.15776	4.85739	-3.16109	0.00148707	0.0434479
Ncf2	2.14727	3.36811	3.15977	0.00149246	0.0434824
Vamp8	2.15277	6.24951	3.15965	0.00149297	0.0434824
Ripk3	1.52737	1.62852	3.15413	0.00151571	0.044075
Syde1	1.4586	4.51305	3.1504	0.00153127	0.0444576
Fxyd5	2.28374	4.32774	3.14893	0.00153757	0.0445701
Alox5ap	2.4429	4.1612	3.13996	0.00157602	0.0456129
Tmem229a	-1.80675	4.62424	-3.13443	0.00159975	0.0461573
Nt5c3	1.65829	5.96654	3.13441	0.00159983	0.0461573
Il13ra1	2.33354	4.17999	3.12381	0.00164701	0.0474011
Slco1c1	-1.46211	4.45104	-3.12353	0.00164809	0.0474011
Tnfrsf14	1.88553	2.56303	3.12201	0.00165496	0.0475248
Gmfg	2.02434	2.48392	3.1179	0.00167365	0.0479867
Hvcn1	2.16781	2.96025	3.10962	0.00171189	0.0490069
Gm16675	1.50077	1.86849	3.10398	0.00173836	0.0496874
Cdt1	1.67863	2.94722	3.09799	0.00176688	0.0504246
Gypc	1.6426	2.52774	3.09268	0.00179259	0.0510793
Ccdc86	1.61315	4.39265	3.09035	0.00180401	0.0513251
Snhg1	1.90456	6.09398	3.08531	0.00182884	0.0519514
Tor1aip1	1.54946	4.33536	3.08286	0.00184106	0.0522182
Ifit1bl2	1.36258	2.1519	3.07713	0.0018699	0.0528951
Pik3c2b	-1.5854	2.94164	-3.07698	0.00187067	0.0528951
Jmjd7	1.70897	3.20624	3.07195	0.00189635	0.0535391
C1qc	2.0436	8.32416	3.06863	0.00191348	0.0539403
Traf3ip2	1.58191	2.55474	3.0584	0.00196715	0.0553684
H3f3b	1.69864	8.91676	3.05144	0.00200446	0.0563327
Arrdc4	2.39425	3.54271	3.04666	0.0020309	0.0569888
C1rl	1.45781	2.03993	3.04452	0.00204227	0.0572207
Aida	1.72237	6.16683	3.04034	0.00206541	0.0577814
Crot	1.68691	5.92338	3.03464	0.00209737	0.0585866
Ptpn6	2.1439	3.53409	3.03172	0.00211404	0.058963
Rnf19b	1.74747	6.69067	3.02993	0.00212416	0.0591557
Pdpn	2.097	4.424	3.02591	0.0021473	0.0597098
Vasp	1.73911	3.60129	3.02317	0.00216312	0.0600592
E230013L22Rik	1.54329	1.83197	3.02153	0.0021727	0.0602345
Zbtb42	1.54252	2.22935	3.00938	0.00224472	0.0621378
Igdcc4	-1.33013	3.34144	-3.00622	0.00226352	0.0625223
Angpt2	1.65641	2.74035	3.00579	0.00226644	0.0625223
Naip2	1.67134	2.07417	3.0054	0.00226879	0.0625223
Tnfrsf12a	2.29874	4.48535	3.00443	0.00227503	0.0626006
Lrrc29	1.5754	2.55181	2.99774	0.00231581	0.0636277
Ccdc88b	1.62602	2.68328	2.9948	0.00233414	0.064036
Cabp4	1.40427	1.64472	2.99308	0.00234489	0.0642355
Mmp13	1.70231	1.79576	2.99087	0.00235877	0.0645198
Was	1.80666	2.88596	2.98604	0.00238947	0.0652627
Nlrp3	1.80669	2.33678	2.98476	0.00239763	0.0653887
Fes	1.86377	3.52459	2.98237	0.00241302	0.0657111
Gm21188	1.85281	1.80398	2.97824	0.00243974	0.0663407
Tnfsf13b	1.51708	2.17853	2.97315	0.00247312	0.0671493
AI464131	-1.37189	4.75183	-2.97128	0.00248542	0.0673842
Ppp1r18	1.71454	3.24164	2.97037	0.00249151	0.06745
Saa2	1.66078	1.97145	2.96948	0.00249741	0.0675106
Stard5	1.40456	4.33834	2.96872	0.00250245	0.0675478
Adam8	2.10164	2.43297	2.95437	0.00259998	0.0700778
Cxcr4	2.73226	3.56622	2.95318	0.00261127	0.0702794
Slc44a3	1.45854	1.75292	2.95165	0.00261876	0.0703783
Ccl17	2.09585	3.54024	2.94516	0.00266433	0.0714987
Laptm5	1.98317	6.71856	2.93766	0.00271784	0.0728286
Lag3	1.88225	4.50447	2.92649	0.00279941	0.0749055
Setdb2-phf11c	2.4474	2.02049	2.9224	0.00283097	0.0756403
Misp	1.37901	1.88218	2.92096	0.00284058	0.0757872
Arhgef19	-1.33023	3.93139	-2.916	0.00287808	0.0766767
Klf6	1.68865	5.86608	2.91285	0.0029021	0.0772051
Itga5	2.07782	2.94191	2.90595	0.00295555	0.0783311
Hspb8	1.95528	6.41307	2.90586	0.00295612	0.0783311
B4galt1	1.80812	3.67979	2.90572	0.00295717	0.0783311
Stk17b	1.76535	3.63917	2.89996	0.00300243	0.0794159
Ehd4	1.55703	4.96055	2.89873	0.00301216	0.079559
Tmco4	1.59076	2.74823	2.89682	0.00302736	0.0798462
Opn3	-1.54259	3.18997	-2.89356	0.00305339	0.0804175
Gm17757	1.49035	1.71176	2.88815	0.00309716	0.081454
Ctsh	2.46225	5.28895	2.8856	0.00311948	0.0819241
Tma16	1.65668	4.97182	2.88312	0.00313835	0.0823024
Snhg15	1.8769	4.16074	2.88127	0.00315364	0.082586
Acap1	1.44112	1.52953	2.87936	0.00316948	0.0828831
Lamp2	1.48436	5.74469	2.87621	0.0031958	0.0834529
Ccl6	2.41503	3.34752	2.87394	0.00321616	0.0838657
Adamts1	1.96647	4.65961	2.86102	0.00332552	0.0864892
Ly6c1	1.86712	6.03323	2.86095	0.00332615	0.0864892
Pld4	2.37703	5.60271	2.85582	0.00337217	0.0875625
Csf3	2.27788	2.15035	2.85232	0.0034027	0.088231
Pcgf5	1.50971	4.75531	2.84031	0.00351027	0.0908924
G530011O06Rik	2.19547	3.34254	2.83943	0.00351874	0.0909838
Pla2g16	1.67997	6.23928	2.83736	0.00353729	0.0912843
Sytl3	1.2453	1.41491	2.83704	0.00354026	0.0912843
Insl6	2.04132	2.61801	2.83509	0.00355845	0.0916251
Mmp15	-1.44506	4.27029	-2.83451	0.00356369	0.091632
H2-T-ps	1.47925	2.79428	2.83039	0.00360211	0.0924908
Ptges	1.99789	3.71711	2.82376	0.00366483	0.0939705
Alkbh3	1.46295	4.99101	2.82036	0.00369724	0.09467
Itm2a	-1.66744	6.09062	-2.81886	0.00371169	0.094908
Ppp1r15a	1.67231	5.85003	2.81646	0.00373482	0.0953672
Pqlc3	1.58545	2.42413	2.81554	0.00374374	0.0954629
Sgk1	1.5575	5.04792	2.81428	0.00375602	0.0956437
Sap30	1.85127	4.3961	2.81128	0.00378534	0.0961584
Tnfsf9	1.55862	2.40179	2.81115	0.00378667	0.0961584
Trib3	1.63037	2.38209	2.80705	0.00382704	0.0970499
Sele	1.90369	2.25711	2.80576	0.00383995	0.0972435
Mapkapk3	1.68208	2.55021	2.79817	0.00391607	0.0990352
Serpina3h	1.41148	1.76514	2.79591	0.003939	0.0994786
Hcst	2.05008	2.77771	2.78749	0.00402578	0.101531
Akr1b8	1.64193	2.64311	2.78576	0.0040436	0.101841
I830077J02Rik	2.06184	2.84857	2.78136	0.00409006	0.102871
Tmem52	1.57195	2.47793	2.77826	0.00412257	0.103547
Mir6390	-1.48526	3.42639	-2.77757	0.00412986	0.103589
Tmem171	1.9861	2.04373	2.7724	0.00418543	0.10484
4930402H24Rik	-1.27274	4.50577	-2.76917	0.00421987	0.105435
Apln	-1.57308	4.37615	-2.76913	0.00422061	0.105435
2410006H16Rik	1.88527	7.66024	2.76679	0.00424619	0.105931
Sertad3	1.5994	3.65761	2.76153	0.00430385	0.1072
Whamm	1.36519	4.73059	2.76109	0.00430871	0.1072
Gm10791	1.36005	1.71351	2.74866	0.00444832	0.110525
Bak1	1.61767	5.29683	2.74529	0.00448691	0.111333
Slc25a28	1.35162	6.25024	2.73778	0.00457404	0.113343
Pttg1	1.39493	6.41794	2.73438	0.00461397	0.114179
Car13	1.95818	3.17556	2.73019	0.00466371	0.115255
Ecscr	2.14406	4.27408	2.72539	0.00472175	0.116533
Sult1a1	1.65211	5.87283	2.7221	0.00476078	0.117339
Sat1	1.94893	6.40917	2.72153	0.00476789	0.117358
Ooep	1.5014	1.84485	2.71878	0.00480126	0.118021
Mdga1	-1.49301	3.49611	-2.69894	0.00504977	0.123965
Lgals8	1.46554	3.68214	2.69266	0.00513083	0.125787
Ugt1a7c	1.77613	2.44495	2.68556	0.00522391	0.127899
Mvb12a	1.38274	6.31738	2.67488	0.00536695	0.131227
Zfp36	1.98586	5.57472	2.66928	0.00544373	0.132928
Idnk	1.51833	4.66567	2.66632	0.00548414	0.133738
Ifnar2	1.55071	4.26619	2.66566	0.00549326	0.133783
F10	2.07686	1.89316	2.66249	0.00553807	0.134696
Tdrd7	1.30511	4.97513	2.66017	0.00556986	0.135291
Rhoh	1.43654	1.9733	2.65707	0.00561346	0.136171
Hcn3	-1.35524	3.69695	-2.65467	0.00564749	0.136816
Ripk2	1.38625	2.58829	2.65052	0.00570677	0.137946
Gja1	-1.35967	7.45041	-2.65036	0.0057091	0.137946
Htra4	1.78735	2.71212	2.64961	0.00571987	0.138026
Spn	1.24445	1.44593	2.64631	0.00576741	0.138991
Lap3	1.48977	7.17822	2.63661	0.00590956	0.142231
Gm6904	1.71653	1.72944	2.6359	0.00592007	0.142298
4833419F23Rik	1.6127	2.09141	2.63426	0.00594441	0.142697
Clec5a	1.76317	2.19503	2.6336	0.00595442	0.142751
Odc1	1.67704	7.36395	2.63007	0.00600717	0.143659
Gem	1.76316	3.16327	2.63003	0.00600788	0.143659
Mitd1	1.46713	4.52013	2.62707	0.00605247	0.144538
Cd68	2.10522	4.78394	2.61817	0.00618978	0.147626
Mmp19	1.49361	1.86251	2.61631	0.00621748	0.148095
Kctd21	-1.80064	3.86796	-2.60784	0.00635022	0.151062
Sav1	1.45713	5.148	2.60684	0.00636599	0.151242
Psd4	1.44115	2.11754	2.60232	0.0064381	0.152567
Plekhh1	-1.75523	4.56809	-2.60231	0.00643832	0.152567
Cstb	1.92007	7.59565	2.59632	0.00653528	0.154665
Myl12a	1.64584	6.48276	2.59385	0.00657529	0.155413
Pik3ip1	1.18519	6.41424	2.59197	0.00660414	0.155895
Il15ra	1.51675	2.06467	2.59155	0.00661299	0.155904
Mgst1	1.93989	5.11086	2.58928	0.00665064	0.156592
Clic4	1.64547	7.79623	2.58816	0.00666877	0.156818
Plekha2	1.51293	4.67396	2.5734	0.00691728	0.162455
Arhgdib	1.96669	3.55073	2.57229	0.00693686	0.162707
Adap2	1.7479	3.8201	2.57099	0.00695871	0.163013
Parp4	1.32149	2.98668	2.56965	0.00698185	0.163265
Msrb1	1.71984	6.00473	2.56934	0.00698719	0.163265
Etv6	1.47804	3.73762	2.56778	0.00701416	0.163474
P2ry6	1.50777	3.31362	2.56763	0.00701677	0.163474
Sla	1.74411	3.58504	2.56729	0.00702276	0.163474
Sgsm1	-1.26963	3.8716	-2.56573	0.00704975	0.163896
Tnfsf14	1.42558	1.4389	2.56157	0.00712261	0.165381
Gm9733	1.87887	1.77754	2.5602	0.00714688	0.165736
Btbd17	-1.83532	4.03822	-2.55216	0.00728998	0.168842
Kcng1	-1.87671	3.66921	-2.54943	0.00733924	0.169769
Pdlim4	1.56438	5.52781	2.54551	0.00741012	0.171194
1110038B12Rik	1.64581	5.02454	2.54199	0.00747458	0.172467
Tmem219	1.6134	5.20814	2.54028	0.00750605	0.172977
Ccl9	2.13613	3.07989	2.53515	0.00760349	0.175004
Rasip1	1.37947	4.28317	2.53392	0.00762412	0.17526
Anxa4	1.80572	3.22318	2.53227	0.00765521	0.175755
Klrk1	1.557	1.65898	2.51696	0.00794763	0.182242
Ada	1.25864	2.10049	2.51218	0.00804106	0.184155
Rbl1	1.23391	1.84226	2.50604	0.00816245	0.186703
Serpinb6b	1.52751	3.13301	2.49709	0.00834242	0.190583
Il15	1.62649	2.41964	2.49412	0.0084031	0.191732
Plekhf2	1.75666	3.94163	2.48932	0.00850186	0.193665
Dok2	1.43494	2.15999	2.48893	0.0085098	0.193665
Gm7030	2.80725	2.00312	2.49095	0.00851935	0.193665
Lrrc32	1.73584	3.5269	2.48625	0.00856546	0.194306
Mocs1	1.37807	3.547	2.48609	0.00856862	0.194306
Aldh1l1	1.33797	7.20651	2.48495	0.00859239	0.194606
Scgb1a1	4.31301	5.17313	2.49543	0.00887863	0.200842
Dram1	1.73927	2.49097	2.46818	0.00894899	0.202186
Tyrobp	2.14381	7.5425	2.46446	0.00903366	0.203849
Stra6	1.70513	2.78926	2.46329	0.00905551	0.204092
Gimap7	1.34922	1.41925	2.4609	0.00910788	0.205022
Btg1	1.55407	4.84558	2.45058	0.00933745	0.209933
Hist1h1c	1.84359	6.43381	2.4392	0.00959727	0.215512
Il17ra	1.6003	4.74034	2.43272	0.0097474	0.218617
Stk32b	-1.36858	2.71394	-2.4316	0.00977351	0.218936
Ncan	-1.51527	5.96193	-2.43005	0.0098099	0.219485
Rab29	1.69401	4.52419	2.42841	0.0098486	0.220083
Slc31a2	1.55626	4.03345	2.42399	0.00995342	0.222156
Tes	1.61176	2.88322	2.42221	0.00999607	0.222839
Cndp2	1.3884	6.08389	2.42149	0.0100134	0.222955
Fcrls	-1.66188	4.58157	-2.41968	0.0100567	0.223649
Setdb2	1.40484	2.41576	2.41856	0.0100838	0.223981
Cd84	1.61734	2.25358	2.41639	0.0101362	0.224874
Npc2	1.78803	7.28994	2.41525	0.0101641	0.225224
Adora3	1.35978	2.29972	2.4099	0.0102948	0.227844
Slc1a5	1.69758	3.52474	2.40643	0.0103803	0.229462
Rnaset2b	1.60927	5.81996	2.40483	0.0104201	0.230066
Arrdc2	1.48195	5.16355	2.40314	0.0104622	0.230718
Mrap	1.66469	2.27085	2.40037	0.0105315	0.23197
Trim12c	1.26287	2.41787	2.39874	0.0105724	0.232345
Aff1	1.46847	3.22276	2.39868	0.0105737	0.232345
Cmklr1	1.74969	3.4251	2.39457	0.010678	0.234357
Relb	1.69053	3.67195	2.39388	0.0106954	0.234458
Ikbke	1.66956	2.4953	2.39281	0.0107226	0.234776
Dcxr	1.43443	4.2221	2.39058	0.0107797	0.235686
Apbb1ip	1.58196	3.59846	2.39019	0.0107897	0.235686
Cd63	1.78706	6.92472	2.37962	0.0110641	0.241394
Mapkapk2	1.44498	6.08522	2.37711	0.0111299	0.242543
Trim26	1.18425	3.8867	2.37497	0.0111847	0.24345
Cflar	1.31601	2.41254	2.37346	0.0112266	0.244072
Fgf2	1.40613	2.66779	2.37011	0.011316	0.245727
Klra2	1.71968	1.82996	2.36901	0.0113455	0.246077
Malt1	1.75181	2.89643	2.36832	0.0113643	0.246195
Xcl1	1.69636	1.65546	2.36507	0.0114516	0.247796
Cd247	1.17262	1.38512	2.36189	0.011538	0.249373
Mettl3	-1.44531	4.20601	-2.35813	0.0116407	0.251298
Junb	1.61029	7.5574	2.35557	0.0117113	0.252506
Hs3st2	-1.65564	4.67862	-2.35511	0.0117241	0.252506
Gpr101	-1.76307	2.56192	-2.3534	0.0117717	0.253236
Litaf	1.67891	6.25207	2.35049	0.0118524	0.254674
Car2	-1.44981	7.87434	-2.34751	0.0119359	0.25617
Unc93b1	1.69266	4.58916	2.34663	0.0119606	0.256403
Gna13	1.46537	5.81924	2.34549	0.0119926	0.256789
Sdc1	1.90989	2.9342	2.33779	0.0122135	0.261216
Fbxw17	1.30746	4.50455	2.33126	0.0124002	0.264902
Osgin1	1.53172	2.4339	2.33015	0.0124324	0.26521
Rela	1.39948	5.71629	2.32948	0.0124522	0.26521
Trem1	1.8051	1.85395	2.32931	0.0124578	0.26521
Milr1	1.39328	1.6643	2.32843	0.0124827	0.265433
Atp8b4	1.2532	1.47048	2.32794	0.0124971	0.265433
Soat2	1.28703	1.65966	2.32598	0.0125547	0.266351
Ecm1	1.94932	3.80984	2.32321	0.012639	0.267831
Slco1a4	-1.57203	4.88412	-2.32244	0.012659	0.267947
Clec12a	1.92955	2.19901	2.31964	0.0127448	0.269453
Def6	1.38072	2.96828	2.3144	0.0128992	0.272406
Mmp8	2.16673	2.03608	2.31396	0.0129248	0.272634
Shmt1	1.19015	2.85202	2.31028	0.013024	0.274412
Nos2	1.74617	1.81802	2.30821	0.0130874	0.275433
Il33	1.44332	5.34002	2.30709	0.0131211	0.275827
Dip2a	-1.39074	5.18885	-2.30656	0.0131375	0.275857
Snhg12	1.37018	6.78436	2.30509	0.0131825	0.276487
Nfil3	1.57277	5.17541	2.30423	0.0132088	0.276725
Krt8	1.85754	2.69178	2.30316	0.0132433	0.276865
Mcm3	1.40604	3.18181	2.30304	0.0132455	0.276865
Sco1	1.36339	3.71853	2.29948	0.0133559	0.278855
A530032D15Rik	1.62751	1.64534	2.29571	0.0134734	0.28099
Rbks	1.3895	3.34102	2.29431	0.0135173	0.281587
Hspb1	1.69723	6.13745	2.29352	0.0135423	0.281789
Ltb4r1	1.58568	1.81651	2.291	0.0136216	0.283121
Gngt2	1.72832	2.78674	2.28956	0.0136676	0.283641
Lmo2	1.36206	3.92508	2.28924	0.0136774	0.283641
Madcam1	1.25103	1.40974	2.28859	0.0136981	0.28375
Nod2	1.3395	2.06473	2.27975	0.0139816	0.289298
Wdr62	1.27618	2.06569	2.27663	0.0140828	0.291065
Sox21	-1.21945	2.80383	-2.27122	0.01426	0.294399
Cd200r4	1.64248	1.59689	2.2645	0.0144833	0.298514
Tnfsf8	1.39499	1.70367	2.26424	0.0144918	0.298514
Serhl	1.43422	4.54676	2.25798	0.0147024	0.302514
Clec4a3	1.87195	2.69552	2.25512	0.014802	0.304224
Rnaset2a	1.64239	6.34969	2.24863	0.0150225	0.308413
Tpcn1	-1.25771	4.7831	-2.24811	0.0150399	0.308427
Gpr141	1.83471	1.94977	2.24402	0.015184	0.311036
Spata6	1.34312	3.52534	2.23913	0.0153533	0.314154
F11r	1.45562	4.7795	2.23802	0.0153924	0.314606
C1ql1	-1.37442	4.41196	-2.23538	0.0154857	0.316163
Ninj1	1.67404	6.42145	2.23456	0.0155154	0.316417
Spdef	1.55283	2.2642	2.23022	0.0156699	0.319216
1700047M11Rik	-1.58241	3.85455	-2.22379	0.0159018	0.323296
Igfbp7	1.47102	5.81343	2.22369	0.0159053	0.323296
Ubald2	1.38774	6.17359	2.22291	0.0159337	0.323517
Pilra	1.6096	2.09248	2.22059	0.0160186	0.324565
Mdfic	1.5207	2.88824	2.22016	0.016034	0.324565
Rfc3	1.32323	4.52186	2.22005	0.0160381	0.324565
Fgf11	-1.35624	3.61591	-2.21837	0.0160997	0.325101
Spata13	1.45697	3.36322	2.21836	0.0160999	0.325101
Map4k1	1.16509	2.1785	2.21746	0.016133	0.325414
Tgfb1	1.63759	4.02968	2.21063	0.0163863	0.330161
Fpr1	1.74873	1.85085	2.20501	0.0165977	0.334056
Abca9	-1.1361	2.44475	-2.20291	0.0166743	0.335232
1810032O08Rik	1.27462	2.56749	2.20211	0.0167066	0.335516
Doc2b	-1.51625	4.7918	-2.2007	0.0167601	0.336223
Mcl1	1.40444	6.50492	2.19433	0.0170039	0.340744
Muc1	1.36915	2.3088	2.18903	0.0172092	0.344483
Clic5	1.44114	3.48482	2.18789	0.0172536	0.344794
Fabp7	-1.77227	6.33977	-2.18772	0.0172621	0.344794
Hsph1	-1.25716	6.75373	-2.17952	0.0175832	0.350707
Fyb	1.35621	2.37729	2.17919	0.0175962	0.350707
Clic3	1.56955	2.51736	2.17023	0.0179558	0.357487
Dubr	-1.15865	2.73904	-2.16623	0.0181168	0.359705
Tmem192	1.34197	5.32828	2.16624	0.0181177	0.359705
Thap2	-1.23793	3.08346	-2.16604	0.0181257	0.359705
Hdc	1.97154	3.94667	2.1587	0.0184379	0.365507
Hk2	1.2901	2.83247	2.15688	0.0185028	0.3664
Crip1	1.8026	5.93444	2.15519	0.0185758	0.367451
Nfe2l2	1.37797	4.40258	2.15241	0.018689	0.369294
Gng4	-1.23803	4.50392	-2.14831	0.0188614	0.3723
Slc25a42	-1.30423	4.47584	-2.14758	0.0188924	0.372514
Erbb3	-1.36024	3.36835	-2.14262	0.0191033	0.376269
Gm14085	1.65358	1.60664	2.14198	0.0191313	0.376418
Sh3bp2	1.45128	2.6438	2.14144	0.0191536	0.376455
Ly9	1.28773	1.57813	2.14003	0.0192144	0.377248
Chil1	1.61148	5.51776	2.13885	0.0192654	0.377848
Tbrg1	1.22995	7.31376	2.133	0.019518	0.382169
Il7r	1.5861	1.81733	2.1328	0.0195272	0.382169
Cebpa	1.1199	2.43001	2.13138	0.0195867	0.382928
Snai1	1.3389	2.38376	2.12767	0.0197512	0.385578
Slc22a8	-1.21555	2.64104	-2.12735	0.0197653	0.385578
Sstr2	-1.39278	3.76636	-2.12691	0.019785	0.385578
Cyp4v3	1.26369	4.20276	2.12522	0.0198594	0.386619
Akna	1.12312	2.25796	2.12103	0.0200438	0.389796
Arl11	1.53862	2.27556	2.11982	0.0200997	0.390472
Rbm11	1.18795	3.64414	2.11755	0.0202011	0.392028
Aldh1a2	1.68261	4.90223	2.11244	0.0204326	0.396105
Rab32	1.75182	3.12872	2.11054	0.02052	0.397381
Rbm12b1	-1.10132	3.04119	-2.10877	0.0205947	0.398409
Ccr7	1.41574	1.70333	2.10713	0.0206734	0.399512
Pim3	1.25078	6.5914	2.10463	0.0207882	0.40131
Fkbp5	1.40218	6.00991	2.10394	0.0208197	0.401498
Cd177	1.56942	1.54692	2.10183	0.0209177	0.402966
Tspan2	-1.40139	6.06139	-2.09569	0.0212032	0.40804
Emp3	1.87698	3.49848	2.09447	0.0212689	0.408877
Pilrb1	1.56006	1.80908	2.08927	0.0215059	0.412965
Zfp36l2	1.41011	4.86168	2.08883	0.0215263	0.412965
Skap2	1.45288	5.11582	2.08394	0.0217598	0.417009
Itgad	1.2373	2.19784	2.08029	0.0219348	0.419928
Cyth4	1.49246	4.59986	2.07695	0.0220966	0.422586
Csrp1	1.34734	9.92406	2.0761	0.0221381	0.422941
Gm11517	1.45357	3.0265	2.07219	0.0223286	0.426139
Pnpt1	1.2456	4.91057	2.06971	0.0224507	0.42763
Pik3r5	1.51275	2.89489	2.06966	0.0224531	0.42763
Chrac1	1.3887	6.15863	2.06683	0.0225925	0.429648
Gm5796	1.27567	2.56459	2.06657	0.0226057	0.429648
Serpinb1a	-1.58834	4.07855	-2.06489	0.0226895	0.430541
H2-Q10	1.29227	1.74543	2.06468	0.0226994	0.430541
Ptpn18	1.62593	3.02716	2.0633	0.022769	0.431235
Klf15	1.15443	5.82057	2.063	0.0227828	0.431235
Dpysl5	-1.26099	4.74529	-2.06127	0.0228691	0.432426
Map6d1	-1.27444	5.59673	-2.05802	0.0230324	0.435066
Prpf38a	1.34004	6.00715	2.05384	0.0232439	0.438612
Usp25	1.16936	5.20622	2.05148	0.0233638	0.440423
H2-DMb2	1.43861	2.3911	2.05021	0.0234286	0.441194
Tlr7	1.28343	1.97885	2.04857	0.0235123	0.44232
1500004A13Rik	-1.13161	3.97746	-2.04748	0.0235666	0.442889
Mmp14	1.73093	5.5566	2.04528	0.0236849	0.444659
Irak3	1.30007	2.39961	2.03798	0.0240607	0.451255
Nos1	-1.51829	4.3576	-2.03703	0.0241109	0.451736
Slc39a1	1.24907	6.57324	2.03494	0.0242203	0.452872
Zfp965	-1.02055	1.07245	-2.03486	0.0242207	0.452872
Tuba8	1.33161	5.18903	2.03043	0.0244584	0.456855
Ggcx	-1.10725	3.35962	-2.02936	0.024512	0.457392
Erp27	1.37716	2.05291	2.02825	0.0245744	0.458093
Elf1	1.1569	2.55456	2.02537	0.0247281	0.460493
Zyx	1.41424	4.82551	2.01919	0.0250613	0.466226
Slamf1	1.09551	1.49237	2.01736	0.0251605	0.467601
Map3k14	1.25058	3.26589	2.00909	0.0256132	0.475533
Mill2	1.19718	2.18322	2.00745	0.0257041	0.476742
Lpin3	1.31467	1.97749	2.00683	0.0257385	0.476899
Irf2	1.19275	5.44412	2.00328	0.025936	0.480077
Dyrk3	1.32751	4.40755	2.00252	0.0259783	0.480376
Fv1	-1.40581	2.96864	-1.99977	0.0261326	0.482746
Tnfrsf13c	1.21618	1.88314	1.99863	0.0261967	0.483446
Ly86	1.50963	5.73483	1.99721	0.0262772	0.484446
Gm9895	1.45183	2.51819	1.99653	0.0263154	0.484666
Lgals1	1.6042	6.1551	1.9925	0.0265451	0.488409
Fa2h	-1.4809	6.18026	-1.99169	0.0265901	0.488748
Platr17	1.25231	2.50972	1.98841	0.0267775	0.491703
Axl	1.35044	4.59478	1.98485	0.0269827	0.494839
9330175E14Rik	1.1134	1.52362	1.98452	0.0270019	0.494839
Rap1b	1.48131	6.9466	1.97803	0.0273794	0.501257
F13a1	1.54167	2.29749	1.97664	0.0274612	0.502256
Micall2	1.47055	3.22189	1.97373	0.0276321	0.504882
E330009J07Rik	-1.34741	4.05177	-1.96792	0.0279759	0.510658
Dnase2a	1.42339	4.17057	1.96715	0.0280221	0.510709
C230035I16Rik	1.45371	2.72375	1.96695	0.0280342	0.510709
Nwd1	-1.28854	4.51523	-1.96498	0.0281515	0.512341
Rxfp1	-1.4362	2.17244	-1.96411	0.0282039	0.512788
Cd300c2	1.73178	4.33075	1.96228	0.0283208	0.514406
Aldh1b1	1.42713	4.75089	1.961	0.0283913	0.515179
Vnn3	1.16914	1.50697	1.94999	0.0290623	0.526837
Traf1	1.38587	1.97192	1.9464	0.0292844	0.530341
Anxa1	1.94511	4.20278	1.9454	0.0293864	0.531666
A630001G21Rik	1.31757	1.96021	1.94212	0.0295506	0.533748
Cnn2	1.34724	4.62078	1.94186	0.0295674	0.533748
1500009C09Rik	1.1689	7.20064	1.94152	0.0295883	0.533748
Edem1	1.2569	4.2058	1.94065	0.0296428	0.534208
A930015D03Rik	1.17067	2.3266	1.93995	0.029687	0.534481
Gch1	1.62236	3.14328	1.93409	0.0300589	0.54065
Eif6	1.21016	7.22515	1.93074	0.0302694	0.543453
Ahsa2	-1.06765	2.57098	-1.9306	0.0302737	0.543453
Rgcc	1.59165	6.26445	1.92749	0.0304789	0.546605
Cela1	1.53738	4.37016	1.92553	0.0306043	0.54832
Camk1g	-1.26249	5.43624	-1.92397	0.0307037	0.549521
Slc4a11	1.16352	2.153	1.92355	0.030731	0.549521
Mir124a-1hg	-1.69255	4.41254	-1.91913	0.0310241	0.554225
Trip6	1.43667	4.10793	1.9148	0.031301	0.558426
Smpdl3b	1.70642	3.38228	1.91463	0.0313198	0.558426
Nckap1l	1.44261	4.09184	1.91353	0.0313847	0.559041
Pira2	1.45017	1.65066	1.91017	0.0316062	0.561585
Arl5c	1.57003	3.06442	1.91012	0.0316108	0.561585
Trib1	1.33188	4.70044	1.90998	0.0316189	0.561585
Gm3488	1.20324	2.25634	1.90712	0.0318084	0.56429
Mxd1	1.38392	4.86238	1.90677	0.0318324	0.56429
Gm12191	2.02423	7.26044	1.90742	0.0318709	0.564431
Tinf2	1.12769	4.84321	1.90435	0.0319933	0.566053
Prrg3	-1.22148	3.28621	-1.89923	0.0323378	0.571601
Rab9b	-1.3155	4.29505	-1.89581	0.0325694	0.575143
Paqr7	-1.16854	3.6295	-1.88004	0.0336559	0.593711
Mir6958	1.48907	3.72104	1.87962	0.0336853	0.593711
Dpep2	1.45171	1.70298	1.8766	0.0338967	0.596867
Gjc2	-1.4034	4.0952	-1.86929	0.0344136	0.605391
Rab5c	1.17686	7.49656	1.86658	0.0346074	0.608218
Hlx	1.09454	2.11524	1.86585	0.0346593	0.608552
Hmga1-rs1	1.51417	5.91609	1.8628	0.0348795	0.611835
Crispld2	1.29618	2.66103	1.86061	0.0350365	0.613428
Ezr	1.39296	6.65013	1.8606	0.0350373	0.613428
Hes5	-1.48939	4.14612	-1.86015	0.0350701	0.613428
Kars	1.05356	5.80766	1.85841	0.035192	0.614976
4930486L24Rik	1.28781	1.86538	1.85598	0.0353727	0.617548
Tmem184b	1.13121	4.95848	1.85525	0.0354259	0.617892
Appl2	-1.26585	5.69318	-1.85358	0.0355474	0.619426
Stoml1	1.05637	6.10427	1.85193	0.0356644	0.620878
Pla2g3	1.4134	3.3185	1.85134	0.0357124	0.621126
Pi4k2a	1.0477	6.78821	1.8464	0.0360721	0.626791
Cish	1.09679	3.01087	1.84121	0.0364606	0.632945
Tnfaip8l2	1.62787	3.70686	1.84004	0.0365563	0.63401
Gltscr2	1.09345	7.73087	1.83709	0.0367699	0.637114
Trim72	1.21706	1.97888	1.83513	0.0369204	0.638986
Sfxn2	1.16797	3.10075	1.83468	0.0369542	0.638986
Athl1	1.05985	3.53658	1.83381	0.0370157	0.638986
Cndp1	1.10224	1.65086	1.83386	0.0370165	0.638986
Pilrb2	1.18122	1.66798	1.83305	0.0370776	0.639441
Zbtb40	-1.12784	2.50986	-1.83238	0.0371282	0.639715
Renbp	1.35295	3.15317	1.8314	0.037203	0.640282
Trim30b	1.22228	1.57858	1.83104	0.0372306	0.640282
Gm8369	1.22783	1.38931	1.82886	0.0373964	0.642534
Etv5	-1.2098	6.0824	-1.82663	0.0375675	0.644874
Dll1	1.24473	3.45427	1.81742	0.0382796	0.656486
Adm	1.24815	3.42257	1.81614	0.0383795	0.657588
Gns	1.25448	7.14405	1.80663	0.0391283	0.669795
4930599N23Rik	1.16347	1.73425	1.80406	0.0393325	0.672666
Vsig2	1.23575	2.52874	1.80191	0.039504	0.674932
Filip1l	1.31911	2.34433	1.80149	0.0395382	0.674932
Dgkk	-1.40624	2.02777	-1.79965	0.0396858	0.676825
Slc7a10	-1.28775	5.57198	-1.79606	0.0399747	0.680964
Rassf1	1.22079	4.43571	1.79572	0.0400024	0.680964
Jun	1.38525	7.14457	1.79464	0.0400903	0.68183
Adam1a	-1.08704	2.12066	-1.7939	0.0401497	0.682212
Ftl1	1.39954	10.5948	1.7931	0.0402148	0.68223
Asic1	-1.218	4.72805	-1.79269	0.0402482	0.68223
Gm5424	1.51034	6.3554	1.79255	0.0402618	0.68223
Cd300ld	1.16522	1.5615	1.79095	0.0403898	0.683771
Pgap1	-1.20995	3.10664	-1.78931	0.0405237	0.685227
Islr	1.24427	4.67413	1.78899	0.0405501	0.685227
Slc9a3r1	1.20555	7.20347	1.78729	0.0406894	0.68695
Krt18	1.77007	3.12271	1.78368	0.0410242	0.691969
Gp1bb	-1.68972	3.7141	-1.7827	0.0410857	0.692131
Ssfa2	1.12276	5.60319	1.7821	0.0411165	0.692131
Wfikkn2	1.45382	2.92974	1.78175	0.0411464	0.692131
Adcy3	-1.11721	3.86978	-1.78096	0.0412116	0.692595
Zfp846	-1.06952	3.46462	-1.77857	0.0414072	0.695249
Peg3	-1.6203	6.3476	-1.77661	0.041583	0.697565
Klhl40	1.48765	3.514	1.77181	0.0419779	0.703549
AI837181	0.980884	6.4314	1.7686	0.0422412	0.707319
Ccl11	1.44322	2.11352	1.76741	0.042349	0.708482
Plp1	-1.30111	9.60024	-1.76619	0.0424519	0.709559
Mbd2	1.18366	5.38403	1.76544	0.0425159	0.709985
Zcchc6	1.10639	5.39205	1.7645	0.042596	0.710678
Lst1	1.90718	4.47931	1.76374	0.0427728	0.712983
Prr18	-1.3432	4.70704	-1.76099	0.0428962	0.714394
Slc16a7	-1.18443	3.03695	-1.75762	0.0431856	0.718564
Cnksr1	1.33387	2.06397	1.75345	0.0435463	0.723862
Sbk1	-1.43069	5.91856	-1.75305	0.0435825	0.723862
E130102H24Rik	1.48792	3.96783	1.75105	0.0437576	0.726116
Sphk1	1.23493	2.33483	1.75015	0.043834	0.72673
Gab2	1.18646	3.79894	1.74471	0.0443116	0.733988
Gamt	-1.18674	4.70345	-1.74419	0.0443573	0.734085
Lpcat2	1.31537	4.62348	1.74169	0.0445782	0.73708
Art3	1.19021	2.67848	1.73957	0.0447663	0.739526
Plagl2	1.18141	3.08159	1.73853	0.0448588	0.740391
Hcrt	-3.25669	2.60952	-1.7777	0.0449822	0.741763
Gla	1.25249	4.5444	1.73424	0.0452423	0.745386
5430427O19Rik	1.19898	1.70296	1.73251	0.0453973	0.747051
S1pr3	1.21327	3.95789	1.73221	0.0454244	0.747051
Usb1	1.34697	4.67155	1.72787	0.0458167	0.752831
Grm3	-1.17758	5.11786	-1.72677	0.0459162	0.753794
Mlec	-1.04196	6.02942	-1.72569	0.0460106	0.754673
Ncf1	1.25848	2.94639	1.72495	0.0460816	0.755165
Dek	1.1677	6.06186	1.72276	0.0462814	0.757766
Traf3ip3	1.19467	2.11152	1.72162	0.0463861	0.758672
Rnf149	1.37182	5.44591	1.72069	0.0464715	0.758672
S100a3	1.3942	2.65992	1.71956	0.0465754	0.758672
Iqgap1	1.30551	4.20982	1.71948	0.0465826	0.758672
Zfp866	-1.25229	3.35519	-1.71929	0.0465997	0.758672
Lsm11	-1.28341	3.84412	-1.71909	0.0466184	0.758672
Hfe	1.11508	2.83838	1.71902	0.0466249	0.758672
5031414D18Rik	1.15035	2.37409	1.71508	0.0469881	0.763909
Zmynd15	1.19478	1.58688	1.70384	0.0480383	0.780294
Zfp513	1.09171	4.49422	1.69856	0.0485375	0.786132
Sertad1	1.4019	5.60288	1.69826	0.0485667	0.786132
Tbc1d16	-1.1269	3.7956	-1.69825	0.0485673	0.786132
Zufsp	1.11227	3.9841	1.69824	0.0485682	0.786132
Ankrd26	-1.18602	2.87645	-1.6974	0.0486485	0.78674
Armcx5	1.26216	5.25363	1.68802	0.0495482	0.799936
Il17rc	1.06041	2.60664	1.68798	0.0495513	0.799936
Fktn	-1.17398	4.19043	-1.6865	0.0496959	0.801569
Srbd1	-1.02059	3.12603	-1.68592	0.0497463	0.801681
Fen1	1.03461	3.58611	1.67843	0.0504789	0.812776
Slfn3	1.20227	2.16644	1.6772	0.0506047	0.814091
Cmtm5	-1.26198	6.42479	-1.67654	0.0506697	0.814426
Cited2	1.03381	6.04989	1.67582	0.0507364	0.814788
Sox8	-1.1341	5.56382	-1.67401	0.0509195	0.817016
Mir138-1	1.50904	2.32599	1.67273	0.0510516	0.818423
Zfpm1	1.22287	4.99159	1.6703	0.0512873	0.821488
Lgmn	1.22802	8.51383	1.66397	0.0519205	0.830728
Cd47	1.18472	6.92062	1.66363	0.0519543	0.830728
Rhbg	1.01738	1.4295	1.66176	0.0521424	0.833013
Nrarp	-1.23491	4.16312	-1.65769	0.0525548	0.838409
Glrx	1.15587	6.72692	1.65711	0.0526139	0.838409
Unc13d	1.10596	2.00451	1.65708	0.0526166	0.838409
Cd302	1.37887	4.7716	1.65437	0.0528933	0.842091
Ctsb	1.13896	9.45131	1.6528	0.0530534	0.843911
Slc12a7	1.15908	3.213	1.64966	0.0533749	0.848292
Gpx1	1.44417	7.07979	1.64916	0.0534298	0.848433
Zfp1	1.08152	4.38387	1.64829	0.0535164	0.849077
Zfp72	-1.15806	2.37386	-1.64413	0.0539462	0.855161
Ebi3	1.37212	2.90734	1.63562	0.0548367	0.86853
Asprv1	1.41151	2.6689	1.63035	0.055394	0.876378
Cchcr1	1.05149	2.96691	1.62999	0.0554272	0.876378
Gm14005	1.15567	1.58664	1.62739	0.0557064	0.880005
C530008M17Rik	-1.22727	4.44905	-1.62696	0.0557521	0.880005
Cutc	1.09115	3.46145	1.62415	0.056052	0.883982
Igip	-1.2255	5.25426	-1.62165	0.0563208	0.887462
Rps5	1.28231	10.1884	1.61932	0.0565713	0.889791
Tmem91	-1.31836	4.28653	-1.61928	0.056576	0.889791
Ms4a7	1.39004	1.6577	1.61895	0.0566134	0.889791
Naip5	1.10319	1.81631	1.61728	0.0567921	0.891839
Epha2	1.29396	2.72155	1.61312	0.0572435	0.897534
Plekho2	1.29451	4.58084	1.61304	0.0572521	0.897534
Nhlrc3	1.10837	3.76913	1.61094	0.0574811	0.900359
Plod3	1.14491	5.6654	1.60711	0.0579015	0.906173
Ept1	-1.09912	4.53454	-1.60377	0.0582688	0.911148
Prss46	1.20843	1.51431	1.60239	0.0584222	0.912773
Card11	0.99149	1.42415	1.5985	0.0588531	0.918452
Tpm4	1.25257	6.28946	1.59822	0.0588854	0.918452
Prss45	1.1495	1.96003	1.59648	0.0590793	0.920698
Tnip2	1.17825	4.36435	1.59219	0.0595602	0.927408
Plat	1.20632	6.6929	1.58723	0.0601198	0.935216
Arsj	1.31537	2.47861	1.58686	0.060163	0.935216
Nfkb1	1.12973	4.61485	1.58302	0.0605986	0.941193
Rubcn	-1.05409	4.32752	-1.58137	0.0607877	0.943037
Fam198a	-1.00845	2.05233	-1.58107	0.0608196	0.943037
Rsph4a	1.23797	2.92964	1.58042	0.060896	0.943427
Jak3	0.988881	2.49615	1.57882	0.0610739	0.944224
Apobr	1.16486	2.13298	1.5785	0.0611166	0.944224
Adamts9	1.17335	2.52649	1.57837	0.0611311	0.944224
Agl	-1.06381	3.69574	-1.57819	0.0611523	0.944224
Fosl1	1.09795	1.50304	1.57734	0.0612497	0.944468
2025-03-05	1.12236	4.73413	1.57716	0.0612705	0.944468
Scd2	-1.13737	9.89727	-1.57472	0.0615517	0.94801
Hmgcs1	-1.05435	6.59881	-1.57329	0.0617177	0.949773
Hbegf	1.33883	4.92517	1.57097	0.0619869	0.953119
Klrc1	0.998966	1.22254	1.56989	0.0621125	0.954254
Srd5a1	-1.06011	4.22067	-1.56812	0.0623184	0.956621
A230056P14Rik	-1.13321	2.52068	-1.56736	0.0624075	0.957192
Majin	1.11586	1.57667	1.56673	0.0624806	0.957516
Ccno	1.31734	3.03796	1.56491	0.0626947	0.96
Chmp4b	1.07327	8.99876	1.56293	0.0629263	0.962746
Cd80	1.26279	2.07975	1.55718	0.0636055	0.97233
Efhb	1.065	1.78366	1.55039	0.0644155	0.983376
Bmp2k	1.06827	3.76851	1.55023	0.0644347	0.983376
Gm5741	2.41475	2.7206	1.56714	0.0648662	0.989142
Tiparp	1.14976	4.43009	1.54607	0.064935	0.989373
Rgs5	-1.04845	4.6804	-1.5454	0.0650152	0.989777
Myadm	-1.0693	3.87068	-1.543	0.0653058	0.993264
S100a9	1.81868	2.72405	1.54516	0.065352	0.993264
Mafb	1.28651	4.41415	1.54158	0.0654785	0.994367
Txn1	1.25586	7.99502	1.5406	0.0655974	0.995353
Pcyox1l	-1.14469	4.77086	-1.53898	0.0657939	0.997513
4930523C07Rik	1.13937	2.1468	1.53549	0.0662208	1
Gja4	1.19391	3.7358	1.53507	0.0662726	1
Lmnb1	1.13224	3.87639	1.53249	0.06659	1
Bdkrb1	1.08729	1.75566	1.53149	0.0667132	1
S100a10	1.34747	7.2716	1.5289	0.0670343	1
Trpc5	-1.12285	2.96576	-1.52881	0.0670439	1
Endod1	1.13443	7.30724	1.5271	0.0672561	1
Mtss1l	-1.11163	6.06038	-1.52695	0.0672746	1
Parvg	1.18497	3.04963	1.52152	0.0679512	1
Tagap	1.28284	3.82891	1.51549	0.0687093	1
Ubxn2b	-1.07367	3.96541	-1.51284	0.0690437	1
Lonrf2	-1.26305	6.14813	-1.51253	0.0690835	1
Orm2	1.15822	1.53209	1.51243	0.0690956	1
Triobp	1.13453	2.92935	1.51238	0.0691021	1
Psd2	-1.25676	3.97649	-1.51058	0.0693313	1
Tor1aip2	1.0972	4.38938	1.51043	0.0693495	1
S100a8	2.32529	3.42568	1.52904	0.0694117	1
Blnk	1.39084	4.02896	1.50943	0.069482	1
Nrros	1.14785	2.95775	1.50924	0.0695014	1
Npy5r	-1.09341	2.50349	-1.50794	0.0696668	1
Slc29a4	-1.20591	4.34744	-1.5064	0.0698636	1
Tmem130	-1.24893	8.07777	-1.50564	0.0699614	1
Zfp369	-1.22456	3.23336	-1.50547	0.069983	1
Ndst4	-1.25285	2.87469	-1.50376	0.0702027	1
Gm21975	1.47859	1.85003	1.50015	0.0706885	1
Cbln4	-1.41427	4.13618	-1.49906	0.0708158	1
Per1	1.29301	6.04028	1.4935	0.0715304	1
Lipg	1.48868	3.02263	1.49245	0.0716923	1
Hpse	1.22601	2.12106	1.4896	0.0720401	1
Clp1	1.03535	4.09225	1.48944	0.0720599	1
Cd37	1.20533	2.66876	1.48765	0.0722952	1
Gm2115	-1.29526	3.70621	-1.48322	0.0728804	1
Ostf1	1.29145	5.42703	1.48179	0.0730702	1
Prmt2	-1.06891	4.58919	-1.48056	0.0732325	1
Klhl3	-1.26513	3.94948	-1.47971	0.0733458	1
Sppl2a	1.16735	4.90468	1.47716	0.0736849	1
2610042L04Rik	1.11603	2.35376	1.47571	0.073879	1
Scgb3a1	1.24186	1.89965	1.47473	0.0740094	1
Gm10406	1.15219	2.45915	1.47408	0.0740965	1
Lif	1.05279	1.64716	1.46852	0.0748454	1
Furin	1.19459	4.5305	1.4682	0.0748885	1
Zfp612	-1.10098	4.95778	-1.46758	0.0749715	1
Cbln2	-1.28174	3.8155	-1.46633	0.0751419	1
Gpr3	-1.09721	3.32589	-1.46326	0.0755579	1
Ednrb	-1.13885	3.74029	-1.4631	0.0755803	1
Slc2a5	-1.03072	2.23407	-1.46241	0.0756738	1
Ptbp1	1.08277	4.12743	1.46029	0.0759638	1
Haus4	1.0077	3.33635	1.45898	0.0761393	1
Mir9-3hg	1.09606	3.44829	1.45854	0.0762031	1
Elavl3	-1.12584	6.8577	-1.451	0.0772421	1
Rab3c	-1.20152	6.74444	-1.45057	0.0773011	1
Pgf	1.17389	3.08217	1.44937	0.077468	1
Piwil4	0.993069	1.45372	1.44791	0.0776709	1
Glp2r	1.40214	2.48945	1.44752	0.0777372	1
Egr3	-1.38602	4.30776	-1.44519	0.0780599	1
Gm6644	1.04692	6.81105	1.44379	0.0782455	1
Mpdz	-1.05786	2.87141	-1.44189	0.0785116	1
Dixdc1	-1.11361	4.37073	-1.44046	0.0787129	1
Asrgl1	-0.992927	7.58373	-1.43904	0.078908	1
9430020K01Rik	-1.12987	5.5296	-1.43856	0.0789812	1
Ahi1	-1.25208	5.96477	-1.43779	0.0790901	1
4933431E20Rik	-1.13846	5.72993	-1.43557	0.0794026	1
Slc38a5	-1.12075	2.64544	-1.43344	0.0797045	1
Pvr	1.13381	3.7019	1.43224	0.0798751	1
Fstl1	1.14663	6.03369	1.42847	0.0804132	1
2810474O19Rik	1.07694	2.28885	1.42845	0.0804156	1
Hoga1	1.10345	2.4101	1.42823	0.0804475	1
Mir374b	-1.41752	2.04065	-1.42683	0.0806666	1
Syk	1.24871	2.31315	1.4206	0.0815444	1
2200002D01Rik	1.33925	2.18337	1.42043	0.0815738	1
Ifngr1	1.09925	5.37646	1.41987	0.0816505	1
Zdhhc2	-0.978705	4.88405	-1.41794	0.0819261	1
Trp53bp1	-1.0463	4.29866	-1.4173	0.0820231	1
Rps20	1.19583	7.44516	1.41583	0.0822361	1
Plxnb1	-1.12819	5.22809	-1.41354	0.08257	1
Eml1	-1.02211	3.60578	-1.40828	0.0833401	1
Map3k19	-0.997533	2.18449	-1.40728	0.0834855	1
Akap5	-1.43658	4.58847	-1.40499	0.0838559	1
Sh3tc1	1.26309	2.69639	1.40317	0.0840953	1
Sqle	-1.02905	6.16634	-1.40159	0.0843292	1
Wasf2	1.15787	4.65396	1.39992	0.0845771	1
Cacna1i	-1.23736	4.48677	-1.39909	0.0847011	1
Plp2	1.07103	4.32018	1.39819	0.084835	1
Bach1	1.10132	3.75204	1.39748	0.0849397	1
Ankrd29	-1.13913	3.88058	-1.39601	0.0851593	1
Scara5	0.987746	1.79794	1.39499	0.0853121	1
Cdca4	0.971781	3.54799	1.3914	0.085846	1
Spp1	1.37575	4.05915	1.39083	0.0859511	1
Dhcr24	-1.02393	6.52875	-1.38661	0.086575	1
Myo1f	1.3321	2.81808	1.38598	0.0866769	1
Pot1a	-1.11426	3.80294	-1.38367	0.0870212	1
Tmem176b	1.1704	4.53177	1.3835	0.0870462	1
Cdk18	-1.19917	5.2025	-1.38205	0.0872677	1
Wfdc2	1.65508	3.91889	1.37936	0.0880321	1
Fth1	1.13561	12.0277	1.37526	0.0883069	1
Zfp60	-1.0715	3.57201	-1.37233	0.0887584	1
Kcna6	-1.01252	5.72033	-1.37103	0.0889587	1
Rrbp1	1.16267	4.89522	1.36597	0.0897438	1
Bin3	1.09186	4.82911	1.36566	0.0897922	1
Phc2	1.00537	5.59252	1.36514	0.0898742	1
Dennd3	1.1637	3.12524	1.36477	0.0899306	1
Zfp933	-1.01267	3.14571	-1.364	0.0900492	1
Shisa9	-1.03898	4.18057	-1.36247	0.0902901	1
Rplp0	1.2148	9.71481	1.36015	0.0906542	1
Gm5150	1.12365	1.41118	1.35998	0.0906803	1
Batf3	1.11434	2.61106	1.3586	0.0908981	1
Dcn	1.36635	5.34549	1.35836	0.0909522	1
Wdr78	-1.07933	2.68239	-1.35729	0.0911031	1
Mir22hg	1.16007	5.43522	1.35501	0.0914634	1
Asf1b	1.05841	2.28789	1.35444	0.0915537	1
Hdac9	-1.03007	3.03199	-1.35328	0.0917375	1
Lyz1	1.53343	2.23184	1.35334	0.0918822	1
Gpr15	1.06422	1.46068	1.35141	0.0920334	1
Robo4	1.1152	3.09194	1.35065	0.0921545	1
Tbc1d10c	1.11265	2.16031	1.34816	0.0925509	1
Ephb3	-1.07406	3.78936	-1.34605	0.092887	1
Sh3d19	-1.1627	3.19745	-1.34493	0.0930674	1
Arc	-1.40509	5.88989	-1.34382	0.0932804	1
Ntsr2	-1.0994	7.77022	-1.34089	0.0937158	1
Slc5a3	-0.973017	2.87082	-1.33925	0.0939761	1
Plcg2	1.09907	3.12037	1.33875	0.0940612	1
Kcnj10	-1.17503	7.2394	-1.3385	0.0941004	1
Tmem176a	1.20981	5.27552	1.33523	0.0946307	1
Zeb2os	1.2586	3.03582	1.3339	0.0948485	1
Rhobtb3	-1.04476	3.80862	-1.33064	0.0953774	1
Hdac1	1.01597	5.94118	1.32606	0.096126	1
2810006K23Rik	-1.03399	3.19958	-1.32244	0.0967216	1
Prg4	1.31745	2.85509	1.32022	0.0970992	1
Dbr1	1.02522	4.67015	1.31915	0.0972649	1
Id2	1.14247	8.46769	1.31826	0.0974131	1
Gm19582	1.06043	1.51715	1.31817	0.0974275	1
Zfp329	-1.03418	2.74272	-1.3176	0.0975219	1
Srek1	-1.02381	4.37689	-1.31248	0.0983749	1
Pitpnc1	-1.05951	5.11463	-1.31241	0.0983875	1
Psma7	1.16631	7.65736	1.31235	0.0983966	1
Gm867	1.13373	2.39405	1.3104	0.0987236	1
Psmg4	1.19724	4.48631	1.30914	0.098934	1
Tm4sf1	1.26067	5.10149	1.30725	0.0992558	1
Ift80	-1.10093	3.88549	-1.30355	0.0998748	1
Cd7	1.30138	2.50592	1.30305	0.0999691	1
Igsf1	-1.34349	2.74171	-1.30182	0.100189	1
Flrt1	-1.0814	3.50578	-1.30095	0.100316	1
Stom	1.14156	4.75032	1.30013	0.100455	1
Hspa4l	-1.14722	6.2501	-1.29947	0.100566	1
Tinagl1	1.18095	4.08219	1.29913	0.100625	1
Tram1l1	-0.980537	5.28163	-1.29636	0.101094	1
Psmb2	1.06493	8.40408	1.2944	0.101431	1
Acp5	1.2678	1.9206	1.29409	0.101489	1
Myc	0.946292	2.12523	1.29117	0.101979	1
Gata2	1.18839	3.52517	1.28737	0.102638	1
Zc3h12d	1.03782	1.78102	1.28731	0.102648	1
Cyr61	1.61816	5.34221	1.28981	0.102763	1
Atp6v0e	1.1306	6.89705	1.28329	0.103344	1
Tpst2	0.97498	4.97536	1.27859	0.104158	1
Smim17	-1.22558	3.81517	-1.27851	0.104177	1
Fam129a	1.02584	2.4789	1.2773	0.104386	1
Lpar1	-1.06375	3.8283	-1.27616	0.104586	1
Retnlg	1.34608	1.88161	1.27455	0.104897	1
Pgd	0.996227	6.32404	1.27272	0.105189	1
Ppa1	1.02223	8.0121	1.27204	0.105308	1
Drp2	-1.07336	4.61011	-1.272	0.105315	1
Phf11c	1.36048	1.88635	1.27206	0.105344	1
Fam13c	-1.00756	3.67093	-1.27178	0.105353	1
Rin3	1.06876	2.3009	1.2716	0.105386	1
Tln2	-1.09763	4.77394	-1.26979	0.105705	1
1700017B05Rik	1.00896	4.13049	1.26867	0.105902	1
Mustn1	1.27382	3.43383	1.26621	0.106346	1
Map2k3	1.05673	4.64976	1.26078	0.107303	1
Prdm15	-0.9799	3.03834	-1.25982	0.107472	1
Ncoa7	1.03006	5.01478	1.25824	0.107756	1
Rel	1.10787	2.33436	1.25674	0.108025	1
Zmat3	-1.0482	5.05072	-1.25529	0.108285	1
Nfkbib	1.03489	5.37687	1.2543	0.108463	1
Gpr182	1.09986	3.26426	1.25284	0.108727	1
M6pr	1.02154	7.5273	1.25273	0.108745	1
Efhd1	-1.11937	5.97084	-1.25234	0.108816	1
B230307C23Rik	1.05431	3.66633	1.25137	0.108991	1
1110019D14Rik	-0.974566	1.85083	-1.25133	0.108999	1
Zfp882	-1.06313	2.18676	-1.25013	0.109214	1
BC068281	-0.97993	2.33219	-1.24558	0.110037	1
Sin3b	1.11294	6.23153	1.24549	0.110056	1
Fbxo6	1.07461	4.02158	1.24351	0.110416	1
Piezo1	1.11673	2.76235	1.24344	0.11043	1
Mir7005	1.29477	2.02678	1.24327	0.110476	1
Rps27l	1.20261	5.3955	1.23937	0.111175	1
H2-DMa	1.09976	5.0125	1.23867	0.1113	1
Ggt5	0.985874	2.42643	1.23682	0.11164	1
Megf10	-1.04587	3.60575	-1.23594	0.111802	1
Kmo	0.994443	1.62916	1.23542	0.111897	1
Sftpc	2.37382	4.83954	1.28487	0.111941	1
C1ql4	-1.39233	1.77078	-1.23475	0.112113	1
Mfsd10	1.04025	5.01144	1.23353	0.112245	1
Fzd4	1.11006	3.52905	1.22899	0.113086	1
Katna1	1.08717	4.55291	1.22825	0.113222	1
Miip	1.04177	4.4047	1.22378	0.114055	1
Svbp	1.11497	4.97321	1.22339	0.114128	1
P2ry12	-1.05184	4.51626	-1.22277	0.114243	1
Itgam	1.1937	3.80458	1.21998	0.114768	1
Shc1	1.02342	3.45081	1.21968	0.114822	1
Wfikkn1	1.11742	1.76141	1.21787	0.115162	1
Ppp1r3b	0.999169	2.01334	1.21738	0.115254	1
Dusp19	-1.04152	3.88572	-1.21321	0.116041	1
Shank1	-1.17664	6.33465	-1.21166	0.116336	1
Mcm9	0.996479	3.04886	1.211	0.116459	1
Gabrq	-1.19521	1.84655	-1.20995	0.116661	1
Slc3a2	1.03085	6.93474	1.20928	0.116784	1
Diras2	-1.29737	7.06148	-1.20781	0.117091	1
4930453N24Rik	1.06595	5.67843	1.20684	0.11725	1
Malsu1	1.09588	5.36382	1.20616	0.117379	1
Fnbp4	1.07616	5.07439	1.20603	0.117403	1
Agpat2	1.05372	2.97985	1.20542	0.117519	1
2310022B05Rik	-1.05114	6.56462	-1.20488	0.117623	1
Mcur1	1.04929	4.73689	1.20448	0.117698	1
1810041L15Rik	-1.05369	4.34938	-1.20119	0.118329	1
Zscan25	0.933828	5.13273	1.19859	0.118822	1
Abhd16a	0.9924	7.51671	1.1961	0.119307	1
Mir142	1.21655	1.56084	1.19266	0.119979	1
Dbnl	0.987057	5.62945	1.19249	0.120006	1
Arf4	1.04604	7.53333	1.18881	0.12072	1
Hnrnpdl	0.995959	7.34073	1.18648	0.121174	1
D430041D05Rik	-1.18803	5.13415	-1.18526	0.121414	1
Snhg5	1.15075	4.95688	1.18397	0.121665	1
Zfp704	-1.04188	3.5542	-1.18304	0.121847	1
Hopx	1.19375	5.5239	1.18203	0.122049	1
Ndp	-1.04937	3.62519	-1.1799	0.122464	1
Ddit3	1.12712	6.04766	1.17925	0.122591	1
Cd9	1.18414	7.957	1.17922	0.1226	1
Prkab1	0.945997	5.1754	1.17888	0.122661	1
Mettl16	-0.983132	4.44011	-1.17737	0.122962	1
Clec3b	-1.22099	3.44659	-1.17509	0.123419	1
Ralb	1.01844	5.4354	1.17388	0.123652	1
Aim2	1.08401	2.52584	1.17209	0.124006	1
Mpp2	-1.07857	6.65656	-1.17018	0.124385	1
Miat	-1.42436	3.83013	-1.17141	0.124397	1
Hapln1	-1.0056	3.18876	-1.16949	0.124522	1
Scara3	1.05912	5.58028	1.1668	0.125058	1
Grm4	-1.25953	3.78553	-1.1663	0.12518	1
Fam163a	-0.980054	3.26033	-1.16401	0.125617	1
L1cam	-1.19916	6.11641	-1.16011	0.126404	1
Mycn	-1.06481	2.82173	-1.15979	0.126464	1
AW551984	-1.36738	3.20674	-1.15887	0.126791	1
5730508B09Rik	1.17795	3.08915	1.15816	0.126795	1
Card19	1.15615	5.50834	1.15708	0.127011	1
Npy1r	-1.09754	4.02196	-1.15699	0.127028	1
Nav1	-1.07225	4.2716	-1.15511	0.127409	1
Ppp4c	1.05591	6.90562	1.15456	0.127521	1
Trim59	-1.1108	3.9065	-1.15429	0.127575	1
Isyna1	-1.07786	5.66828	-1.15246	0.127945	1
Col4a1	1.21752	4.69789	1.15248	0.12795	1
Mdm2	0.980769	4.85456	1.15178	0.128083	1
Tppp	-1.09037	7.93059	-1.15019	0.128407	1
Slc16a3	1.1317	2.36372	1.14946	0.128556	1
Sod3	1.15615	5.23337	1.14921	0.128608	1
Eps8l1	-1.04694	1.9782	-1.14861	0.128729	1
Jak2	1.03196	4.35609	1.14846	0.128759	1
2700060E02Rik	1.03564	7.462	1.14802	0.12885	1
Haao	1.05818	1.71119	1.14674	0.12911	1
Plppr3	-1.0416	4.27659	-1.14651	0.129157	1
2810032G03Rik	-1.0273	3.3549	-1.14444	0.129581	1
Tlr1	0.997201	1.69237	1.14385	0.129701	1
Amd2	-1.14738	6.30645	-1.14144	0.130197	1
Tsc22d4	1.04572	6.82356	1.14098	0.13029	1
Arhgef37	0.993528	2.61455	1.13812	0.13088	1
Scpep1	1.02292	5.23485	1.13704	0.131104	1
Usp28	-0.93702	3.91732	-1.13681	0.131147	1
Ackr3	1.09513	4.00956	1.13653	0.131209	1
Trem3	1.23195	1.753	1.13492	0.131558	1
Gpr155	-0.967398	3.55985	-1.13426	0.131677	1
Nectin1	-0.992978	5.07387	-1.13189	0.13217	1
Synj2	-1.01937	3.15049	-1.13073	0.132412	1
Top1	-0.920269	5.5966	-1.12954	0.132654	1
Rin2	0.984636	5.15196	1.12949	0.132669	1
Iqck	0.980583	2.81591	1.12849	0.132878	1
P2rx4	1.08359	3.34939	1.12576	0.133448	1
Zc3h8	-0.978515	3.08852	-1.12468	0.133675	1
Slc40a1	-0.94294	3.1202	-1.12351	0.133915	1
S100a13	1.17803	6.94151	1.12221	0.134198	1
Setd7	-1.05494	6.13376	-1.12197	0.134242	1
G6pdx	1.03754	6.393	1.12074	0.134502	1
Gm15133	1.0557	1.58708	1.11853	0.134967	1
Lrrk2	-1.11297	3.67029	-1.11742	0.135201	1
Slc29a2	-0.980388	4.05027	-1.11606	0.135487	1
Ptpn2	1.08357	3.78401	1.11585	0.135533	1
Folr1	1.33106	2.32045	1.11285	0.136305	1
Il6ra	1.00154	2.46765	1.11214	0.136318	1
9530082P21Rik	0.941282	3.65458	1.11069	0.136624	1
Aldh5a1	-0.997762	5.707	-1.10865	0.137062	1
Trmt1l	-1.0375	4.6829	-1.10812	0.137175	1
Baz1a	1.03732	2.13353	1.10724	0.137364	1
Otub2	-1.05114	3.3053	-1.10576	0.137678	1
Csdc2	-1.09395	7.19944	-1.1056	0.137714	1
Slc6a3	-2.01175	2.69203	-1.14434	0.13779	1
Cbfa2t3	-0.930669	2.16884	-1.1019	0.138504	1
Rpph1	1.24941	3.5056	1.10065	0.138813	1
Rps18	1.15162	10.5092	1.09889	0.139157	1
Far2	-1.06289	3.33133	-1.09831	0.139279	1
Slc6a11	-1.23352	8.03183	-1.09779	0.139418	1
Shc3	-1.05985	5.06689	-1.09639	0.139693	1
Slc18a2	-1.55205	2.60194	-1.10215	0.139929	1
Mdrl	0.999615	2.26632	1.09445	0.140113	1
9330102E08Rik	-1.1553	3.9606	-1.09439	0.140129	1
Cd82	1.01059	3.89341	1.09398	0.140214	1
Ppid	-0.95011	6.2134	-1.09175	0.140697	1
Traf2	0.973406	3.4158	1.08529	0.142107	1
Arhgap36	-1.52438	3.3264	-1.09019	0.142366	1
Tfec	1.05335	1.50539	1.08261	0.142694	1
Emilin2	1.1453	3.66386	1.07909	0.14347	1
BC030500	-0.990358	3.84215	-1.07895	0.143498	1
Nedd9	1.0382	3.19861	1.07868	0.143557	1
Tgfbr2	0.962006	3.82076	1.07823	0.143656	1
Ccnd3	0.932486	4.382	1.07792	0.143722	1
Ear2	1.16348	1.63356	1.07724	0.14388	1
Mblac2	-1.01886	3.79026	-1.07575	0.144203	1
Caskin1	-1.0573	6.01004	-1.07574	0.144207	1
Edn1	1.23073	3.28306	1.0757	0.144249	1
Spidr	1.01739	2.76033	1.07462	0.144454	1
Gm7334	1.12031	5.20408	1.07331	0.144744	1
Ikzf1	0.946241	1.60256	1.07247	0.144931	1
Crlf2	1.05813	3.68434	1.07085	0.145289	1
Gpt	-1.07008	4.23966	-1.06899	0.145703	1
R3hdm1	-1.04355	6.2259	-1.0672	0.146101	1
Gm3383	0.943569	2.0375	1.06585	0.146403	1
Fat3	-1.03338	3.0666	-1.06449	0.146707	1
Pnpla7	0.935423	4.47523	1.06358	0.146907	1
Fhod1	1.16258	3.04757	1.06218	0.147233	1
Elmsan1	1.02753	3.40798	1.05925	0.147882	1
Anpep	1.29662	3.2267	1.05817	0.148273	1
Ubtd1	1.08193	5.19064	1.05738	0.148303	1
Noc4l	0.963613	5.57935	1.05465	0.14892	1
Pla2g4e	1.24757	4.07121	1.05345	0.149256	1
Ly6d	1.37532	2.36235	1.0532	0.149703	1
Pgm2l1	-1.19033	5.89353	-1.05021	0.149945	1
Dnttip2	0.96152	5.57758	1.0497	0.150042	1
Slc12a6	-1.02214	4.42071	-1.04965	0.150052	1
Gm11266	-1.06691	2.37159	-1.04861	0.150288	1
Mir341	-1.05556	1.4839	-1.04388	0.151368	1
Ilk	0.976732	6.87227	1.04221	0.151748	1
S1pr2	1.05456	3.01322	1.04163	0.151881	1
Ltbp4	-0.995364	3.35168	-1.04052	0.152136	1
Gins1	0.946606	2.03698	1.03961	0.152345	1
Glra3	-1.09469	3.05435	-1.03667	0.153022	1
Csf2ra	1.08138	4.74834	1.03629	0.15311	1
Dzip3	-0.957331	3.72978	-1.02814	0.154994	1
Usp31	-0.994215	4.55762	-1.02661	0.155349	1
Ccdc109b	0.999183	2.41877	1.02478	0.155776	1
Cox18	0.960154	3.58179	1.024	0.155957	1
Nradd	1.02344	2.82562	1.02394	0.155972	1
Slc19a3	-0.95477	2.31206	-1.02378	0.156008	1
Ddx39	1.04542	5.16523	1.01919	0.157082	1
Chrna10	1.02558	1.61261	1.01813	0.15733	1
Dbndd2	1.05281	6.01416	1.01634	0.157752	1
Ncaph	0.944972	2.17986	1.01631	0.157759	1
Fau	1.07069	8.80296	1.01396	0.158313	1
Bin2	1.09058	3.85535	1.01162	0.158865	1
Sec61g	1.16468	5.90422	1.01123	0.158972	1
Gm9855	1.36116	3.74303	1.01247	0.159242	1
Lmna	0.988291	4.81893	1.00999	0.159249	1
Hook3	-0.937443	3.68819	-1.00887	0.159512	1
Id3	1.08325	7.59136	1.00838	0.159631	1
Plekho1	1.06946	6.67514	1.00694	0.159974	1
Usf1	0.951988	5.1716	1.00616	0.160157	1
Gdpd2	-0.942876	2.40279	-1.00599	0.160197	1
Plcxd2	-1.15071	5.10829	-1.00344	0.160817	1
Ppp1r3c	-1.0343	5.45406	-1.00076	0.161443	1
BC028528	1.24633	3.1909	1.00025	0.161689	1
Apoc3	0.981501	1.7776	0.999389	0.161771	1
Tmco3	-0.989707	4.59144	-0.994272	0.162998	1
Gpr151	1.40246	2.74121	0.998055	0.163123	1
Vat1l	-1.14522	6.25699	-0.993683	0.163152	1
Wdfy4	0.951905	2.0124	0.993005	0.163303	1
Cers1	-2.05064	5.64965	-1.05424	0.163311	1
Spred3	-0.957363	4.51981	-0.991711	0.163614	1
Zfhx2	-1.07769	3.68275	-0.991217	0.163734	1
Gm8979	0.892358	1.56135	0.9898	0.164073	1
Sys1	0.968521	6.59257	0.986205	0.164945	1
Chd5	-1.05519	4.96356	-0.983197	0.165675	1
Xlr3a	-1.05526	2.12518	-0.981223	0.166156	1
Gm5111	1.104	1.75687	0.979323	0.166622	1
Pxn	0.999354	4.19574	0.977691	0.167017	1
Gm20257	1.03136	2.39747	0.976331	0.167349	1
Tmc7	-0.964451	3.56735	-0.974788	0.167727	1
Gm5617	1.08053	4.19646	0.971911	0.168434	1
Necap2	1.01034	6.28385	0.970235	0.168845	1
2025-03-04	-0.959123	4.11122	-0.969404	0.16905	1
Tnip1	0.958972	3.69289	0.968391	0.169299	1
Cx3cr1	-1.11062	4.95486	-0.967396	0.169551	1
Cdh5	1.12042	4.70027	0.965836	0.169939	1
Gls	-1.04347	5.88046	-0.964961	0.170147	1
Nptxr	-1.36533	7.71823	-0.964501	0.171228	1
Csmd2	-0.986966	3.3119	-0.960522	0.171247	1
Tmem181b-ps	-1.09805	4.64672	-0.960087	0.171359	1
Elovl7	-0.967766	3.7387	-0.959165	0.171584	1
Pros1	0.958342	4.33717	0.958376	0.171781	1
Zdhhc9	-0.928136	6.10058	-0.958109	0.171847	1
Trpv4	1.1092	2.96974	0.957919	0.171901	1
5930412G12Rik	-0.992586	2.25352	-0.956493	0.17225	1
Rbm38	0.969278	3.05458	0.955381	0.172527	1
Prr36	-1.10064	4.2055	-0.954919	0.172648	1
Uxt	1.03279	4.71454	0.953606	0.172971	1
Dlx6os1	-1.06074	2.77614	-0.953493	0.173	1
Hist2h2aa2	1.41502	4.20312	0.959348	0.173188	1
Creb3	0.951235	6.91966	0.952549	0.173236	1
Fzd10	-0.978549	2.11368	-0.951922	0.173393	1
Chrna6	-1.29246	2.18759	-0.952855	0.173604	1
Laptm4a	0.990781	8.68994	0.951011	0.173621	1
4931428F04Rik	-0.91492	3.42213	-0.949411	0.174019	1
Ier2	1.00863	5.21526	0.947554	0.174489	1
Slc39a14	0.960879	3.75259	0.947319	0.174548	1
Pira1	1.01804	1.34229	0.946997	0.174629	1
Scn3a	-1.00839	3.48357	-0.946821	0.174674	1
Tspan6	-0.952692	4.81021	-0.946335	0.174796	1
Fgf1	-1.07239	6.02561	-0.944585	0.175239	1
Grin2c	-1.15125	4.62382	-0.944692	0.17524	1
Rps24	1.07782	8.77716	0.940148	0.176361	1
Desi1	-0.918373	7.32515	-0.937442	0.177043	1
Dzank1	-1.0519	6.78313	-0.936816	0.177205	1
Nsmce1	1.05904	5.90208	0.936545	0.177274	1
Usp29	-1.02283	3.61196	-0.935303	0.177589	1
Slc4a4	-1.02119	4.6338	-0.932706	0.178251	1
Bfsp2	-1.02361	3.82191	-0.932561	0.178288	1
Sstr3	-0.996993	4.12443	-0.932485	0.178307	1
Epb41l4aos	1.0414	4.54714	0.930948	0.1787	1
Thrsp	1.09	6.36064	0.930034	0.178938	1
Grm2	-1.24966	4.87974	-0.928564	0.179615	1
AI467606	1.01851	2.93237	0.925577	0.180075	1
Myo9a	-0.985263	4.26948	-0.925134	0.180189	1
Mefv	0.99113	1.42585	0.924371	0.180385	1
Gatsl2	-1.04221	5.61011	-0.919503	0.18164	1
Nek6	0.971745	4.66268	0.917337	0.182199	1
Neurl1b	-1.13195	3.8721	-0.915158	0.182791	1
Btk	0.996943	2.23404	0.913443	0.183209	1
Cd6	0.982887	1.85416	0.912796	0.183377	1
Camkk2	-1.10329	5.42509	-0.909909	0.18414	1
Klk6	1.23924	3.70619	0.911008	0.184158	1
Rps14	1.1058	10.9493	0.909617	0.184217	1
Cks2	0.980275	2.91949	0.909482	0.184239	1
Tmem47	-0.942644	5.80852	-0.908548	0.184483	1
Ampd3	0.979579	4.15039	0.908339	0.184537	1
Agbl2	0.920587	2.01344	0.90823	0.184566	1
Ulk2	-0.961762	5.4309	-0.90646	0.185028	1
Sfxn5	-0.906545	7.13434	-0.905683	0.185229	1
Mir7115	-1.10315	3.06933	-0.905271	0.185352	1
Fmod	-1.16137	4.69946	-0.904459	0.185622	1
Ldlrap1	1.01974	3.71661	0.903906	0.185696	1
Slc17a6	-1.3285	5.48871	-0.906624	0.186124	1
Stk19	0.957248	6.26585	0.901935	0.186213	1
Itm2b	0.92546	10.6428	0.901519	0.186319	1
Id1	1.09855	6.34729	0.900245	0.186669	1
Myef2	-0.85655	3.99566	-0.899813	0.186766	1
Agtrap	0.967923	3.47421	0.896724	0.187584	1
Fam180a	-1.00387	2.51082	-0.89304	0.188557	1
Vps13c	-1.06044	3.46815	-0.892429	0.188721	1
Gm6377	0.947842	1.31154	0.892	0.188832	1
B230354K17Rik	-0.898762	2.46202	-0.891951	0.188842	1
Amotl2	0.998058	4.88764	0.891907	0.188857	1
Inpp5d	0.978471	2.55744	0.891561	0.188948	1
Zfp638	-0.942206	4.2931	-0.89012	0.18933	1
Irs4	-1.19008	2.13619	-0.890602	0.189366	1
Wdr86	1.19351	2.40993	0.890405	0.189431	1
Clcf1	0.908986	1.64819	0.887786	0.18995	1
Hrct1	1.05629	3.22018	0.886142	0.19039	1
Scarf1	0.990766	2.68431	0.883533	0.191083	1
Slc18b1	-0.918384	4.00361	-0.883306	0.191142	1
Gm20300	-0.965187	4.60517	-0.8801	0.192	1
Sectm1a	0.936554	1.40603	0.879196	0.192242	1
Cbx6	-0.97125	7.75792	-0.87897	0.192302	1
Pmaip1	0.991272	2.57892	0.878617	0.192397	1
Pls1	-1.00624	3.34976	-0.877949	0.192576	1
S100a16	1.07983	8.21378	0.876612	0.192943	1
Adgre1	1.10772	3.45656	0.876179	0.193075	1
Gpr26	-1.13015	4.42877	-0.876142	0.193108	1
Oxtr	-0.98511	2.74923	-0.873791	0.193693	1
Naga	0.941467	5.84223	0.872237	0.194111	1
Sgpp2	-1.1755	4.3269	-0.872158	0.194286	1
Mapk11	-0.987475	4.7334	-0.867768	0.195318	1
Rimkla	-1.02563	3.92635	-0.866491	0.195664	1
Rimbp2	-1.01816	4.33229	-0.865652	0.195891	1
Gprc5a	1.15886	2.33026	0.865947	0.195926	1
Gpr37	-1.04595	6.2713	-0.863498	0.196478	1
Homer1	-0.965315	3.41525	-0.862242	0.196816	1
Zfp932	-0.926523	4.03016	-0.860815	0.197205	1
Mxra8	1.0273	4.42865	0.85878	0.19776	1
Efemp2	0.969281	4.20956	0.858768	0.197762	1
Trim47	0.954977	2.86731	0.857147	0.198204	1
Grrp1	0.999488	3.6782	0.856857	0.198284	1
Nub1	0.893755	6.19884	0.855849	0.198556	1
Cdh11	-0.920852	4.82778	-0.855813	0.198569	1
Lrmp	0.950776	1.76016	0.853048	0.199326	1
Rbms1	0.967714	3.13607	0.852337	0.19952	1
Th	-1.45944	4.05501	-0.868556	0.200078	1
Ddx17	-0.920284	5.25495	-0.84752	0.200844	1
Amigo3	0.986737	2.50298	0.846315	0.201176	1
Zfp760	-0.9301	2.55271	-0.846159	0.201219	1
Baiap3	-1.33875	4.88394	-0.852442	0.201649	1
Ngdn	0.942849	5.90241	0.841627	0.20247	1
Unc13a	-1.08581	6.04076	-0.841471	0.202534	1
Shank3	-0.972449	6.28605	-0.841004	0.202643	1
Dera	1.01974	3.24222	0.840457	0.202795	1
Tph2	-1.47095	2.82617	-0.860567	0.202971	1
Slfn10-ps	0.905373	1.4084	0.839704	0.203003	1
Armcx4	-0.99148	4.33212	-0.838988	0.203202	1
Slc7a7	0.92549	1.96397	0.834111	0.204556	1
Ift172	-0.96025	4.5428	-0.831574	0.205264	1
Smim18	-0.960275	4.61048	-0.83021	0.205644	1
H2-Oa	1.00616	2.25802	0.825836	0.206869	1
Scamp2	0.98965	5.74336	0.82549	0.206966	1
Atf4	0.966824	7.15584	0.825136	0.207065	1
Fam205a2	-0.956443	2.2727	-0.824246	0.207315	1
Htr2c	-1.06988	5.03315	-0.820957	0.208256	1
Itpkc	0.955621	4.0808	0.820816	0.208279	1
Mgst2	0.928533	1.61132	0.82008	0.208486	1
Hmha1	1.00672	2.61576	0.818846	0.208835	1
Sox2ot	-0.981733	4.85167	-0.817763	0.20914	1
Mob3c	0.891134	3.215	0.816407	0.20952	1
Ogt	-1.01584	5.07962	-0.813369	0.210384	1
Il19	1.01918	1.61558	0.811519	0.210908	1
Nme2	1.01712	7.74309	0.811417	0.210937	1
Tspyl5	-0.935627	4.91201	-0.810444	0.211212	1
Wnt10b	1.09498	2.30747	0.809517	0.211523	1
9430016H08Rik	0.951802	5.37144	0.807329	0.212097	1
Dok5	-0.901145	3.91085	-0.8051	0.212731	1
Ranbp1	0.923402	7.51358	0.804201	0.212989	1
Heatr5b	-0.984333	4.4365	-0.803169	0.213284	1
Pttg1ip	0.948197	7.03427	0.800672	0.213998	1
Tmem94	-0.971334	5.10246	-0.79748	0.214912	1
Abca1	0.976688	4.20195	0.797324	0.214957	1
Pnmal2	-0.965807	8.15645	-0.796647	0.215152	1
Scn3b	-1.033	4.70808	-0.796585	0.215175	1
Cyyr1	0.993278	2.98723	0.794912	0.21565	1
Ly96	0.945269	2.07294	0.794883	0.215658	1
Wdr43	0.880262	4.95018	0.793321	0.216105	1
Plet1	0.923678	1.71661	0.790915	0.216801	1
Prkar2b	-0.966916	5.19081	-0.790069	0.217045	1
Mical2	-1.11042	6.09621	-0.790039	0.217157	1
Igfbp3	0.985156	4.93822	0.789411	0.217236	1
Rpl17	1.0373	10.2681	0.788279	0.21757	1
Ttll7	-0.971559	5.48098	-0.786842	0.217978	1
Cyp26b1	-0.927125	2.44437	-0.785847	0.218266	1
Itsn1	-0.901811	3.72209	-0.785697	0.218309	1
Htra1	0.930339	8.52366	0.784594	0.218629	1
Gm19705	0.951505	1.83155	0.782957	0.219104	1
Chil4	1.07488	1.34514	0.782343	0.219322	1
Kank4	-0.976919	2.79609	-0.781853	0.219425	1
Tpx2	0.867725	1.65611	0.781633	0.219487	1
Ddx24	0.867992	7.37841	0.781557	0.219507	1
Rpl32	1.00343	10.1907	0.779964	0.219976	1
Stxbp3	0.925165	5.42263	0.778177	0.220494	1
1700003M07Rik	-0.896267	3.57996	-0.777487	0.220694	1
Cmtm7	1.04032	3.0891	0.776809	0.220904	1
Pcsk1	-0.92993	4.84668	-0.776574	0.220962	1
Anxa7	0.878432	6.03872	0.775958	0.221139	1
Kctd7	-0.891293	3.6217	-0.775253	0.221346	1
Tmem181a	-0.904342	5.16218	-0.774589	0.221541	1
Galns	0.898751	3.34224	0.771839	0.222345	1
Colq	-0.894895	1.70276	-0.76878	0.223243	1
2310075C17Rik	1.09777	1.7782	0.768816	0.223334	1
C130050O18Rik	0.905843	1.60389	0.766091	0.224033	1
Gga3	-0.92116	4.56912	-0.765214	0.224291	1
Bend5	0.927233	3.5706	0.765158	0.224307	1
Cyp2s1	-0.987809	3.18528	-0.762889	0.224977	1
Plxna1	-1.00473	5.02922	-0.761745	0.225316	1
Gm38431	-1.16662	3.16216	-0.763272	0.225418	1
Bbs7	-0.926059	3.94597	-0.761176	0.225481	1
Vps54	0.899153	3.61318	0.759718	0.225912	1
Klrd1	0.938063	1.43572	0.759528	0.225968	1
Cap2	-0.977903	6.89956	-0.759449	0.225992	1
Purg	-0.883181	3.31208	-0.757436	0.226585	1
4933409K07Rik	-1.00162	3.08941	-0.754363	0.227501	1
Ifrd1	0.953995	6.34751	0.753811	0.227662	1
Rpl34-ps1	1.02905	9.70011	0.753218	0.227849	1
Nfkbid	0.984113	2.84437	0.75172	0.228285	1
Zfp759	-0.90929	2.57749	-0.751707	0.228287	1
Crhr1	-0.99173	3.03348	-0.751583	0.228326	1
Carhsp1	0.942105	7.06617	0.750248	0.228722	1
Klra17	1.01466	1.70772	0.748853	0.229143	1
Maob	0.904724	5.84107	0.745942	0.230006	1
Creb3l1	0.960101	3.40256	0.745761	0.23006	1
Trf	1.02199	9.9702	0.745577	0.230124	1
D630045J12Rik	-0.951782	3.86937	-0.741318	0.23139	1
Kank3	-0.923274	4.04473	-0.740518	0.231629	1
Psma2	0.961713	8.73244	0.740307	0.231693	1
Rbm7	0.946994	3.78731	0.738632	0.232196	1
Kcnk9	-1.09595	4.53453	-0.738814	0.232297	1
Katnal1	-0.920887	5.2015	-0.736269	0.232906	1
Idi1	-0.928973	5.14035	-0.735224	0.233221	1
Rpl18a	0.943859	9.55016	0.734385	0.233473	1
Car12	1.09177	3.56839	0.734544	0.233574	1
Tmem184c	-0.91532	6.01978	-0.731497	0.234344	1
Ptprd	-0.964162	5.68475	-0.729726	0.23488	1
Spice1	-0.902757	2.8795	-0.729103	0.235068	1
Alkbh1	0.922808	4.52705	0.728157	0.235354	1
Morc3	0.898348	4.58305	0.727978	0.235408	1
Impact	-0.911592	7.5996	-0.727497	0.235554	1
Snord16a	1.0572	2.33002	0.722652	0.237085	1
Tgif2	0.892928	1.91436	0.720475	0.237686	1
Mvd	-0.903624	4.20199	-0.720237	0.237758	1
BC064078	1.0519	3.72994	0.720098	0.237854	1
Rnf139	0.923884	5.05392	0.71879	0.238199	1
Rilp	0.945544	2.77188	0.718305	0.238347	1
Dhx57	-0.915075	3.49379	-0.718016	0.238435	1
Slc39a10	-1.03618	5.99402	-0.71809	0.238442	1
Lin7a	-0.959501	3.20251	-0.717984	0.238445	1
Ahnak	0.926311	2.27755	0.715974	0.239058	1
Dhrs1	0.920662	7.57924	0.715924	0.239074	1
Neurod6	-1.27501	5.30217	-0.72732	0.239452	1
Nr4a1	-0.983273	6.30425	-0.713464	0.239828	1
Shroom2	-0.909121	3.49895	-0.712891	0.240001	1
Wfdc21	1.19447	1.58499	0.716837	0.240388	1
Dlk1	-1.07274	2.52561	-0.709643	0.241124	1
Med12l	-0.92697	3.21505	-0.708266	0.241419	1
Rai14	0.912252	2.8239	0.70818	0.241445	1
Lman2l	-0.88488	4.41226	-0.707223	0.241739	1
Egfl7	0.977752	4.82228	0.706752	0.241886	1
Lncppara	0.987427	3.0053	0.706294	0.242028	1
Tmem37	1.03317	3.20525	0.70626	0.242069	1
Mad2l2	0.922155	4.34108	0.703642	0.242841	1
Pde4a	-0.885339	4.63591	-0.70209	0.24332	1
Gprc5b	-0.947651	6.29518	-0.701915	0.243374	1
Nubp2	0.920149	6.40601	0.699844	0.244013	1
Pde4b	0.913937	4.83316	0.698864	0.244316	1
Insc	-0.994078	3.40996	-0.696539	0.245042	1
Endou	0.917332	2.67276	0.696464	0.245059	1
Creld1	-0.873327	5.60512	-0.69622	0.245133	1
Gal	-1.18905	2.46694	-0.700413	0.245627	1
Stfa2l1	1.02262	1.39728	0.694712	0.245628	1
Pim2	-0.873416	5.98345	-0.694134	0.24578	1
Pmf1	0.912438	3.41501	0.692875	0.246172	1
Gabrb1	-0.910827	4.53971	-0.692331	0.246341	1
Acaa1a	0.9223	6.98893	0.690559	0.246891	1
Slc39a4	0.934641	2.27723	0.690252	0.246987	1
Id4	-0.985416	5.56791	-0.689797	0.247133	1
Gcnt4	-0.937485	2.42953	-0.689436	0.247241	1
Mir704	0.937439	1.40786	0.689381	0.247258	1
Notum	-0.90701	2.26706	-0.689205	0.247313	1
Cldn10	-0.90673	4.21876	-0.688988	0.24738	1
Ptpn1	0.924667	5.8022	0.687843	0.247737	1
Matn1	0.950636	2.2623	0.685916	0.248338	1
Chpf2	0.881722	5.87669	0.684948	0.24864	1
Clu	0.906985	11.1633	0.683704	0.249028	1
Chd3	-0.975926	7.53506	-0.683501	0.249095	1
Gpr63	-0.963028	2.38255	-0.683223	0.24918	1
A330076C08Rik	-0.951624	1.86824	-0.683189	0.24919	1
Rbm12b2	-0.872306	3.34804	-0.680947	0.249889	1
Gins2	0.999901	2.81701	0.68067	0.249989	1
Gm15631	-0.946535	2.97056	-0.679115	0.250465	1
Ntsr1	-0.973087	3.02722	-0.672922	0.252413	1
Atp2c1	-0.872911	4.05972	-0.672672	0.252488	1
Crocc	-0.924245	3.10903	-0.670798	0.253079	1
Adcy5	-1.06166	6.60683	-0.670632	0.253309	1
Dcc	-0.893406	2.77705	-0.66988	0.253369	1
Dnajc28	-0.897279	2.60617	-0.669381	0.253526	1
Plxnb3	-0.939594	3.86777	-0.668739	0.253729	1
Bbs1	-0.898474	4.52548	-0.668271	0.253876	1
Nexn	-1.037	3.05473	-0.668198	0.25398	1
A730017L22Rik	-0.889386	2.43609	-0.666204	0.254529	1
Kcnn4	0.922902	1.48407	0.666187	0.254535	1
Reep1	-0.852062	6.54045	-0.665156	0.254858	1
Iqsec3	-0.910955	4.6392	-0.665146	0.254864	1
Cxxc4	-0.889328	3.7093	-0.665056	0.254893	1
Ido1	1.03666	2.14742	0.663309	0.255533	1
Cacna1e	-1.03084	4.49328	-0.661596	0.256061	1
Slc12a9	0.892662	5.45265	0.661094	0.256148	1
Vat1	-0.985342	6.03578	-0.661022	0.25618	1
Pigg	-0.864112	2.74745	-0.660863	0.256219	1
Col9a3	0.933212	5.08305	0.660751	0.256257	1
Dclk1	-0.93534	5.08065	-0.660272	0.256409	1
Fut9	-0.964439	3.72335	-0.658892	0.25685	1
Inmt	1.10772	2.95248	0.660294	0.257105	1
Gstt1	0.93282	5.61101	0.656681	0.257551	1
Spty2d1	0.90485	4.30074	0.656372	0.257649	1
Aldh3b1	0.926619	4.11503	0.656074	0.257744	1
Htr2a	-0.96768	3.55406	-0.65525	0.25801	1
L3mbtl1	-0.923543	2.70602	-0.65261	0.258848	1
Ppp1r15b	0.867315	5.65112	0.652178	0.258985	1
Klc3	0.854905	2.03012	0.651843	0.259092	1
Oaf	0.973234	4.48724	0.651699	0.259144	1
Nectin4	0.877874	2.83319	0.648548	0.260146	1
Slc6a4	-1.30891	2.17569	-0.674496	0.260512	1
Akap9	-0.928361	4.13014	-0.645782	0.261032	1
Trim37	-0.934877	7.10898	-0.644687	0.261383	1
Arhgap45	1.00787	1.40963	0.643813	0.261703	1
Tmem56	-0.938342	4.30706	-0.643588	0.261736	1
Tmbim1	0.929819	6.85393	0.643496	0.261766	1
Hspb3	0.964673	2.73701	0.642891	0.261963	1
Itpk1	0.861739	6.94234	0.642269	0.262158	1
Ret	-1.01561	2.57852	-0.641925	0.262328	1
H2-M2	0.974094	1.67787	0.641357	0.26246	1
Zfp493	-0.875509	1.88179	-0.641191	0.262506	1
Spred2	-0.901196	5.69016	-0.641182	0.262509	1
Ank2	-0.906459	4.97979	-0.640427	0.262752	1
Fam135b	-0.959853	3.28131	-0.638784	0.263283	1
C130026L21Rik	-0.90531	2.38059	-0.638713	0.263303	1
Scn2b	-0.934398	7.30401	-0.638602	0.26334	1
Tmem86a	0.951219	5.65424	0.636424	0.264043	1
Lrrc16b	-0.937066	4.39407	-0.635303	0.264403	1
Fgfrl1	0.913197	4.21049	0.632434	0.265329	1
Fam185a	-0.895542	3.78044	-0.630143	0.266071	1
Yrdc	0.933222	5.85726	0.629322	0.266337	1
St14	0.891238	1.99951	0.62733	0.266982	1
Med14	-0.856873	4.11696	-0.625452	0.26759	1
Cmtm4	-0.894013	5.50468	-0.624362	0.267946	1
Alox12b	1.04664	3.27551	0.624877	0.268029	1
Nrp1	-0.91814	4.32088	-0.622442	0.268571	1
Tlr6	0.907147	1.83607	0.621518	0.268871	1
Rpl36	0.957492	9.95781	0.621343	0.268933	1
Zfp697	-0.927347	2.8386	-0.621159	0.268989	1
Magi3	-0.892597	3.55839	-0.620437	0.269224	1
4921508D12Rik	0.88661	1.25774	0.619347	0.269579	1
Trnau1ap	0.919698	5.79381	0.618801	0.269757	1
Rpl41	0.996709	11.3942	0.618542	0.269882	1
Fam169b	0.854246	1.58985	0.61756	0.270162	1
Rbpms	0.896762	2.14149	0.617256	0.270261	1
Gm5483	1.02838	1.31371	0.615697	0.27093	1
Fabp4	0.954859	1.7643	0.614926	0.271026	1
Celf5	-0.972829	4.47686	-0.614309	0.271237	1
Cks1b	0.900511	3.42605	0.61423	0.27125	1
Ackr1	0.961303	7.25953	0.61271	0.271754	1
Cttnbp2	-0.93968	5.01125	-0.61249	0.271821	1
Flna	0.924092	4.18949	0.612348	0.271866	1
Cotl1	0.876203	7.59946	0.612025	0.271971	1
Mir7049	-0.995137	2.27409	-0.611074	0.272328	1
Enpp6	-0.896963	3.65067	-0.610802	0.272372	1
Tmem72	1.03993	1.96583	0.610025	0.272891	1
Nnmt	0.954855	2.00548	0.607287	0.27353	1
Ak2	0.912095	3.99196	0.60638	0.273824	1
Pnpla3	-0.883588	2.19082	-0.604277	0.274515	1
Mgp	1.03153	7.86849	0.604647	0.274614	1
Tm7sf2	-0.909837	4.90471	-0.602752	0.275018	1
Snord69	1.08779	3.08334	0.605686	0.275077	1
Dnaaf3	0.868086	2.36913	0.602292	0.275169	1
Irf2bp2	0.904291	5.30133	0.601526	0.275421	1
Gap43	-0.90301	8.76209	-0.600686	0.275699	1
Magee2	-0.891639	3.73735	-0.600222	0.275852	1
Gm11627	-1.00072	2.96314	-0.600236	0.27592	1
Acot1	0.916142	5.04454	0.599188	0.276193	1
Rnf115	0.856926	6.47393	0.598527	0.27641	1
Mir6953	1.03789	2.5421	0.598906	0.276589	1
Grip2	-0.92125	4.021	-0.597076	0.276891	1
Rpl7a	0.899778	10.2434	0.595789	0.277316	1
Rhog	0.924545	7.20045	0.594868	0.277622	1
Cecr6	-0.977732	4.81746	-0.593877	0.277977	1
Palm2	-0.931814	3.84905	-0.59196	0.278586	1
E2f6	-0.879818	4.11413	-0.59115	0.278853	1
Slc38a1	-0.924167	4.66748	-0.591118	0.278864	1
Tmem35	-0.887049	6.52243	-0.590459	0.279082	1
Eif1a	0.890781	5.77979	0.589535	0.279389	1
Fam107b	0.939093	4.26961	0.586478	0.280408	1
Arhgap33	-0.991133	4.95693	-0.584588	0.281101	1
2025-03-02	0.873397	6.77802	0.582142	0.28185	1
Gfra2	-0.924936	3.93601	-0.581842	0.28195	1
Tacr3	-0.950433	2.46436	-0.581581	0.282044	1
Lnp	-0.877921	3.0346	-0.581276	0.282138	1
Ago2	-0.89576	4.25995	-0.579941	0.282584	1
Myh14	-0.89052	2.96094	-0.579405	0.282763	1
Arxes2	-0.880469	6.18996	-0.579084	0.28287	1
Disp2	-0.95602	7.45975	-0.575768	0.283991	1
Slc6a7	-0.943058	5.69906	-0.574892	0.284278	1
Stradb	-0.854401	5.2968	-0.574468	0.284414	1
Rhov	0.88311	4.60626	0.573931	0.284595	1
Tmem177	-0.871411	3.37516	-0.573662	0.284685	1
Gm10409	0.910894	3.15151	0.572986	0.284912	1
Klk9	0.873372	1.23986	0.570316	0.285807	1
Stat5a	0.838728	2.03674	0.569966	0.285923	1
Slc10a4	-1.13612	3.02181	-0.580413	0.285983	1
Zfr2	-0.90494	5.13121	-0.569727	0.286005	1
Mgat5b	-0.907537	5.79574	-0.569519	0.286075	1
Gm8909	0.888693	1.436	0.569517	0.286076	1
Slc41a2	-0.852382	3.76324	-0.567578	0.286727	1
Lsm3	0.94691	6.67399	0.566437	0.28712	1
Orm1	0.951746	1.35175	0.566185	0.287208	1
Pllp	-0.929837	7.051	-0.563457	0.288118	1
Rbm4b	-0.84368	4.55321	-0.563361	0.288146	1
Zbtb2	0.9285	4.17267	0.561944	0.288628	1
Pgr	-0.944062	2.85449	-0.56164	0.288737	1
Alg5	0.910168	5.63996	0.561432	0.288799	1
Gareml	-0.863732	3.85495	-0.560836	0.289	1
Hap1	1.01013	7.12677	0.560767	0.289266	1
Traf3	-0.824644	3.83229	-0.558259	0.289869	1
Pclo	-0.926129	3.651	-0.556916	0.290327	1
Tbck	-0.849907	3.67131	-0.556479	0.290472	1
Tulp3	0.848348	4.712	0.554861	0.29102	1
A230050P20Rik	0.836528	6.50124	0.553603	0.291445	1
Fam107a	0.900916	9.38751	0.55293	0.291676	1
[truncated: 16,437 more rows]
